# Supplementary material for: Uncovering the Core Microbiome and Distribution of Palmerolide in Synoicum adareanum Across the Anvers Island Archipelago, Antarctica
Source: Mar Drugs. 2020 Jun 2;18(6):298. doi: 10.3390/md18060298 (PMC7345734; doi:10.3390/md18060298)
Supplement: Supplementary file 1 [file marinedrugs-18-00298-s001.zip]

Archive with 7 entries (6 files):
- TableS1_ASVIDOccurrenceTable.xlsx
- __MACOSX/
- __MACOSX/._TableS1_ASVIDOccurrenceTable.xlsx
- FigS2PhylogeneticTree_v3.pdf
- __MACOSX/._FigS2PhylogeneticTree_v3.pdf
- Murray_etal_MarDrugs_SupplementaryInformation.docx
- __MACOSX/._Murray_etal_MarDrugs_SupplementaryInformation.docx
