# Supplementary material for: Uncovering the Core Microbiome and Distribution of Palmerolide in Synoicum adareanum Across the Anvers Island Archipelago, Antarctica
Source: Mar Drugs. 2020 Jun 2;18(6):298. doi: 10.3390/md18060298 (PMC7345734; doi:10.3390/md18060298)
Supplement: Supplementary file 1 [file marinedrugs-18-00298-s001.zip › TableS1_ASVIDOccurrenceTable.xlsx]

## Sheet: Sheet1
Table S1. Occurrence table for the S. adareanum microbiome survey. ASV ID's were assigned based on ranked order, along with alphanumerical ID assigned during the data processing pipeline.
Numbers represent occurrence of ASVs in samples in columns E through BO. The color formatting indicates the Core80 (green), Dynamic 50 (blue) and variable designations referenced in the manuscript.
ASV_ID	Qiime2/DADA2 assigned ASV_ID	Taxon	Sequence	Bon-1a-2011	Bon-1b-2011	Bon-1c-2011	Bon-2a-2011	Bon-2b-2011	Bon-2c-2011	Bon-3a-2011	Bon-3b-2011	Bon-3c-2011	Del-1a-2011	Del-1b-2011	Del-1c-2011	Del-2a-2011	Del-2b-2011	Del-2c-2011	Del-3a-2011	Del-3b-2011	Del-3c-2011	Jan-1a-2011	Jan-1b-2011	Jan-1c-2011	Jan-2a-2011	Jan-2b-2011	Jan-2c-2011	Jan-3a-2011	Jan-3b-2011	Jan-3c-2011	Kil-1a-2011	Kil-1b-2011	Kil-1c-2011	Kil-2a-2011	Kil-2b-2011	Kil-2c-2011	Kil-3a-2011	Kil-3b-2011	Kil-3c-2011	Lag-1a-2011	Lag-1b-2011	Lag-1c-2011	Lag-2a-2011	Lag-2b-2011	Lag-2c-2011	Lag-3a-2011	Lag-3b-2011	Lag-3c-2011	Lit-1a-2011
ASV1	72e792d3572f76fa16af4b5429fd88c2	D_0__Bacteria;D_1__Proteobacteria;D_2__Gammaproteobacteria;D_3__Cellvibrionales;D_4__Microbulbiferaceae;D_5__Microbulbifer;D_6__uncultured bacterium	GGAATATTGGACAATGGGCGCAAGCCTGATCCAGCCATGCCGCGTGTGTGAAGAAGGCTCTAGGGTTGTAAAGCACTTTCAGTAGGGAGGAAGGCCTTAAGGTTAATAGCCTTAAGGATTGACGTCACCTACAGAAGAAGCACCGGCTAACTCCGTGCCAGCAGCCGCGGTAATACGGAGGGTGCAAGCGTTAATCGGAATTACTGGGCGTAAAGCGCGCGTAGGCGGTTAGTTAAGCTGGATGTGAAAGCCCTGGGCTTAACCTGGGAACTGCATTCAGAACTGGCTAACTAGAGTACGAGAGAGGGTAGTGGAATTTCCTGTGTAGCGGTGAAATGCGTAGATATAGGAAGGAACATCAGTGGCGAAGGCGACTGCCTGGCTCGATACTGACGCTGA…	3192	3979	3656	2146	2953	2312	3641	3179	3157	1829	2305	2049	2155	2658	3843	2343	2912	2899	3433	2638	2651	2922	2952	3081	3141	2984	2525	3231	3345	3030	4133	3103	2972	2875	2193	2795	3232	2821	3234	4080	3740	2947	3075	2778	2322	3159
ASV2	21bc3281802fccb5596cdc721909f8f7	D_0__Bacteria;D_1__Proteobacteria;D_2__Gammaproteobacteria;D_3__Cellvibrionales;D_4__Microbulbiferaceae;D_5__Microbulbifer;D_6__uncultured bacterium	GGAATATTGGACAATGGGCGCAAGCCTGATCCAGCCATGCCGCGTGTGTGAAGAAGGCTCTAGGGTTGTAAAGCACTTTCAGTAGGGAGGAAGGCCTTAAGGTTAATAGCCTTAAGGATTGACGTCACCTACAGAAGAAGCACCGGCTAACTCCGTGCCAGCAGCCGCGGTAATACGGAGGGTGCAAGCGTTAATCGGAATTACTGGGCGTAAAGCGCGCGTAGGCGGTTAGTTAAGCTGGATGTGAAAGCCCTGGGCTTAACCTGGGAACTGCATTCAGAACTGGCTGACTAGAGTACGAGAGAGGGTAGTGGAATTTCCTGTGTAGCGGTGAAATGCGTAGATATAGGAAGGAACATCAGTGGCGAAGGCGACTGCCTGGCTCGATACTGACGCTGA…	1904	2373	1258	3452	2777	3388	2071	2933	1683	2242	2664	1800	1637	2065	2541	2654	2571	2282	1558	2080	2529	1247	1529	1382	1144	1241	1420	1350	1546	2000	1879	1751	2348	2210	1493	2012	2256	2747	1918	1388	1696	2794	2886	1220	1824	2266
ASV3	c0bc34278953af2d0b1171a6b979ba8d	D_0__Bacteria;D_1__Proteobacteria;D_2__Alphaproteobacteria;D_3__Rhizobiales;D_4__Stappiaceae;D_5__Pseudovibrio	GGAATATTGGACAATGGGCGCAAGCCTGATCCAGCCATGCCGCGTGTGTGATGACGGCCTTAGGGTTGTAAAGCACTTTCAGCAGTGAAGATAATGACATTAACTGCAGAAGAAGCCCCGGCTAACTTCGTGCCAGCAGCCGCGGTAATACGAAGGGGGCTAGCGTTGTTCGGAATCACTGGGCGTAAAGCGTACGTAGGCGGACTGATAAGTTAGGGGTGAAATCCCAAGGCTCAACCTTGGAACTGCCTTTAATACTGTTAGTCTTGAGATCGAGAGAGGTGAGTGGAACTCCGAGTGTAGAGGTGAAATTCGTAGATATTCGGAAGAACACCAGTGGCGAAGGCGGCTCACTGGCTCGATACTGACGCTGAGGTACGAAAGCGTGGGGAGCAAACA…	2451	2279	2470	1462	1261	1681	1930	2216	2367	1032	1100	953	1417	1384	1308	1819	1460	1874	2231	2137	2136	3455	2454	2007	2408	2165	2280	2133	1974	2339	2205	2283	2640	1683	1774	2236	2609	2290	2388	2581	2162	1959	2320	2153	2065	1970
ASV4	602450923f4bacf20fe05d75a2ebdc53	D_0__Bacteria;D_1__Proteobacteria;D_2__Gammaproteobacteria;D_3__Cellvibrionales;D_4__Microbulbiferaceae;D_5__Microbulbifer;D_6__uncultured bacterium	GGAATATTGGACAATGGGCGCAAGCCTGATCCAGCCATGCCGCGTGTGTGAAGAAGGCTTTAGGGTTGTAAAGCACTTTCAGTAGGGAGGAAGGCCTTAAGGTTAATAGCCTTAAGGATTGACGTCACCTGCAGAAGAAGCACCGGCTAACTCCGTGCCAGCAGCCGCGGTAATACGGAGGGTGCAAGCGTTAATCGGAATTACTGGGCGTAAAGCGCGCGTAGGCGGTTAGTTAAGCTGGATGTGAAAGCCCTGGGCTCAACCTGGGAACTGCATTCAGAACTGGCTAACTAGAGTACGAGAGAGGGTAGTGGAATTTCCTGTGTAGCGGTGAAATGCGTAGATATAGGAAGGAACATCAGTGGCGAAGGCGACTGCCTGGCTCGATACTGACGCTGA…	888	153	226	709	1358	978	398	442	713	3943	2766	3241	2297	596	824	1574	571	1360	390	237	697	574	1060	353	1244	1408	1107	1486	1615	796	464	1417	649	1688	3469	1313	249	604	1111	148	326	963	338	1749	2248	1160
ASV5	b190f6b03e8c65e123050ccd3c52761b	D_0__Bacteria;D_1__Proteobacteria;D_2__Gammaproteobacteria;D_3__Cellvibrionales;D_4__Microbulbiferaceae;D_5__Microbulbifer;D_6__uncultured bacterium	GGAATATTGGACAATGGGCGCAAGCCTGATCCAGCCATGCCGCGTGTGTGAAGAAGGCTCTAGGGTTGTAAAGCACTTTCAGTAGGGAGGAAGGCCTTAAGGTTAATAGCCTTAAGGATTGACGTCACCTACAGAAGAAGCACCGGCTAACTCCGTGCCAGCAGCCGCGGTAATACGGAGGGTGCAAGCGTTAATCGGAATTACTGGGCGTAAAGCGCGCGTAGGCGGTTAGTTAAGCTGGATGTGAAAGCCCTGGGCTCAACCTGGGAACTGCATTCAGAACTGGCTGACTAGAGTACGAGAGAGGGTAGTGGAATTTCCTGTGTAGCGGTGAAATGCGTAGATATAGGAAGGAACATCAGTGGCGAAGGCGACTGCCTGGCTCGATACTGACGCTGA…	399	187	334	353	499	366	631	324	466	165	289	225	345	293	328	436	371	440	318	421	311	235	482	306	419	357	305	571	371	488	376	404	583	531	299	401	426	334	344	377	331	308	530	341	298	339
ASV6	86f6cb90f80126873ca0dc8179bb1f18	D_0__Bacteria;D_1__Proteobacteria;D_2__Alphaproteobacteria;D_3__Rhizobiales;D_4__Rhizobiaceae;D_5__Hoeflea	GGAATATTGGACAATGGGCGCAAGCCTGATCCAGCCATGCCGCGTGAGTGATGAAGGCCCTAGGGTTGTAAAGCTCTTTCAACGGTGAAGATAATGACGGTAACCGTAGAAGAAGCCCCGGCTAACTTCGTGCCAGCAGCCGCGGTAATACGAAGGGGGCTAGCGTTGTTCGGATTTACTGGGCGTAAAGCGCACGTAGGCGGATCGTTAAGTGAGGGGTGAAATCCCAGGGCTCAACCCTGGAACTGCCTCTCATACTGGCGATCTTGAGTTCGAGAGAGGTGAGTGGAATTCCGAGTGTAGAGGTGAAATTCGTAGATATTCGGAGGAACACCAGTGGCGAAGGCGGCTCACTGGCTCGATACTGACGCTGAGGTGCGAAAGCGTGGGGAGCAAACA…	15	14	26	246	47	37	31	116	44	23	27	55	32	59	44	77	2	50	710	402	403	184	334	236	308	146	395	334	251	396	195	144	259	255	84	202	89	121	47	87	173	106	44	74	91	157
ASV7	b27c01a22f9140dd4cce28e3458bb51b	D_0__Bacteria;D_1__Proteobacteria;D_2__Gammaproteobacteria;D_3__Oceanospirillales;D_4__Endozoicomonadaceae;D_5__Endozoicomonas	GGAATATTGCACAATGGGCGCAAGCCTGATGCAGCCATGCCGCGTGTGTGAAGAAGGCTCTAGGGTTGTAAAGCACTTTCAGCGAGGAGGAAAGGTTGATGATTAATACTCATTAGCTGTGACGTTACTCGCAGAAGAAGCACCGGCTAACTCCGTGCCAGCAGCCGCGGTAATACGGAGGGTGCAAGCGTTAATCGGAATTACTGGGCGTAAAGCGTGCGTAGGCGGCTTGCTAAGTTGGATGTGAAAGCCCCGGGCTCAACCTGGGAACTGCATTCAAAACTGGTGAGCTAGAGTGCGGAAGAGGAGTGTGGAATTTCCTGTGTAGCGGTGAAATGCGTAGATATAGGAAGGAACACCAGTGGCGAAGGCGACACTCTGGTCTGACACTGACGCTGA…	7	58	4	129	41	27	71	10	35	22	17	11	45	24	33	21	333	99	21	15	26	12	28	73	38	66	58	24	17	77	10	14	16	27	33	97	140	60	123	19	74	24	48	77	34	58
ASV8	fb39fc6f165250ac3166f540188f3959	D_0__Bacteria;D_1__Proteobacteria;D_2__Alphaproteobacteria;D_3__Rhodospirillales;D_4__uncultured	GGAATATTGCACAATGGGCGCAAGCCTGATGCAGCCATGCCGCGTGAGTGATGAAGGCCTTCGGGTTGTAAAGCTCTTTCGCTAGGGAAGAATTAATGACGGTACCTAGATAAGAAGTCCCGGCTAACTCCGTGCCAGCAGCCGCGGTGATACGGAGGGGGCGAACGTTGTTCGGATTTACTGGGCGTAAAGGGATCGTAGGCGGTCATTCAAGTCAGATGTGAAATCCCAAGGCTCAACCTTGGAACTGCATTTGAAACTGAATAACTAGAGTCATGGAGAGGATGGCGGAATTGCCAGTGTAGAGGTGGAATTCGTAGATATTGGCAGGAACACCAGAAGAGAAGTCGGCTATCTGGCCATTGACTGACGCTGAGGGTCGAAAGCGTGGGGAGCAAA…	5	3	28	7	12	11	26	14	37	13	20	10	0	27	3	1	19	1	91	60	91	51	75	44	20	22	28	8	5	14	11	8	9	7	10	9	32	13	19	7	11	12	27	26	12	37
ASV9	dbce7a493a09be7973d146a87f249250	D_0__Bacteria;D_1__Proteobacteria;D_2__Deltaproteobacteria;D_3__Bdellovibrionales;D_4__Bdellovibrionaceae;D_5__Bdellovibrio	GGAATATTGCGCAATGGAGGAAACTCTGACGCAGCGACGCCACGTGTGTGATGAAGGCTTTAGGGTTGTAAAGCACTGTTCTGAGGGAACAAAAAAATGAGCGTACCTCAGAAGAAAGGACCGGCTAACTTCGTGCCAGCAGCCGCGGTAATACGAGGGGTCCTAGCGTTGTTCGGAATTATTGGGCGTAAAGCGGGTGTAGGTGGATCTGTAAGTCAGAAGTGAAAGCCCTGGGCTCAACCCAGGAAGAGCTTTTGATACTGCAGATCTTGAGTATGGGAGAGGGTAGTAGAATTCCAAGTGTAGTGGTGAAATACGTAGATATTTGGAGGAATACCGGTGGCGAAGGCGGCTACCTGGCCCAATACTGACACTCAGACCCGAAAGCGTGGGGAGCAA…	11	26	33	6	7	1	12	6	25	5	11	0	15	15	4	18	23	6	40	21	20	13	39	18	28	13	26	24	14	17	22	25	22	20	18	36	19	10	13	21	9	7	4	8	17	19
ASV10	4333a2adccbd4e4ddebeb2617b11da48	D_0__Bacteria;D_1__Proteobacteria;D_2__Gammaproteobacteria;D_3__Cellvibrionales;D_4__Microbulbiferaceae;D_5__Microbulbifer;D_6__uncultured bacterium	GGAATATTGGACAATGGGCGCAAGCCTGATCCAGCCATGCCGCGTGTGTGAAGAAGGCTCTAGGGTTGTAAAGCACTTTCAGTAGGGAGGAAGGCCTTAAGGTTAATAGCCTTAAGGATTGACGTCACCTGCAGAAGAAGCACCGGCTAACTCCGTGCCAGCAGCCGCGGTAATACGGAGGGTGCAAGCGTTAATCGGAATTACTGGGCGTAAAGCGCGCGTAGGCGGTTAGTTAAGCTGGATGTGAAAGCCCTGGGCTCAACCTGGGAACTGCATTCAGAACTGGCTGACTAGAGTACGAGAGAGGGTAGTGGAATTTCCTGTGTAGCGGTGAAATGCGTAGATATAGGAAGGAACATCAGTGGCGAAGGCGACTGCCTGGCTCGATACTGACGCTGA…	232	75	58	67	126	59	114	113	54	108	44	74	81	55	158	183	132	175	158	0	38	114	87	145	0	56	32	77	99	73	74	73	37	106	250	53	110	69	104	191	174	183	83	59	84	68
ASV11	c01d2219cb7c94fb479c5f34ec22163c	D_0__Bacteria;D_1__Nitrospirae;D_2__Nitrospira;D_3__Nitrospirales;D_4__Nitrospiraceae;D_5__Nitrospira	GGAATATTGCGCAATGGGCGAAAGCCTGACGCAGCGACGCCGCGTGGGGGATGAAGGTTTTCGGATTGTAAACCCCTTTTGTGAGGAAAGAGAAAGTGGGTAACCACTTAGACGGTACCTCAAGAAAAAGCCACGGCTAACTTCGTGCCAGCAGCCGCGGTAATACGAAGGTGGCGAGCGTTGTTCGGATTTACTGGGCGTAAAGAGCACGTAGGCGGTTGGGTAAGCCTCTTGAGAAATCTTCCGGCCTAACCGGGAAAGGTCGAGGGGAACTACCCAGCTAGAGGACGGGAGAGGAGCGCGGAATTCCCGGTGTAGCGGTGAAATGCGTAGATATCGGGAAGAAGGCCGGTGGCGAAGGCGGCGCTCTGGAACGTACCTGACGCTGAGGTGCGAAAG…	1	0	48	62	9	25	57	18	43	8	11	40	3	106	10	9	10	15	51	76	79	40	74	46	13	7	25	13	14	28	9	16	8	6	6	2	37	54	34	7	5	27	58	32	28	24
ASV12	b59a449bb313fc71333e11cbbbf9ddc0	D_0__Bacteria;D_1__Bacteroidetes;D_2__Bacteroidia;D_3__Flavobacteriales;D_4__Flavobacteriaceae;D_5__uncultured	GGAATATTGGACAATGGGCGAGAGCCTGATCCAGCCATGCCGCGTGCAGGAAGACGGCCCTATGGGTTGTAAACTGCTTTTATACAGGAAGAAACCTATCTACGTGTAGATAGCTGACGGTACTGTAAGAATAAGGACCGGCTAACTCCGTGCCAGCAGCCGCGGTAATACGGAGGGTCCAAGCGTTATCCGGAATCATTGGGTTTAAAGGGTCCGTAGGCGGACTATTAAGTCAGAGGTGAAATCCCACAGCTCAACTGTGGAACTGCCTTTGATACTGGTAGTCTTGAGTTATATGGAAGTAGATAGAATGTGTAGTGTAGCGGTGAAATGCATAGATATTACACAGAATACCGATTGCGAAGGCAGTCTACTACGTATATACTGACGCTAATGGAC…	26	0	4	22	98	125	13	8	37	5	11	127	24	263	129	15	40	8	39	59	60	129	57	133	42	182	145	20	41	22	25	5	6	47	9	44	33	13	25	9	8	37	8	109	49	36
ASV13	4f3ca487720b17f7b2aa276f282c5edb	D_0__Bacteria;D_1__Proteobacteria;D_2__Gammaproteobacteria;D_3__Betaproteobacteriales;D_4__Nitrosomonadaceae;D_5__Nitrosomonas;D_6__Nitrosomonas sp. enrichment culture clone Cb9	GGAATTTTGGACAATGGGGGCAACCCTGATCCAGCCATGCCGCGTGAGTGAAGAAGGCCTTCGGGTTGTAAAGCTCTTTCAGTCGGGAAGAAAAGGTTACGGTTAATACCTGTAATTCATGACGGTACCGACAGAAGAAGCACCGGCTAACTACGTGCCAGCAGCCGCGGTAATACGTAGGGTGCGAGCGTTAATCGGAATTACTGGGCGTAAAGGGTGCGCAGGCGGTCTTGTAAGTCAGATGTGAAATCCCCGGGCTTAACCTGGGAACTGCGTTTGAAACTACAAGACTAGAGTGTAGCAGAGGGGGGTGGAATTCCACGTGTAGCAGTGAAATGCGTAGAGATGTGGAAGAACACCGATGGCGAAGGCAGCCCCCTGGGTTAACACTGACGCTCA…	30	0	26	142	17	39	113	90	70	8	33	55	3	56	23	57	36	68	159	61	77	48	78	107	17	26	45	12	17	25	0	41	13	7	13	2	57	47	119	19	46	50	75	34	114	46
ASV14	aefda64469236669953ace8641971554	D_0__Bacteria;D_1__Verrucomicrobia;D_2__Verrucomicrobiae;D_3__Opitutales;D_4__Puniceicoccaceae;D_5__Lentimonas	CGAATCATTCACAATGGGGGCAACCCTGATGGTGCAACGCCGCGTGAGGGATGAAGGCCTTCGGGTCGTAAACCTCTGTCACCGGGGAGCAACAAGCGGGTTCATAGCCCGCCCTGAGTTAACCCGGAGAGGAAGCAGTGGCTAACTCCGTGCCAGCAGCCGCGGTAATACGGAGACTGCAAGCGTTACTCGGATTCACTGGGCGTAAAGGGTGCGTAGGCGGATAGATGTGTCAGGTGTGAAATCTCGGGGCTCAACCTCGAAACTGCGCCTGAAACTGTCTATCTAGAGTATTGGAGGGGTAAGTGGAATTTCTGGTGTAGCGGTGAAATGCGTAGATATCAGAAGGAACACCAATGGCGAAGGCAGCTTACTGGACAAATACTGACGCTGAGGCAC…	3	0	3	13	32	7	18	3	14	3	3	81	7	31	5	49	98	8	15	1	15	43	49	97	1	6	12	4	6	13	3	8	1	7	12	5	4	4	5	2	5	5	0	28	21	7
ASV15	d24c4ce19620509657dd4dd50763226d	D_0__Bacteria;D_1__Verrucomicrobia;D_2__Verrucomicrobiae;D_3__Opitutales;D_4__Opitutaceae;D_5__Diplosphaera;D_6__uncultured bacterium	CGAATCATTCACAATGGGCTAAAGCCTGATGGTGCAACGCCGCGTGGGGGAAGAAGGTCCTAGGATTGTAAACTCCTGTCACCAGGGAAGAAACGTTATTTATTAATACTAAATAGCCTGACTTAACCTGGAGAGGAAGCAGTGGCTAACTCCGTGCCAGCAGCCGCGGTAATACGGAGACTGCAAGCGTTATTCGGATTCACTGGGCGTAAAGGGTGCGCAGGCGGTCGTGTGTGTCAGGTGTGAAATCTCGAAGCTCAACTCCGAAACTGCGCCTGAAACTACACGACTAGAGCATTGGAGAGGTGAGCGGAATTCATGGTGTAGCAGTGAAATGCGTAAATATCATGAGGAACACCAGAGGCGAAGGCGGCTCACTGGACAATTGCTGACGCTCAG…	422	322	1330	31	33	8	45	21	54	126	88	23	215	1531	51	139	273	81	6	262	28	65	27	34	92	200	44	12	7	2	4	2	2	62	66	46	28	139	11	61	244	52	69	112	9	6
ASV16	9f187156a6a86c157dc0e7e1083a89c5	D_0__Bacteria;D_1__Proteobacteria;D_2__Alphaproteobacteria;D_3__Rhodobacterales;D_4__Rhodobacteraceae;D_5__Halocynthiibacter	GGAATCTTAGACAATGGGCGCAAGCCTGATCTAGCGATGCCGCGTGAGTGACGAAGGCCTTAGGGTCGTAAAGCTCTTTCACCAGGGATGATAATGACAGTACCTGGAAAAGAAACCCCGGCTAACTCCGTGCCAGCAGCCGCGGTAATACGGAGGGGGTTAGCGTTGTTCGGAATTACTGGGCGTAAAGCGCACGTAGGCGGATTAGTAAGTTAGAGGTGAAATCCCAGGGCTCAACCCTGGAACTGCCTTTAATACTGCTAGTCTTGAGTTCGAGAGAGGTAAGTGGAATTCCGAGTGTAGAGGTGAAATTCGTAGATATTCGGAGGAACACCAGTGGCGAAGGCGACTTACTGGCTCGATACTGACGCTGAGGTGCGAAAGCGTGGGGAGCAAACA…	0	7	8	289	49	115	0	4	24	9	17	80	202	126	6	16	4	52	43	130	57	64	48	125	102	182	155	30	57	19	17	48	29	13	29	12	90	43	41	40	250	65	40	92	153	41
ASV17	05ea8190023a96aad0dadec979e03a82	D_0__Bacteria;D_1__Proteobacteria;D_2__Gammaproteobacteria;D_3__Cellvibrionales;D_4__Microbulbiferaceae;D_5__Microbulbifer;D_6__uncultured bacterium	GGAATATTGGACAATGGGCGCAAGCCTGATCCAGCCATGCCGCGTGTGTGAAGAAGGCTCTAGGGTTGTAAAGCACTTTCAGTAGGGAGGAAGGCCTTAAGGTTAATAGCCTTAAGGATTGACGTCACCTACAGAAGAAGCACCGGCTAACTCCGTGCCAGCAGCCGCGGTAATACGGAGGGTGCAAGCGTTAATCGGAATTACTGGGCGTAAAGCGCGCGTAGGCGGTTAGTTAAGCTGGATGTGAAAGCCCTGGGCTTAACCTGGGAACTGCATTCAGAACTGGCTGGCTAGAGTACGAGAGAGGGTAGTGGAATTTCCTGTGTAGCGGTGAAATGCGTAGATATAGGAAGGAACATCAGTGGCGAAGGCGACTGCCTGGCTCGATACTGACGCTGA…	62	0	26	174	104	84	125	99	118	177	223	173	179	88	151	149	228	163	44	0	31	0	36	16	66	35	71	46	81	43	0	49	42	29	38	90	0	79	59	146	90	74	36	44	80	63
ASV18	a21703ac781dd1ad24a68e8500885a3d	D_0__Bacteria;D_1__Proteobacteria;D_2__Gammaproteobacteria;D_3__Cellvibrionales;D_4__Microbulbiferaceae;D_5__Microbulbifer;D_6__uncultured bacterium	GGAATATTGGACAATGGGCGCAAGCCTGATCCAGCCATGCCGCGTGTGTGAAGAAGGCTCTAGGGTTGTAAAGCACTTTCAGTAGGGAGGAAGGCCTTAAGGTTAATAGTCTTAAGGATTGACGTCACCTACAGAAGAAGCACCGGCTAACTCCGTGCCAGCAGCCGCGGTAATACGGAGGGTGCAAGCGTTAATCGGAATTACTGGGCGTAAAGCGCGCGTAGGCGGTTAGTTAAGCTGGATGTGAAAGCCCTGGGCTTAACCTGGGAACTGCATTCAGAACTGGCTAACTAGAGTACGAGAGAGGGTAGTGGAATTTCCTGTGTAGCGGTGAAATGCGTAGATATAGGAAGGAACATCAGTGGCGAAGGCGACTGCCTGGCTCGATACTGACGCTGA…	49	0	39	0	72	50	77	47	64	0	0	37	55	71	43	48	76	54	93	68	39	41	53	66	72	74	70	56	57	55	54	69	66	90	0	69	90	52	60	83	78	34	63	61	66	55
ASV19	ad0c6f3f3f3cb31fb440683375ed7141	D_0__Bacteria;D_1__Bacteroidetes;D_2__Bacteroidia;D_3__Flavobacteriales;D_4__Cryomorphaceae;D_5__uncultured;D_6__uncultured bacterium	GGAATATTGCGCAATGGAGGCAACTCTGACGCAGCCATGCCGCGTGAAGGAATGAATGCCCTATGGGTTGTAAACTTCTTTTATGTAGGAAGAAACACAGATACGTGTATTTGTTTGACGGTACTACAGGAATAAGGACCGGCTAACTCCGTGCCAGCAGCCGCGGTAATACGGAGGGTCCAAGCGTTATCCGGATTCATTGGGTTTAAAGGGTTCGTAGGCGGATATATAAGTCAGTGGTGAAATCCCGAAGCTCAACTTCGGAACTGCCATTGAAACTGTATATCTTGAATTTAGATGAAGTGGGCGGAATACGACATGTAGCGGTGAAATGCATAGATATGTCGTAGAACACCGATAGTGAAGACAGCTCACTAAGCTAAGATTGACGCTGATGAA…	25	0	59	46	85	30	41	16	39	8	27	131	15	31	21	54	27	15	11	0	7	14	11	18	0	43	24	12	11	22	30	13	7	8	6	11	17	16	39	15	13	6	0	32	34	24
ASV20	9945d04a387bd86072fcc6ce5cd06390	D_0__Bacteria;D_1__Actinobacteria;D_2__Thermoleophilia;D_3__Solirubrobacterales;D_4__67-14;D_5__Solirubrobacterales bacterium 67-14;D_6__Solirubrobacterales bacterium 67-14	GGAATCTTGCGCAATGCGCGAAAGCGTGACGCAGCAACACCGCGTGAGGGAAGACGGCCTTAGGGTTGTAAACCTCTTTCAGATGGGACGAAGGTGATGCGGTGAATAGCCGATGTCATTGACGGTACCGTCAGAAGAAGCTCCGGCTAACTACGTGCCAGCAGCCGCGGTAATACGTAGGGAGCGAGCGTTGTCCGGAATCATTGGGCGTAAAGAGCGCGTAGGTGGATCAATTAGTCTGCTGTGAAAGTCAAAGGCTCAACCTTTGAAAGCCGGTGGATACTGTTGATCTAGAGTACGGAAGAGGCGAGTGGAATTCCTGGTGTAGCGGTGGAATGCGCAGATATCAGGAGGAACACCAATAGCGAAGGCAGCTCGCTGGGACGTTACTGACACTGA…	3	0	2	1	2	1	5	2	2	0	0	10	3	21	2	9	0	3	23	17	6	2	5	7	5	6	5	5	6	2	3	5	4	1	1	2	9	8	6	9	0	4	9	6	8	7
ASV21	d41d5d2d377cadbaec372bdc4a79b6bb	D_0__Bacteria;D_1__Proteobacteria;D_2__Alphaproteobacteria;D_3__Rhodobacterales;D_4__Rhodobacteraceae	GGAATCTTAGACAATGGGCGCAAGCCTGATCTAGCCATGCCGCGTGAGTGATGAAGGCCTTAGGGTCGTAAAGCTCTTTCGCTAGGGATGATAATGACAGTACCTAGTAAAGAAGTCCCGGCTAACTCCGTGCCAGCAGCCGCGGTAATACGGAGGGGACTAGCGTTGTTCGGAATTACTGGGCGTAAAGCGTACGTAGGCGGATCAGAAAGTATGGGGTGAAATCCCAGGGCTCAACCCTGGAACTGCCTCATAAACTCCTGGTCTAGAGTTCGAGAGAGGTGAGTGGAATTCCAAGTGTAGAGGTGAAATTCGTAGATATTTGGAGGAACACCAGTGGCGAAGGCGGCTCACTGGCTCGATACTGACGCTGAGGTACGAAAGTGTGGGGAGCAAACA…	0	43	5	22	11	14	0	9	12	0	0	84	12	4	105	11	0	12	18	33	12	6	18	11	20	41	41	6	9	17	2	3	8	0	3	3	8	12	6	2	65	23	0	57	6	10
ASV22	70d0514bc3c91b3abd4ecc7ec01a0d82	D_0__Bacteria;D_1__Bacteroidetes;D_2__Bacteroidia;D_3__Flavobacteriales;D_4__Flavobacteriaceae	GGAATATTGGACAATGGGCGCAAGCCTGATCCAGCCATGCCGCGTGCAGGAAGACTGCCCTATGGGTTGTAAACTGCTTTTATACAGGAAGAAACACCCCGACGTGTCGGGGCTTGACGGTACTGTAAGAATAAGGATCGGCTAACTCCGTGCCAGCAGCCGCGGTAATACGGAGGATCCAAGCGTTATCCGGAATCATTGGGTTTAAAGGGTCCGTAGGTGGATAATTAAGTCAGGGGTGAAAGTCTGCAGCTCAACTGTAGAATTGCCTTTGATACTGGTTATCTTGAGTTATTATGAAGTAGTTAGAATATGTAGTGTAGCGGTGAAATGCATAGATATTACATAGAATACCAATTGCGAAGGCAGATTACTAATAATATACTGACACTGATGGAC…	70	10	29	37	0	10	23	21	69	0	13	0	158	0	0	3	0	0	121	774	313	229	264	783	302	96	432	108	127	214	99	176	77	98	69	290	87	76	18	262	25	71	94	224	70	3
ASV23	cf312dd4262c1398591774ed3491a64d	D_0__Bacteria;D_1__Proteobacteria;D_2__Gammaproteobacteria;D_3__Cellvibrionales;D_4__Microbulbiferaceae;D_5__Microbulbifer;D_6__uncultured bacterium	GGAATATTGGACAATGGGCGCAAGCCTGATCCAGCCATGCCGCGTGTGTGAAGAAGGCTCTAGGGTTGTAAAGCACTTTCAGTAGGGAGGAAGGCCTTAACGTTAATAGCCTTAAGGATTGACGTCACCTACAGAAGAAGCACCGGCTAACTCCGTGCCAGCAGCCGCGGTAATACGGAGGGTGCAAGCGTTAATCGGAATTACTGGGCGTAAAGCGCGCGTAGGCGGTTAGTTAAGCTGGATGTGAAAGCCCTGGGCTTAACCTGGGAACTGCATTCAGAACTGGCTAACTAGAGTACGAGAGAGGGTAGTGGAATTTCCTGTGTAGCGGTGAAATGCGTAGATATAGGAAGGAACATCAGTGGCGAAGGCGACTGCCTGGCTCGATACTGACGCTGA…	54	165	93	0	0	0	40	48	46	0	45	42	0	36	51	0	0	30	119	63	64	60	0	80	113	85	35	61	39	53	50	55	38	60	0	55	49	47	38	95	122	38	35	53	56	75
ASV24	db54e7267a54b532ab6d61f57f744b27	D_0__Bacteria;D_1__Bacteroidetes;D_2__Bacteroidia;D_3__Flavobacteriales;D_4__Flavobacteriaceae;D_5__Flavicella;D_6__uncultured bacterium	GGAATATTGGACAATGGAGGCAACTCTGATCCAGCCATGCCGCGTGAAGGAAGACTGCCCTATGGGTTGTAAACTTCTTTTATATAGGAAGAAACACTGGTATGTATACCAGCTTGACGGTACTATATGAATAAGGACCGGCTAACTCCGTGCCAGCAGCCGCGGTAATACGGAGGGTCCAAGCGTTATCCGGAATCATTGGGTTTAAAGGGTCCGTAGGCGGACTAATAAGTCAGAGGTGAAATCCCATAGCTCAACTATGGAACTGCCTTTGATACTGTTAGTCTTGAGTTACTTGGAAGTAGATAGAATGTGTAGTGTAGCGGTGAAATGCATAGATATTACACAGAATACCGATTGCGAAGGCAGTCTACTACGAGTATACTGACGCTGATGGAC…	0	0	4	5	9	7	2	3	0	10	13	11	43	20	5	7	12	5	14	10	11	33	17	39	6	19	23	3	9	0	0	0	3	6	0	4	5	2	5	0	0	5	6	9	9	6
ASV25	15e26c07f5754faaee7970cd7edc057e	D_0__Bacteria;D_1__Bacteroidetes;D_2__Bacteroidia;D_3__Flavobacteriales;D_4__Flavobacteriaceae;D_5__Polaribacter 1	GGAATATTGGACAATGGAGGCGACTCTGATCCAGCCATGCCGCGTGTAGGAAGAATGCCCTATGGGTTGTAAACTACTTTTATACAGGAAGAAACACTGGTATGTATACCAGCTTGACGGTACTGTAAGAATAAGGACCGGCTAACTCCGTGCCAGCAGCCGCGGTAATACGGAGGGTCCGAGCGTTATCCGGAATCATTGGGTTTAAAGGGTCCGCAGGCGGTTAATTAAGTCAGAGGTGAAATCCCATAGCTCAACTATGGAACTGCCTTTGATACTGGTTGACTTGAGTCATATGGAAGTAGATAGAATGTGTAGTGTAGCGGTGAAATGCATAGATATTACACAGAATACCGATTGCGAAGGCAGTCTACTACGTATGTACTGACGCTGAGGGAC…	9	0	7	0	32	0	9	8	285	0	0	0	0	46	17	0	0	0	20	9	26	18	32	0	17	110	22	9	30	18	44	66	7	14	14	20	29	47	85	6	6	11	9	257	131	30
ASV26	96ad05bd57303fe643abe50daedeb52b	D_0__Bacteria;D_1__Proteobacteria;D_2__Gammaproteobacteria;D_3__Cellvibrionales;D_4__Halieaceae;D_5__Halioglobus	GGAATATTGCGCAATGGGCGAAAGCCTGACGCAGCCATGCCGCGTGTGTGAAGAAGGCCTTAGGGTTGTAAAGCACTTTCAATTGGGAGGAAAGGTTGTTGGTTAATAGCTAACAGCTGTGACGTTACCTTTAGAAGAAGCACCGGCTAACTCCGTGCCAGCAGCCGCGGTAATACGGAGGGTGCAAGCGTTAATCGGAATTACTGGGCGTAAAGCGCGCGTAGGCGGTTTGTTAAGTCGGATGTGAAAGCCCTGGGCTCAACCTGGGAATTGCATACGATACTGGCCGACTAGAGTACGAGAGAGGGAGGTAGAATTCCATGTGTAGCGGTGAAATGCGTAGATATGTGGAGGAATACCGGTGGCGAAGGCGGCCTCCTGGCTCGATACTGACGCTGA…	0	0	0	23	0	18	0	0	11	0	4	21	3	15	0	0	3	0	21	22	7	4	1	35	7	20	11	3	3	3	3	3	3	26	0	0	7	0	7	0	19	11	2	30	7	6
ASV27	476758c3913fa2cb4d6c23925a2afa2e	D_0__Bacteria;D_1__Proteobacteria;D_2__Gammaproteobacteria;D_3__Cellvibrionales;D_4__Spongiibacteraceae;D_5__Sinobacterium;D_6__uncultured bacterium	GGAATATTGCACAATGGGCGCAAGCCTGATGCAGCCATGCCGCGTGTGTGAAGAAGGCCTTAGGGTTGTAAAGCACTTTCAGCGAGGAGGAAAGGCGTCAAGTTAATACCTTGATGCTGTGACGTTACTCGCAGAAGAAGGACCGGCTAACTCCGTGCCAGCAGCCGCGGTAATACGGAGGGTCCGAGCGTTAATCGGAATTACTGGGCGTAAAGCGCGCGTAGGCGGCTTGTTAAGTCAGATGTGAAAGCCCTGGGCTCAACCTGGGAACTGCATTTGATACTGGCAAGCTAGAGTATGGGAGAGGACAGTGGAATTTCTAGTGTAGCGGTGAAATGCGTAGATATTAGAAGGAACACCAGTGGCGAAGGCGACTGTCTGGCCCAATACTGACGCTGA…	0	0	2	14	6	1	18	0	9	2	7	37	0	5	3	5	31	15	0	0	6	27	17	43	0	4	13	2	3	4	4	0	0	7	1	7	0	0	5	0	5	4	0	3	2	3
ASV28	97bdd2fe76b4d403cee588e0a2b03539	D_0__Bacteria;D_1__Proteobacteria;D_2__Gammaproteobacteria;D_3__Tenderiales;D_4__Tenderiaceae;D_5__Candidatus Tenderia;D_6__uncultured gamma proteobacterium	GGAATATTGGACAATGGGCGAAAGCCTGATCCAGCAATGCCGCGTGTGTGAAGAAGGCCTGCGGGTTGTAAAGCACTTTCAGTAGGGAAGATAATGACGGTACCTACAAAAGAAGCACCGGCTAACTCCGTGCCAGCAGCCGCGGTAATACGGAGGGTGCGAGCGTTAATCGGAATTACTGGGCGTAAAGAGCACGTAGGTGGTTTGGTAAGTCGGATGTGAAATCCCTGGGCTCAACCTGGGAATTGCATTCGAAACTGCCTCACTAGAGTTTAGCAGAGGGATGGGGAATTCCGGGTGTAGCGGTGAAATGCGTAGAGATCCGGAGGAACATCAGTGGCGAAGGCGCCATCCTGGGCTAAAACTGACACTGAGGTGCGAAAGCGTGGGGAGCAAACA…	0	0	0	2	0	9	0	2	4	0	0	20	0	16	5	0	0	4	7	67	5	10	5	0	35	6	13	15	5	6	7	6	1	29	2	0	16	19	0	0	48	26	8	17	4	10
ASV29	1adeb5fad0c96f2f5fede97d992105af	D_0__Bacteria;D_1__Bacteroidetes;D_2__Bacteroidia;D_3__Flavobacteriales;D_4__Cryomorphaceae;D_5__uncultured;D_6__uncultured bacterium	GGAATATTGCGCAATGGAGGCAACTCTGACGCAGCCATGCCGCGTGAAGGAATGAATGCCCTATGGGTTGTAAACTTCTTTTATGTAGGAAGAAACACAGATACGTGTATTTGTTTGACGGTACTACAGGAATAAGGACCGGCTAACTCCGTGCCAGCAGCCGCGGTAATACGGAGGGTCCAAGCGTTATCCGGATTCATTGGGTTTAAAGGGTTCGTAGGCGGATAGATAAGTCAGTGGTGAAATCCCGAAGCTTAACTTCGGAACTGCCATTGAAACTGTTTATCTTGAATTTAGATGAAGTGGGCGGAATACGACATGTAGCGGTGAAATGCATAGATATGTCGTGGAACACCAATAGTGAAGACAGCTCACTAAGCTAATATTGACGCTGATGAA…	9	26	20	0	11	31	49	25	49	0	12	25	8	102	0	16	17	40	11	8	0	12	11	6	11	29	13	0	10	9	0	0	0	0	0	0	0	0	49	27	20	18	16	44	28	0
ASV30	25e402df3af3deeb75e96014b5d37b8c	D_0__Bacteria;D_1__Bacteroidetes;D_2__Bacteroidia;D_3__Flavobacteriales;D_4__Flavobacteriaceae;D_5__uncultured	GGAATATTGGACAATGGGCGCGAGCCTGATCCAGCCATGCCGCGTGCAGGAAGACGGCCCTATGGGTTGTAAACTGCTTTTATACAGGAAGAAACCACTCTACGTGTAGAGTGCTGACGGTACTGTAAGAATAAGCACCGGCTAACTCCGTGCCAGCAGCCGCGGTAATACGGAGGGTGCAAGCGTTATCCGGAATCATTGGGTTTAAAGGGTCCGTAGGCGGCTTATTAAGTCAGAGGTGAAATCCCACAGCTTAACTGTGGAACTGCCTTTGATACTGGTAGGCTTGAGTTATAAGGAAGTAGATAGAATATGTAGTGTAGCGGTGAAATGCATAGATATTACATAGAATACCGATTGCGAAGGCAGTCTACTACTTATATACTGACGCTAATGGAC…	1	0	5	3	0	0	21	0	4	0	7	20	42	16	0	3	5	5	8	3	18	7	0	104	17	19	46	0	5	0	0	11	0	0	0	4	3	1	0	6	6	2	0	19	2	1
ASV31	e0c7ff0f0e760b91a69db61db9c80a86	D_0__Bacteria;D_1__Proteobacteria;D_2__Gammaproteobacteria;D_3__Cellvibrionales;D_4__Microbulbiferaceae;D_5__Microbulbifer;D_6__uncultured bacterium	GGAATATTGGACAATGGGCGCAAGCCTGATCCAGCCATGCCGCGTGTGTGAAGAAGGCTCTAGGGTTGTAAAGCACTTTCAGTAGGGAGGAAGGCCTTAAGGTTAATAGCCTTAAGGATTGACGTCACCTACAGAAGAAGCACCGGCTAACTCCGTGCCAGCAGCCGCGGTAATACGGAGGGTGCAAGCGTTAATCGGAATTACTGGGCGTAAAGCGCGCGTAGGCGGTTAGTTAAGCTGGATGTGAAAGCCCTGGGCTTAACCTGGGAACTGCATTCAGAACTGGTTGACTAGAGTACGAGAGAGGGTAGTGGAATTTCCTGTGTAGCGGTGAAATGCGTAGATATAGGAAGGAACATCAGTGGCGAAGGCGACTGCCTGGCTCGATACTGACGCTGA…	0	117	38	0	59	0	42	51	154	0	48	0	64	73	80	77	109	41	0	0	0	59	0	22	0	123	80	43	37	0	37	46	40	0	36	48	35	35	0	0	70	47	27	85	0	66
ASV32	63467889c88e19c3bb61b2768afb1cd8	D_0__Bacteria;D_1__Bacteroidetes;D_2__Bacteroidia;D_3__Flavobacteriales;D_4__Flavobacteriaceae	GGAATATTGGACAATGGGCGAAAGCCTGATCCAGCCATGCCGCGTGCAGGAAGAAAGCCCTATGGGTTGTAAACTGCTTTTATACAGGAAGAATAAGGATTACGTGTAATCTGATGACGGTACTGTACGAATAAGGATCGGCTAACTCCGTGCCAGCAGCCGCGGTAATACGGAGGATTCGAGCGTTATCCGGAATCATTGGGTTTAAAGGGTCCGTAGGCGGGTTATTAAGTCAGGGGTGAAAGTTTGCCGCTCAACGGTAAAATTGCCTTTGATACTGATAATCTTGAGTTATTTAGAAGCGACTAGAATGTGTAGTGTAGCGGTGAAATGCATAGATATTACACAGAATACCGATTGCGAAAGCAGGTCGCTATGAATATACTGACGCTGAGGGAC…	2	33	6	0	0	0	0	0	0	56	4	14	9	11	2	2	5	2	0	7	0	3	3	8	3	5	17	5	0	2	0	3	0	4	0	3	0	1	0	76	13	8	9	34	3	0
ASV33	7734c4212621a80b7eb34d7c01faac24	D_0__Bacteria;D_1__Planctomycetes;D_2__Planctomycetacia;D_3__Planctomycetales;D_4__Gimesiaceae;D_5__Gimesia	AGAATCTTCGGCAATGGACGCAAGTCTGACCGAGCGACGCCGCGTGCGGGATGAAGGCCCTTGGGTTGTAAACCGCTGTCAGAGGGGATGAAATGCAGAAGGGTTATCCCTTTTGTTTGACAGAGCCTCAGAGGAAGCACGGGCTAAGTACGTGCCAGCAGCCGCGGTAACACGTACTGTGCGAACGTTATTCGGAATCACTGGGCTTAAAGGGTGCGTAGGCGGTTTAATAAGTAGGGTGTGAAATGCCAGGGCTCAACCTTGGCACGGCGCTCTAAACTGTTAAACTTGAGTGAGATAGGGGTGTACGGAACTTCCGGTGGAGCGGTGAAATGCGTTGATATCGGAAGGAACACCGGTGGCGAAAGCGGTACACTGGGTCTTAACTGACGCTGAGGC…	7	0	6	0	0	0	3	2	0	0	6	0	0	0	0	0	0	2	20	0	25	14	19	19	15	30	0	0	7	0	14	0	21	0	14	0	9	1	0	6	8	5	0	3	3	24
ASV34	b55259de90b36a6c26f66bcd91eaf25a	D_0__Bacteria;D_1__Proteobacteria;D_2__Gammaproteobacteria;D_3__Cellvibrionales;D_4__Microbulbiferaceae;D_5__Microbulbifer;D_6__uncultured bacterium	GGAATATTGGACAATGGGCGCAAGCCTGATCCAGCCATGCCGCGTGTGTGAAGAAGGCTCTAGGGTTGTAAAGCACTTTCAGTGGGGAGGAAGGCCTTAAGGTTAATAGCCTTAAGGATTGACGTCACCTACAGAAGAAGCACCGGCTAACTCCGTGCCAGCAGCCGCGGTAATACGGAGGGTGCAAGCGTTAATCGGAATTACTGGGCGTAAAGCGCGCGTAGGCGGTTAGTTAAGCTGGATGTGAAAGCCCTGGGCTTAACCTGGGAACTGCATTCAGAACTGGCTAACTAGAGTACGAGAGAGGGTAGTGGAATTTCCTGTGTAGCGGTGAAATGCGTAGATATAGGAAGGAACATCAGTGGCGAAGGCGACTGCCTGGCTCGATACTGACGCTGA…	0	0	0	58	0	30	120	60	25	0	0	0	5	18	6	5	33	17	23	0	41	0	43	0	0	0	0	0	24	0	51	42	0	0	0	0	98	79	0	45	0	0	0	0	28	72
ASV35	1f2a934b2cbadfe81e0a37de3714de38	D_0__Bacteria;D_1__Proteobacteria;D_2__Gammaproteobacteria;D_3__Cellvibrionales;D_4__Microbulbiferaceae;D_5__Microbulbifer;D_6__uncultured bacterium	GGAATATTGGACAATGGGCGCAAGCCTGATCCAGCCATGCCGCGTGTGTGAAGAAGGCTCTAGGGTTGTAAAGCACTTTCAGTGGGGAGGAAGGCCTTAAGGTTAATAGCCTTAAGGATTGACGTCACCTACAGAAGAAGCACCGGCTAACTCCGTGCCAGCAGCCGCGGTAATACGGAGGGTGCAAGCGTTAATCGGAATTACTGGGCGTAAAGCGCGCGTAGGCGGTTAGTTAAGCTGGATGTGAAAGCCCTGGGCTTAACCTGGGAACTGCATTCAGAACTGGCTGACTAGAGTACGAGAGAGGGTAGTGGAATTTCCTGTGTAGCGGTGAAATGCGTAGATATAGGAAGGAACATCAGTGGCGAAGGCGACTGCCTGGCTCGATACTGACGCTGA…	0	0	0	113	0	42	43	17	13	0	0	0	123	18	39	43	20	24	17	0	7	0	9	0	0	0	0	0	14	0	5	4	0	0	0	0	13	9	0	22	0	0	0	0	6	12
ASV36	b31a134360d58ec794471d9a7e3d59af	D_0__Bacteria;D_1__Verrucomicrobia;D_2__Verrucomicrobiae;D_3__Verrucomicrobiales;D_4__Rubritaleaceae;D_5__Rubritalea;D_6__uncultured marine bacterium	AGAATCATTCACAATGGGGGAAACCCTGATGGTGCAACGCCGCGTGTGGGATGAAGGCCTTAGGGTCGTAAACCACTGTCATGTGAGAGTAAGGCATAGTAGTTAATACCTGTTATGTTTGATAGTATCACAAGAGGAAGGGACGGCTAACTTCGTGCCAGCAGCCGCGGTAATACGAAGGTCCCGAGCGTTATTCGGAATCACTGGGCGTAAAGGGAGCGTAGGCTGTGCGGTAAGTCAGATGTGAAATCTCAAGGCTCAACCTTGAAACTGCATCCGATACTGCCGCACTAGAGTAATGGAGGGGTAACTGGAATTCTCGGTGTAGCAGTGAAATGCGTAGATATCGAGAGGAAGACCAACGGCGAAGGCAGGTTACTGGACATTTACTGACGCTGA…	0	0	0	6	3	2	0	0	0	18	0	6	36	2	0	0	0	0	0	4	6	3	2	9	7	0	5	1	11	0	0	0	0	0	0	6	0	0	0	0	2	0	0	0	0	2
ASV37	50480c1d3943f40ee00e073a3f602062	D_0__Bacteria;D_1__Proteobacteria;D_2__Gammaproteobacteria;D_3__Cellvibrionales;D_4__Microbulbiferaceae;D_5__Microbulbifer;D_6__uncultured bacterium	GGAATATTGGACAATGGGCGCAAGCCTGATCCAGCCATGCCGCGTGTGTGAAGAAGGCTCTAGGGTTGTAAAGCACTTTCAGTAGGGAGGAAGGCTTTAAGGTTAATAGCCTTAAGGATTGACGTCACCTACAGAAGAAGCACCGGCTAACTCCGTGCCAGCAGCCGCGGTAATACGGAGGGTGCAAGCGTTAATCGGAATTACTGGGCGTAAAGCGCGCGTAGGCGGTTAGTTAAGCTGGATGTGAAAGCCCTGGGCTTAACCTGGGAACTGCATTCAGAACTGGCTGACTAGAGTACGAGAGAGGGTAGTGGAATTTCCTGTGTAGCGGTGAAATGCGTAGATATAGGAAGGAACATCAGTGGCGAAGGCGACTGCCTGGCTCGATACTGACGCTGA…	52	0	52	36	0	0	0	0	34	0	0	0	0	0	0	0	25	0	68	59	37	56	0	0	38	49	43	34	0	42	51	46	0	0	0	0	0	48	0	67	54	0	0	32	0	48
ASV38	e445108ccb9a389f27cb3fdb7446b5cc	D_0__Bacteria;D_1__Proteobacteria;D_2__Alphaproteobacteria;D_3__Rhizobiales;D_4__Stappiaceae;D_5__Pseudovibrio	GGAATATTGGACAATGGGCGCAAGCCTGATCCAGCCATGCCGCGTGTGTGATGACGGCCTTAGGGTTGTAAAGCACTTTCAGCAGTGAAGATAATGACATTAACTGCAGAAGAAGCCCCGGCTAACTTCGTGCCAGCAGCCGCGGTAATACGAAGGGGGCTAGCGTTGTTCGGAATCACTGGGCGTAAAGCGTACGTAGGCTGACTGATAAGTTAGGGGTGAAATCCCAAGGCTCAACCTTGGAACTGCCTTTAATACTGTTAGTCTTGAGATCGAGAGAGGTGAGTGGAACTCCGAGTGTAGAGGTGAAATTCGTAGATATTCGGAAGAACACCAGTGGCGAAGGCGGCTCACTGGCTCGATACTGACGCTGAGGTACGAAAGCGTGGGGAGCAAACA…	28	0	0	0	0	0	18	0	24	0	0	0	61	0	0	21	0	35	23	32	19	0	43	32	31	30	0	51	0	0	24	0	0	0	0	0	40	0	37	26	0	28	0	0	27	0
ASV39	9291d701f264aea2573b0d1cda36f375	D_0__Bacteria;D_1__Bacteroidetes;D_2__Bacteroidia;D_3__Flavobacteriales;D_4__Flavobacteriaceae	GGAATATTGGACAATGGAGGAGACTCTGATCCAGCCATGCCGCGTGCAGGAAGAATGCCCTATGGGTAGTAAACTGCTTTTATACGGGAAGAAAAAGGGGTACGTGTACCCCACTGACGGTACCGTAAGAATAAGGACCGGCTAACTCCGTGCCAGCAGCCGCGGTAATACGGAGGGTCCGAGCGTTATCCGGAATTATTGGGTTTAAAGGGTCCGTAGGCGGGCGATTAAGTCAGTGGTGAAAGTCTGCAGCTCAACTGTAGAACTGCCTTTGATACTGATCGTCTTGAGTTATAGTGAAGTTGCCGGAATATGTAGTGTAGCGGTGAAATGCATAGATATTACATAGAACACCGATTGCGAAGGCAGGTGACTAACTATATACTGACGCTGATGGAC…	0	0	8	0	3	5	0	9	8	8	10	9	16	0	5	18	12	0	0	0	0	0	0	0	7	9	3	1	1	0	0	1	0	0	0	0	0	0	0	8	0	0	1	0	0	0
ASV40	cf7a48182380189d5b5e58aec95e0e1d	D_0__Bacteria;D_1__Actinobacteria;D_2__Acidimicrobiia;D_3__Microtrichales;D_4__Ilumatobacteraceae;D_5__Ilumatobacter	GGAATCTTGCACAATGGGCGAAAGCCTGATGCAGCGATGCCGCGTGCGGGAAGAAGGCCTTAGGGTTGTAAACCGCTTTCAGGAGGGAAGAAAATGACGGTACCTCCAGAAGAAGGTGCGGCCAACTACGTGCCAGCAGCCGCGGTGACACGTAGGCACCAAGCGTTATCCGGATTTATTGGGCGTAAAGAGCTCGTAGGCGGTTTGGTAAGTCGGGTGTGAAAACTCTGGGCTCAACCCAGAGAGGCCACTCGATACTGCTATGACTAGAGTACGGTAGGGGAGCGGGGAATTCCTGGTGTAGCGGTGAAATGCGCAGATATCAGGAGGAACACCAGCGGCGAAGGCGCCGCTCTGGGCCGTAACTGACGCTGAGGAGCGAAAGCATGGGTAGCAAAC…	5	8	0	10	0	10	0	4	12	0	10	9	3	7	13	0	15	0	0	0	0	0	0	0	4	7	9	0	4	7	0	0	0	0	0	0	8	0	0	0	0	0	0	0	3	0
ASV41	fc8e7948d038abfcf157f86f91d4b287	D_0__Bacteria;D_1__Proteobacteria;D_2__Gammaproteobacteria	GGAATATTGCACAATGGGCGAAAGCCTGATGCAGCAATGCCGCGTGTGTGAAGAAGGCCTGCGGGTTGTAAAGCACTTTCAATTGGGAAGAAAGGTTGATGGCTAATACCCGTCAATCTTGACGTTACCTTTAGAAGAAGCACCGGCTAACTCCGTGCCAGCAGCCGCGGTAATACGGAGGGTGCAAGCGTTAATCGGATTTACTGGGCGTAAAGCGCGCGTAGGCGGTTTGGTAAGTCGGATGTGAAATCCCAGGGTTCAACCTTGGAACTGCATTCGATACTGCCTCACTAGAGTATGGTAGAGGAAGGTGGAATTCCGGGTGTAGCGGTGAAATGCGTAGATATCCGGAGGAACATCAGTGGCGAAGGCGACTTTCTGGCCCAATACTGACGCTGA…	4	10	19	0	0	0	0	1	0	13	4	0	0	4	0	1	14	9	0	0	0	7	0	1	4	2	2	0	0	0	0	0	0	3	0	0	0	0	0	5	17	0	6	7	0	0
ASV42	edc7bdd95f5c495f10b2e6c6b8bf3d4e	D_0__Bacteria;D_1__Proteobacteria;D_2__Gammaproteobacteria;D_3__Betaproteobacteriales;D_4__Nitrosomonadaceae;D_5__Nitrosomonas	GGAATTTTGGACAATGGGCGCAAGCCTGATCCAGCCATGCCGCGTGAGTGAAGAAGGCCTTCGGGTTGTAAAGCTCTTTCAGTCGGGAAGAAAAGGTTGTGACTAATAATCGCAATTCATGACGGTACCGAAAGAATGAAGCACCGGCTAACTACGTGCCAGCAGCCGCGGTAATACGTAGGGTGCGAGCGTTAATCGGAATTACTGGGCGTAAAGGGTGCGCAGGCGGTCTTGTAAGTCAGATGTGAAATCCCCGGGCTTAACCTGGGAACTGCGTTTGAAACTACAAGACTAGAGTGTAGCAGAGGGGGGTGGAATTCCACGTGTAGCAGTGAAATGCGTAGAGATGTGGAAGAACACCGATGGCGAAGGCAGCCCCCTGGGTTAACACTGACGCTC…	0	0	0	21	0	1	0	0	0	0	0	0	0	0	0	0	0	0	3	0	0	0	0	0	2	1	4	0	0	4	0	0	3	0	3	0	5	4	2	0	8	0	0	2	0	7
ASV43	c7a9b39444c2376273290e57f6a533c1	D_0__Bacteria;D_1__Proteobacteria;D_2__Alphaproteobacteria;D_3__Sphingomonadales;D_4__Sphingomonadaceae	GGAATATTGGACAATGGGCGAAAGCCTGATCCAGCAATGCCGCGTGAGTGATGAAGGCCTTAGGGTTGTAAAGCTCTTTTACTAGGGATGATAATGACAGTACCTAGAGAATAAGCTCCGGCTAACTCCGTGCCAGCAGCCGCGGTAATACGGAGGGAGCTAGCGTTGTTCGGAATTACTGGGCGTAAAGCGCGCGTAGGCGGTGTATCAAGTCAGAGGTGAAAGCCCGGAGCTCAACTCCGGAACTGCCTTTGAAACTAGTACGCTAGAATCTTGGAGAGGTGAGTGGAATTCCGAGTGTAGAGGTGAAATTCGTAGATATTCGGAAGAACACCAGTGGCGAAGGCGACTCACTGGACAAGTATTGACGCTGAGGTGCGAAAGCGTGGGGAGCAAACA…	0	0	9	9	8	0	39	0	8	3	13	30	11	0	1	7	10	0	0	0	0	0	0	3	1	0	5	0	0	0	0	0	0	0	0	0	0	0	0	0	0	0	0	0	0	4
ASV44	9a53430c49ed07cbca907ae743697914	D_0__Bacteria;D_1__Bacteroidetes;D_2__Bacteroidia;D_3__Flavobacteriales;D_4__Flavobacteriaceae;D_5__Eudoraea	GGAATATTGGACAATGGGCGGAAGCCTGATCCAGCCATGCCGCGTGCAGGAAGACGGCCCTATGGGTTGTAAACTGCTTTTATACGGGAAGAATAAGGGATACGTGTATCCTGGTGACGGTACCGTAAGAATAAGGACCGGCTAACTCCGTGCCAGCAGCCGCGGTAATACGGAGGGTCCGAGCGTTATCCGGAATTATTGGGTTTAAAGGGTCCGCAGGCGGGCAATTAAGTCAGAGGTGAAATGGTGCGGCTCAACCGTAGCACTGCCTTTGATACTGGTTGTCTTGAGTCATGGTGAAGTGGCCGGAATATGTAGTGTAGCGGTGAAATGCATAGATATTACATAGAACACCGATTGCGAAGGCAGGTCACTAACCATGTACTGACGCTGATGGAC…	0	0	0	2	2	9	0	0	2	0	0	0	2	4	0	0	0	6	0	1	1	2	2	0	0	0	0	0	0	0	0	0	0	0	0	0	2	0	0	0	10	0	0	3	0	0
ASV45	c9c635f95e941721a1c210386bdb4f48	D_0__Bacteria;D_1__Proteobacteria;D_2__Alphaproteobacteria;D_3__Puniceispirillales;D_4__EF100-94H03;D_5__uncultured alpha proteobacterium;D_6__uncultured alpha proteobacterium	GGAATTTTGCACAATGGGGGAAACCCTGATGCAGCGACGCCGCGTGGGTGATGAAGGCCTTAGGGTTGTAAAGCCCTTTCAGCAGGGAAGATGATGACGGTACCTGCAGAAGAAGCCCCGGCTAACTCCGTGCCAGCAGCCGCGGTAATACGGAGGGGGCTAGCGTTGTTCGGAATCACTGGGCGTAAAGCGCGCGTAGGCGGTTAGGAAAGTTGGGAGTGAAAGCCCAGGGCTCAACCCTGGAACTGCTCTCAAAACTTCCTGGCTAGAGAATTGGAGAGGTGGGCGGAATTCCGAGTGTAGAGGTGAAATTCGTAGATATTCGGAAGAACACCAGTTGCGAAGGCGGCTCACTGGCCAATTTCTGACGCTGAGGTGCGAAAGCGTGGGGAGCAAACA…	0	3	0	0	3	0	0	0	0	0	0	0	2	2	0	0	0	0	5	1	9	3	1	0	0	0	3	4	1	0	0	0	0	0	0	0	0	0	0	0	0	0	0	3	0	0
ASV46	6bced171d3121482c3679112cc8a967c	D_0__Bacteria;D_1__Dadabacteria;D_2__Dadabacteriia;D_3__Dadabacteriales;D_4__uncultured organism;D_5__uncultured organism;D_6__uncultured organism	GGAATATTGGACAATGGGCGCAAGCCTGATCCAGCAATACCGCGTGAGGGATGAAGGCTTTCGAGTCGTAAACCTCTGTCAGTTGGAACGATGGGTCTAAAGGTTAATACCCTTTAGACTTGACGGTACCTTCAAAGGAAGCCCCGGCTAACTCCGTGCCAGCAGCCGCGGTAATACGGAGGGGGCAAGCGTTGCTCGGAATTACTGGGCGTAAAGGGTCCGCAGGTGGCTTTGTAAGTTAGATGTGAAATCTCAGGGCTCAACCCTGAAACTGCATCTAATACTGCTTAGCTTGAGTACAGGAGAGGTTGGCGGAATTCCCGGTGTAGCGGTGAAATGCGTAGATATCGGGAGGAACACCAGTGGCGAAGGCGGCCAACTGGCCTGTTACTGACACTC…	0	0	0	2	0	0	0	0	0	0	0	0	0	6	0	0	3	0	0	4	0	0	0	0	0	0	4	8	0	0	1	0	1	0	0	0	4	0	0	0	8	0	1	4	3	0
ASV47	74612e5456d96b22ad97cf4895d5e8a4	D_0__Bacteria;D_1__Proteobacteria;D_2__Gammaproteobacteria;D_3__Cellvibrionales;D_4__Microbulbiferaceae;D_5__Microbulbifer	GGAATATTGGACAATGGGCGCAAGCCTGATCCAGCCATGCCGCGTGTGTGAAGAAGGCTTTAGGGTTGTAAAGCACTTTCAGTAGGGAGGAAGGCCTTAAGGTTAATAGTCTTAAGGATTGACGTCACCTGCAGAAGAAGCACCGGCTAACTCCGTGCCAGCAGCCGCGGTAATACGGAGGGTGCAAGCGTTAATCGGAATTACTGGGCGTAAAGCGCGCGTAGGCGGTTAGTTAAGCTGGATGTGAAAGCCCTGGGCTCAACCTGGGAACTGCATTCAGAACTGGCTAACTAGAGTACGAGAGAGGGTAGTGGAATTTCCTGTGTAGCGGTGAAATGCGTAGATATAGGAAGGAACATCAGTGGCGAAGGCGACTGCCTGGCTCGATACTGACGCTGA…	0	0	0	87	121	14	14	0	56	0	49	131	28	30	16	0	0	0	0	0	0	0	0	0	0	0	36	0	32	24	0	0	0	0	0	0	0	0	0	0	0	0	0	0	0	33
ASV48	eddece3c6bd9401518e2dbe3479e1876	D_0__Bacteria;D_1__Bacteroidetes;D_2__Bacteroidia;D_3__Flavobacteriales;D_4__Flavobacteriaceae;D_5__Maritimimonas;D_6__uncultured marine bacterium	GGAATATTGGGCAATGGAGGCAACTCTGACCCAGCCATGCCGCGTGAAGGAAGAAGGCCCTATGGGTTGTAAACTTCTTTTATAGAGGAAGAAACCCTCCCACGTGTGGGAGGCTGACGGTACTCTACGAATAAGCACCGGCTAACTCCGTGCCAGCAGCCGCGGTAATACGGAGGGTGCAAGCGTTATCCGGAATCATTGGGTTTAAAGGGTCCGTAGGCGGGCAATTAAGTCAGAGGTGAAATCCCACAGCTCAACTGTGGAACTGCCTTTGATACTGGTTGTCTTGAGTTATATTGAAGTGAGTAGAATATGTAGTGTAGCGGTGAAATGCTTAGATATTACATAGAATACCGATTGCGAAGGCAGCTCACTAAGTATACACTGACGCTGATGGAC…	0	0	7	9	0	4	3	6	6	15	0	10	3	0	0	6	19	2	0	0	0	0	0	0	0	0	9	0	0	0	0	0	0	0	0	0	0	5	0	0	0	0	0	0	0	0
ASV49	0bd369591a56053634ac5743aa42c266	D_0__Bacteria;D_1__Patescibacteria;D_2__Gracilibacteria	AGAATCTTCCGCAATGGGCGAAAGCCTGACGGAGCGACACCGCGTGAAGGATGACGGCCCATGGGTTGTAAACTTCTTTTCTGAGGGAAGAAAATTTGACGGTACCTCAGGAATAAGCCCCGGCTAATTACGTGCCAGCAGCCGCGGTAATACGTAAGGGGCAAGCATTATCCGGAATTATTGGGCGTAAAGCGTCCGCAGGTGGCCTGGAAAGTCTGCTATCAAATACTGATGCTCAACATCAGTGCTGTAGTAGAAACTTCTAAGCTAGAGGATGGGAGAGGTGTGTGGAATTCTACAAGTAGGGGTAAAATCCGTAGATATGTAGAGGAACACCAAAAGCGAAGGCAGCACACTGGCCCATTCCTGACACTCAGGGACGAAAGCGTGGGGAGCAAA…	0	0	0	0	4	0	0	0	0	11	5	2	3	3	1	9	71	6	0	0	0	0	0	0	0	0	0	0	0	0	0	0	0	0	1	0	0	2	0	2	3	0	0	0	0	0
ASV50	14aab5efd0fe703db05fb0dcc1c3a56a	D_0__Bacteria;D_1__Proteobacteria;D_2__Alphaproteobacteria;D_3__Rhodobacterales;D_4__Rhodobacteraceae	GGAATCTTAGACAATGGGCGAAAGCCTGATCTAGCCATGCCGCGTGAGTGATGAAGGCCTTAGGGTCGTAAAGCTCTTTCGCCAGGGATGATAATGACAGTACCTGGTAAAGAAGCCCCGGCTAACTCCGTGCCAGCAGCCGCGGTAATACGGAGGGGGCTAGCGTTGTTCGGAATTACTGGGCGTAAAGCGCACGTAGGCGGATCAGAAAGTAAGGGGTGAAATCCCGAGGCTCAACCTCGGAACTGCCTCTTAAACTCCTGGTCTTGAGTTCGAGAGAGGTGAGTGGAATTCCAAGTGTAGAGGTGAAATTCGTAGATATTTGGAGGAACACCAGTGGCGAAGGCGGCTCACTGGCTCGATACTGACGCTGAGGTGCGAAAGTGTGGGGAGCAAACA…	4	0	0	8	5	0	0	5	6	9	0	14	1	0	0	3	0	2	0	0	0	0	0	0	0	4	5	0	0	0	0	0	0	0	0	0	0	0	0	0	0	0	0	4	0	0
ASV51	87e92320f3fbc5a368d103e3a158fd77	D_0__Bacteria;D_1__Proteobacteria;D_2__Alphaproteobacteria;D_3__Sphingomonadales;D_4__Sphingomonadaceae;D_5__Sphingorhabdus	GGAATATTGGACAATGGGGGAAACCCTGATCCAGCAATGCCGCGTGAGTGATGAAGGCCTTAGGGTCGTAAAGCTCTTTTACTAGGGATGATAATGACAGTACCTAGAGAATAAGCTCCGGCTAACTCCGTGCCAGCAGCCGCGGTAATACGGAGGGAGCTAGCGTTGTTCGGAATTACTGGGCGTAAAGCGCGCGTAGGCGGTTATTCAAGTCAGAGGTGAAATCCCGGAGCTCAACTCCGGAACTGCCTTTGAAACTAGATAACTAGAATCTTGGAGAGGCGAGTGGAATTCCGAGTGTAGAGGTGAAATTCGTAGATATTCGGAAGAACACCAGTGGCGAAGGCGACTCGCTGGACAAGTATTGACGCTGAGGTGCGAAAGCGTGGGGAGCAAACA…	0	20	0	4	2	3	0	8	8	5	0	13	6	0	0	0	4	0	0	0	0	0	0	0	0	8	0	1	0	0	0	0	0	0	0	0	0	0	3	0	0	0	0	2	0	0
ASV52	43beb035e8829d4f4559e7b56d98abd9	D_0__Bacteria;D_1__Verrucomicrobia;D_2__Verrucomicrobiae;D_3__Chthoniobacterales;D_4__Terrimicrobiaceae;D_5__Terrimicrobium;D_6__uncultured bacterium	AGAATCATTCACAATGGGGGAAACCCTGATGGTGCGACGCCGCGTGGAGGATGAAGGCCCTCGGGTCGTAAACTCCTGTCATGCGGGAACAAGAAAGTGATAGTACCGCAAGAGGAAGAGACGGCTAACTCTGTGCCAGCAGCCGCGGTAATACAGAGGTCTCAAGCGTTGTTCGGATTCATTGGGCGTAAAGGGTGCGTAGGTGGCGATCCAAGTCTGGTGTGAAATCTCGGGGCTCAACCCCGAAATTGCACCGGATACTGGGTTGCTAGAGGATTGTAGAGGAGAGTGGAATTCATGGTGTAGCAGTGAAATGCGTAGATATCATGAGGAAGACCAGTTGCGAAGGCGACTCTCTGGGCAATTCCTGACACTGAGGCACGAAGGCCAGGGGAGCGA…	0	0	0	0	0	0	0	3	0	0	0	1	3	6	0	0	0	0	0	2	2	0	0	0	4	0	3	0	1	0	0	0	0	0	1	2	1	0	0	0	2	0	0	0	0	0
ASV53	94e961e7eac826e015341a39805547d1	D_0__Bacteria;D_1__Planctomycetes;D_2__Planctomycetacia;D_3__Planctomycetales;D_4__Gimesiaceae;D_5__Gimesia	AGAATCTTCGGCAATGGACGCAAGTCTGACCGAGCGACGCCGCGTGCGGGATGAAGGCCCTTGGGTTGTAAACCGCTGTCAGAGGGGATGAAATGCAGAAGGGTTATCCCTTCTGTTTGACAGAGCCTCAGAGGAAGCACGGGCTAAGTACGTGCCAGCAGCCGCGGTAACACGTACTGTGCGAACGTTATTCGGAATCACTGGGCTTAAAGGGTGCGTAGGCGGTTTAATAAGTAGGGTGTGAAATGCCAGGGCTCAACCTTGGCACGGCGCTCTAAACTGTTAAACTTGAGTGAGATAGGGGTGTACGGAACTTCCGGTGGAGCGGTGAAATGCGTTGATATCGGAAGGAACACCGGTGGCGAAAGCGGTACACTGGGTCTTAACTGACGCTGAGGC…	0	23	0	0	0	0	0	0	8	0	0	0	0	0	0	0	0	0	0	19	0	0	0	20	12	0	13	43	16	27	23	21	0	26	25	64	0	0	0	0	0	0	0	0	0	0
ASV54	8ae8dda2dc096e2adde13f8634e49e58	D_0__Bacteria;D_1__Proteobacteria;D_2__Gammaproteobacteria;D_3__Betaproteobacteriales;D_4__Methylophilaceae;D_5__Methylotenera;D_6__uncultured bacterium	GGAATTTTGGACAATGGGGGCAACCCTGATCCAGCCATTCCGCGTGAGTGAAGAAGGCCTTCGGGTTGTAAAGCTCTTTCGCAAGGGAAGAAACGATATAGGTTAATAACCTATGTTAATGACGGTACCTTGACAAGAAGCACCGGCTAACTACGTGCCAGCAGCCGCGGTAATACGTAGGGTGCAAGCGTTAATCGGAATTACTGGGCGTAAAGCGTGCGCAGGCGGCTTTGTAAGTCAGATGTGAAATCCCCGAGCTCAACTTGGGAACTGCGTTTGAAACTACAAGGCTAGAATATGTCAGAGGGGGGTAGAATTCCACGTGTAGCAGTGAAATGCGTAGATATGTGGAGGAATACCAATGGCGAAGGCAGCCCCCTGGGATAATATTGACGCTCA…	1	0	0	7	2	3	5	0	7	7	0	0	0	0	0	3	0	2	0	0	0	0	0	0	0	0	0	0	0	0	0	0	0	0	0	0	0	0	0	0	0	0	0	0	0	0
ASV55	2b2e4b99ea291ec7e3d3633a380d1941	D_0__Bacteria;D_1__Proteobacteria;D_2__Gammaproteobacteria;D_3__Betaproteobacteriales;D_4__Nitrosomonadaceae;D_5__Nitrosomonas	GGAATTTTGGACAATGGGCGCAAGCCTGATCCAGCCATGCCGCGTGAGTGAAGAAGGCCTTCGGGTTGTAAAGCTCTTTCAGTCGGGAAGAAAAGGTTGTGACTAATAATCGCAATTCATGACGGTACCGAAAGAATGAAGCACCGGCTAACTACGTGCCAGCAGCCGCGGTAATACGTAGGGTGCGAGCGTTAATCGGAATTACTGGGCGTAAAGGGTGCGCAGGCGGTTTTGTAAGTCAGATGTGAAATCCCCGGGCTTAACCTGGGAACTGCGTTTGAAACTACAAGACTAGAGTGTAGCAGAGGGGGGTGGAATTCCACGTGTAGCAGTGAAATGCGTAGAGATGTGGAAGAACACCGATGGCGAAGGCAGCCCCCTGGGTTAACACTGACGCTC…	0	0	0	0	17	350	0	0	21	0	0	69	0	0	0	0	0	0	0	116	0	0	0	0	0	0	0	0	19	0	12	0	0	0	0	0	0	0	0	0	0	0	21	0	0	0
ASV56	64ef9c495ee72ca7ccfc060a0e85b10f	D_0__Bacteria;D_1__Bacteroidetes;D_2__Bacteroidia;D_3__Flavobacteriales;D_4__Crocinitomicaceae;D_5__uncultured	GGAATATTGGTCAATGGAGGAAACTCTGAACCAGCCATGCCGCGTGCAGGAAGACGGCCCTACGGGTTGTAAACTGCTTTTATTTGGGAAGAAACCCTCGGACGTGTCCGAGGCTGACGGTACCAAACGAATAAGCACCGGCTAACTCCGTGCCAGCAGCCGCGGTAATACGGAGGGTGCAAGCGTTATCCGGAATTATTGGGTTTAAAGGGTCCGTAGGCGGACCTTTAAGTCAGTGGTGAAATCCTTCGGCTCAACCGGAGAACTGCCATTGAAACTGAAGGTCTTGAATATAGTTGAAGTGGGCGGAATATGGCATGTAGCGGTGAAATGCTTAGATATGCCATAGAACACCGATAGCGAAGGCAGCTCACTAAGTTATTATTGACGCTAAGGGAC…	0	0	3	0	0	0	2	0	0	0	0	0	0	0	2	0	0	3	0	0	0	0	0	0	13	0	0	0	0	0	0	3	0	0	0	0	0	0	0	0	0	0	0	0	0	3
ASV57	fe382febf59302d427324e06c58d8a49	D_0__Bacteria;D_1__Proteobacteria;D_2__Deltaproteobacteria;D_3__SAR324 clade(Marine group B);D_4__uncultured bacterium;D_5__uncultured bacterium;D_6__uncultured bacterium	GGAATATTGCGCAATGGGCGAAAGCCTGACGCAGCAATACCGCGTGGATGAAGAAGGCCTTCGGGTCGTAAAGTCCTTTGTATAAGTGAAGATAATGACATTAGCTTATGAATAAGCACCGGCTAACTCCGTGCCAGCAGCCGCGGTAATACGGAGGGTGCGAGCGTTGTTCGGATTTACTGGGCGTAAAGGGCATGTAGGCGGCATAATTAGCTAAGGGTGAAATCCCGGGGCTCAACCCCGGAAGAGCTCTTAGAACTGTTAAGCTAGAGATTGCTAGAGGCAAGTGGAATTCCTGGTGTAGAAGTGAAATTCGTAGATATCAGGAGGAACACCGGTGGCGAAGGCGGCTTGCTGGAGCAAATCTGACGCTGAGGTGCGAAAGCGTGGGTAGCAAAC…	0	3	2	0	0	2	0	0	0	0	0	0	0	0	0	0	3	0	0	0	2	0	0	5	0	0	0	1	0	0	0	0	0	0	0	1	0	0	3	0	0	1	0	1	0	0
ASV58	b454be691dabf53acc4ac6a3a267564b	D_0__Bacteria;D_1__Proteobacteria;D_2__Gammaproteobacteria;D_3__Alteromonadales;D_4__Shewanellaceae;D_5__Shewanella	GGAATATTGCACAATGGGCGAAAGCCTGATGCAGCCATGCCGCGTGTATGAAGAAGGCCTTCGGGTTGTAAAGTACTTTCAGCGAGGAGGAAAGTTCAATTGTTAATAGCGATTGGATGTGACGTTACTCGCAGAAGAAGCACCGGCTAACTTCGTGCCAGCAGCCGCGGTAATACGAGGGGTGCAAGCGTTAATCGGAATTACTGGGCGTAAAGCGTACGCAGGCGGTTTGTTAAGCGAGATGTGAAAGCCCCGGGCTCAACCTGGGAACTGCATTTCGAACTGGCAAACTAGAGTCTTGTAGAGGGGGGTAGAATTTCAGGTGTAGCGGTGAAATGCGTAGAGATCTGAAGGAATACCGGTGGCGAAGGCGGCCCCCTGGACAACGACTGACGCTCA…	0	0	0	4	0	0	0	0	0	0	3	4	0	0	0	0	0	1	0	0	0	0	0	43	17	0	37	0	1	0	0	0	0	9	0	0	0	0	0	0	0	3	0	0	0	0
ASV59	561f936b13f8db529425f5a7dfb4d06a	D_0__Bacteria;D_1__Proteobacteria;D_2__Gammaproteobacteria;D_3__Gammaproteobacteria Incertae Sedis;D_4__Unknown Family;D_5__uncultured	GGAATATTGCACAATGGGCGCAAGCCTGATGCAGCAATGCCGCGTGTGTGAAGAAGGCCTGCGGGTTGTAAAGCACTTTTATTAGGAAAGAAAAACCCGGAATTAATACTTCCGGCATTGACGGTACCTAAAGAATAAGCACCGGCTAACTCAGTGCCAGCAGCCGCGGTAATACTGAGGGTGCAAGCGTTAATCGGAATTACTGGGCGTAAAGCGAGTGTAGGCGGCTATATAAGTCGGATGTGAAAGCCCTGGGCTCAACCTGGGAATTGCATTCGATACTGTATAGCTAGAGTTTGATAGAGGTAAGTGGAATTCCGGGTGTAGCGGTGAAATGCGTAGATATCCGGAGGAACATCAGTGGCGAAGGCGGCTTACTGGATCAAAACTGACGCTGAG…	0	0	0	0	0	0	0	1	0	0	2	0	10	0	0	0	0	2	0	0	3	0	0	0	0	0	4	0	0	0	0	0	0	0	0	0	0	0	1	0	3	0	0	0	0	0
ASV60	b9f3a6215558d3eda34a0c28ad4a00aa	D_0__Bacteria;D_1__Proteobacteria;D_2__Gammaproteobacteria;D_3__Alteromonadales;D_4__Psychromonadaceae;D_5__Psychromonas	GGAATATTGCACAATGGAGGAAACTCTGATGCAGCCATGCCGCGTGTGTGAAGAAGGCTTTCGGGTTGTAAAGCACTTTCAGTGGGGAGGAAAGGGCATTCGTTAATATCGGATGTCTGTGACGTTACCCACAGAAGAAGCACCGGCTAACTCCGTGCCAGCAGCCGCGGTAATACGGAGGGTGCGAGCGTTAATCGGAATTACTGGGCGTAAAGCGCGCGTAGGTGGTTAATTAAGTCAGATGTGAAAGCCCAGGGCTCAACCTTGGAACTGCATTTGAAACTGGTTAACTAGAGTTTTGTAGAGGGTGGTAGAATTTCAGGTGTAGCGGTGAAATGCGTAGAGATCTGAAGGAATACCAGTGGCGAAGGCGGCCACCTGGACAAAGACTGACACTGA…	0	0	0	0	14	1	0	0	0	0	0	0	44	0	0	0	0	0	0	0	0	0	0	87	0	2	7	0	1	0	0	0	0	0	0	0	0	0	0	0	0	0	0	3	3	0
ASV61	00fc567a65e1d805ee8dcd68ad26db94	D_0__Bacteria;D_1__Proteobacteria;D_2__Alphaproteobacteria;D_3__Parvibaculales;D_4__PS1 clade	GGAATATTGCACAATGGGCGAAAGCCTGATGCAGCCATGCCGCGTGAGTGAAGAAGGCCTTAGGGTTGTAAAACTCTTTCACCGGTGAAGATAATGACGGTAGCCGGAGAAGAAGCCCCGGCTAACTCCGTGCCAGCAGCCGCGGTAATACGGAGGGGGCTAGCGTTGTTCGGAATTACTGGGCGTAAAGCGCGCGTAGGCGGATTGGTCAGTTGGGGGTGAAATCCCGAGGCTTAACCTCGGAACTGCCCTCAATACTGCCAGTCTAGAGTTCGGAAGAGGTAAGTGGAATTCCTAGTGTAGAGGTGAAATTCGTAGATATTAGGAAGAACACCAGTGGCGAAGGCGGCTTACTGGTCCGATACTGACGCTGAGGTGCGAAAGCGTGGGGAGCAAACA…	0	0	0	0	0	3	0	0	0	0	2	7	0	0	9	0	0	0	3	0	0	0	0	0	0	0	0	0	0	0	0	0	0	0	0	3	0	0	0	0	2	0	0	2	0	1
ASV62	832124b9b5297b6af9828993fa883b42	D_0__Bacteria;D_1__Proteobacteria;D_2__Alphaproteobacteria;D_3__Rhizobiales;D_4__Rhizobiales Incertae Sedis;D_5__Anderseniella	GGAATATTGGACAATGGGCGCAAGCCTGATCCAGCCATGCCGCGTGAGTGATGACGGCCTTAGGGTTGTAAAGCTCTTTCAGTGGTGAAGATAATGACGGTAACCACAGAAGAAGCCCCGGCTAACTCCGTGCCAGCAGCCGCGGTAATACGGAGGGGGCAAGCGTTGTTCGGAATTACTGGGCGTAAAGCGCGCGTAGGCGGGTCTTTAAGTCAGAGGTGAAATCCTGGAGCTCAACTCCAGAACTGCCTTTGATACTGGAGATCTTGAGTCCGGAAGAGGTTAGTGGAATTCCCAGTGTAGAGGTGAAATTCGTAGATATTGGGAAGAACACCAGTGGCGAAGGCGGCTAACTGGTCCGGTACTGACGCTGAGGTGCGAAAGCGTGGGGAGCAAACA…	0	5	0	0	3	0	0	0	1	0	0	9	0	0	0	0	0	0	0	0	0	0	0	0	3	0	0	0	1	0	0	0	0	0	0	0	0	0	0	0	0	0	0	0	0	0
ASV63	fa02648afabf5980337bb7ba38898cb9	D_0__Bacteria;D_1__Proteobacteria;D_2__Gammaproteobacteria	GGAATATTGGACAATGGGCGCAAGCCTGATCCAGCAATGCCGCGTGTGTGAAGAAGGCCTGCGGGTTGTAAAGCACTTTCAATCGTGAAAAAAAGCTCATAGTTAATACCTATGGGTCTTGATGTTAACGATACAAGAAGCACCGGCTAACTCCGTGCCAGCAGCCGCGGTAATACGGAGGGTGCGAGCGTTAATCGGAATTACTGGGCGTAAAGAGTACGTAGGCGGCTTGGTCAGTCGGATGTGAAAGCCCCGGGCTTAACCTGGGAATTGCATTCGATACTGCCAAGCTAGAATTTAGTAGAGGAATGCGGAATTCCGGGTGTAGCGGTGAAATGCGTAGAGATCCGGAGGAACATCAATGGCGAAGGCAGCATTCTGGGCTAAAATTGACGCTGA…	0	0	0	0	0	2	0	0	0	2	1	0	0	0	0	0	8	0	0	0	0	0	0	0	3	1	0	0	0	0	0	0	0	0	0	0	0	0	0	0	0	0	0	0	0	0
ASV64	e2b299a7645198fd49e5dec855141ec7	D_0__Bacteria;D_1__Proteobacteria;D_2__Gammaproteobacteria;D_3__Alteromonadales;D_4__Colwelliaceae;D_5__Colwellia	GGAATATTGCACAATGGGCGAAAGCCTGATGCAGCCATGCCGCGTGTGTGAAGAAGGCCTTCGGGTTGTAAAGCACTTTCAGTTGTGAGGAAAGGGGTGTAGTTAATAGCTGCATCCTGTGACGTTAACAACAGAAGAAGCACCGGCTAACTTCGTGCCAGCAGCCGCGGTAATACGAGGGGTGCAAGCGTTAATCGGAATTACTGGGCGTAAAGCGTTCGTAGGCGGTCTATTAAGCAAGATGTGAAAGCCCAGGGCTCAACCTTGGAACTGCATTTTGAACTGGTAGACTAGAGTACTGTAGAGGGTGGTGGAATTTCCAGTGTAGCGGTGAAATGCGTAGAGATTGGAAGGAACATCAGTGGCGAAGGCGGCCACCTGGACAGATACTGACGCTGA…	0	0	0	2	0	2	0	0	2	2	0	0	0	0	0	0	0	0	0	0	0	5	0	0	0	3	1	0	0	0	0	0	0	0	0	0	0	0	0	0	0	2	0	0	0	0
ASV65	0a0edc363e2e17081619b4a80368bfcd	D_0__Bacteria;D_1__Bacteroidetes;D_2__Bacteroidia;D_3__Flavobacteriales;D_4__Cryomorphaceae;D_5__uncultured	GGAATATTGCACAATGGACGAAAGTCTGATGCAGCCATGCCGCGTGCAGGATGAATGCCCTATGGGTTGTAAACTGCTTTTATATAGGAAGAAACTTTTCTACGTGTAGAGAACTGACGGTACTATAAGAATAAGGACCGGCTAACTCCGTGCCAGCAGCCGCGGTAATACGGAGGGTCCAAGCGTTATCCGGATTTATTGGGTTTAAAGGGTCCGTAGGCGGGAGAATAAGTCAGTGGTGAAAGCCTACAGCTCAACTGTAGAACTGCCATTGAAACTGTTTTTCTTGAATTTAGATGAAGTGGGCGGAATATATCATGTAGCGGTGAAATGCATAGATATGATATAGAACACCGATTGCGAAGGCAGCTCACTAAACTAATATTGACGCTGAGGGAC…	0	0	0	4	0	1	0	0	0	0	0	2	30	5	0	0	0	0	0	1	0	0	0	17	0	0	0	0	3	0	0	0	0	0	0	0	0	0	0	0	0	0	0	0	0	0
ASV66	35c34d97f7585d87db9a91f6e36540a0	D_0__Bacteria;D_1__Actinobacteria;D_2__Acidimicrobiia;D_3__Microtrichales;D_4__Ilumatobacteraceae;D_5__Ilumatobacter	GGAATCTTGCACAATGGGCGCAAGCCTGATGCAGCGATGCCGCGTGCGGGAAGAAGGCCTTAGGGTTGTAAACCGCTTTCAGGAGGGAAGAAAATGACGGTACCTCCAGAAGAAGGTGCGGCCAACTACGTGCCAGCAGCCGCGGTGACACGTAGGCACCAAGCGTTATCCGGATTTATTGGGCGTAAAGAGCTCGTAGGCGGTTTGGTAAGTCGGGTGTGAAAACTCTGGGCTCAACCCAGAGAGGCCACTCGATACTGCTATGACTAGAGTACGGTAGGGGAGCGGGGAATTCCTGGTGTAGCGGTGAAATGCGCAGATATCAGGAGGAACACCAGCGGCGAAGGCGCCGCTCTGGGCCGTAACTGACGCTGAGGAGCGAAAGCATGGGTAGCAAAC…	0	0	2	0	0	0	1	0	0	0	0	0	0	0	0	10	0	1	3	0	5	0	0	0	0	0	0	0	0	0	0	0	0	0	0	0	0	0	0	0	0	0	0	0	0	0
ASV67	7107b0deb12de95b4a1c8a66f1d5c146	D_0__Bacteria;D_1__Proteobacteria;D_2__Alphaproteobacteria;D_3__Rickettsiales;D_4__AB1;D_5__Sinorickettsia chlamys;D_6__Sinorickettsia chlamys	GGAATCTTAGACAATGGGGGCAACCCTGATCTAGCCATGCCGCGTGAGTGAAGAAGGCCTTAGGGTTGTAAAGCTCTTTCACCTGTGAGGATGATGACAGTAACAGGATAAGAAGGACCGGCTAACTCCGTGCCAGCAGCCGCGGTAAGACGGAGGGTCCTAGCGTTGTTCGGAATAACTGGGCGTAAAGGGTACGTAGGCGGTTTTGTAAGTTAGATGTGAAATCCCAGGGCTCAACCTTGGAACTGCATTTAAAACTGCAAAACTTGAGATCGGAAGAGGAAAGCGGAATTTCTAGTGTAGAGGTGAAATTCGTAGATATTAGAAGGAACATCAGAGGCGAAGGCGGCTTTCTGGTCCGATACTGACGCTGAGGTACGAAAGCGTGGGGAGCAAACA…	0	0	0	0	0	0	0	0	0	0	0	0	0	0	0	0	14	0	0	0	0	0	0	0	0	0	0	0	3	2	5	1	3	4	0	6	0	0	0	0	0	0	0	0	0	0
ASV68	babfab2b61f2e1745b262d903efd50b5	D_0__Bacteria;D_1__Bacteroidetes;D_2__Bacteroidia;D_3__Flavobacteriales;D_4__Flavobacteriaceae	GGAATATTGGGCAATGGAGGCAACTCTGACCCAGCCATGCCGCGTGCAGGAAGACGGCCCTATGGGTTGTAAACTGCTTTTATAGAGGAAGAAACCCCACCACGTGTGGTGGGCTGACGGTACTCTACGAATAAGGACCGGCTAACTCCGTGCCAGCAGCCGCGGTAATACGGAGGGTCCAAGCGTTATCCGGAATCATTGGGTTTAAAGGGTCCGTAGGCGGGCAATTAAGTCAGAGGTGAAATCCCACAGCTCAACTGTGGAACTGCCTTTGATACTGGTTGTCTTGAGTTATATTGAAGTGAGTAGAATATGTAGTGTAGCGGTGAAATGCTTAGATATTACATAGAATACCGATTGCGAAGGCAGCTCACTAAGTATACACTGACGCTGATGGAC…	0	0	0	5	0	2	0	5	4	0	0	8	3	0	4	0	0	0	0	0	0	0	0	0	0	0	0	0	0	0	0	0	0	0	0	0	0	0	0	0	0	0	0	0	0	0
ASV69	00cdb617cbe447c821335f0908f70caa	D_0__Bacteria;D_1__Proteobacteria;D_2__Deltaproteobacteria;D_3__Myxococcales;D_4__Haliangiaceae;D_5__Haliangium	GGAATATTGGACAATGGGGGAAACCCTGATCCAGCCATGCCGCGTGAGTGATGAAGGCCTTCGGGTCGTAAAGCTCTGTGGGGAGAGACGAACTTCCGTAAGTTAATAGCTTGCGGGTTGACGGTATCTCTTTAGCAAGCACCGGCTAACTCCGTGCCAGCAGCCGCGGTAATACGGAGGGTGCAAACGTTGCTCGGAATTATTGGGCGTAAAGCGCGCGTAGGCGGTCTTTCAAGTCAGATGTGAAAGCCCTCGGCTCAACCGAGGAAGTGCATCTGAAACTGCGAGACTTGAGTATGGGAGAGGGTTGCGGAATTCCCGGTGTAGAGGTGAAATTCGTAGATATCGGGAGGAACACCAGTGGCGAAGGCGGCAACCTGGACCAATACTGACGCTGAG…	0	7	0	0	0	4	0	0	3	0	0	0	0	0	0	0	0	0	7	3	3	1	0	0	0	0	4	0	0	0	0	0	0	0	0	0	0	0	0	0	0	0	0	0	0	0
ASV70	31ee7350fcd24e4d6d2d66270d6433e0	D_0__Bacteria;D_1__Proteobacteria;D_2__Deltaproteobacteria;D_3__Bdellovibrionales;D_4__Bacteriovoracaceae;D_5__Halobacteriovorax	GGAATATTGCGCAATGGGGGAAACCCTGACGCAGCAATGCCGCGTGAGTGAGGAAGGCCTTCGGGTTGTAAAGCTCTGTCAGATAGGAAGAATTGCCAAGTATCTAATAGGTATTTGGTTTGACGGTACTATCAAAGGAAGCACCGGCTAACTTCGTGCCAGCAGCCGCGGTAATACGAAGGGTGCAAGCGTTGTTCGGATTTACTGGGCGTAAAGCGCGCGCAGGCGGATTCATAAGCCAGATGTGAAATCTCGGGGCTCAACCCCGAAACTGCGTCTGGAACTGTGGATCTAGAGTTATGGAAGGGAGAGCGGAATTTCGCATGTAGGGGTAAAATCCGTAGAGATGCGAAGGAACACCAGAGCCGAAGGGGGCTCTCTGGCCATCAACTGACGCTG…	0	0	0	0	0	0	0	0	0	3	0	0	0	0	0	0	0	0	0	0	3	0	0	3	2	0	2	0	0	0	0	0	0	0	0	1	0	0	0	0	0	0	0	0	0	0
ASV71	5c7f0a525be565e367e61e9e602de700	D_0__Bacteria	ACCGGGATGATAAATCCAGGCCGTGTCCCTCCCGCTATTTATTTTCAAGAGAGTTGTTTACATGGCAATCTGGCACAGTAATCCCACCCTGGAGGAAATTAACCAGGGCACGGCGCAATGTATGCCCGGTTATCTCGGTTTGCAGATTACTGACATCGGCGATGACTATCTGGAGGGCAAATTACCGGTGGACCACCGCACCCGTCAGCCTTTCGGAATTTTACACGGTGGCGCTAGCGTGGTGCT	0	0	0	0	0	0	2	3	0	0	0	0	0	0	0	5	0	0	0	0	0	5	0	3	0	0	0	0	0	0	2	0	0	0	0	0	5	0	0	0	0	0	0	0	0	0
ASV72	e2fce8509e0d5b0d8fece007f123799d	D_0__Bacteria;D_1__Proteobacteria;D_2__Alphaproteobacteria;D_3__Sneathiellales;D_4__Sneathiellaceae;D_5__Sneathiella;D_6__uncultured bacterium	GGAATATTGGACAATGGGGGCAACCCTGATCCAGCCATGCCGCGTGAGTGAAGAAGGCCTTAGGGTTGTAAAGCTCTTTCGCTAGGGAAGATAATGACGGTACCTAGTAAAGAAGTCCCGGCTAACTCCGTGCCAGCAGCCGCGGTAATACGGAGGGGACTAGCGTTGTTCGGAATTACTGGGCGTAAAGAGTACGTAGGCGGCTATGCAAGTTGGGTGTGAAAGCCCGGGGCTCAACCCCGGAACTGCACTCAAAACTGTGTAGCTAGAGATCGGAAGAGGTAAGTGGAATTCCCAGTGTAGAGGTGAAATTCGTAGATATTGGGAAGAACACCAGTGGCGAAGGCGGCTTACTGGTCCGAGACTGACGCTGAGGTACGAAAGCGTGGGGAGCAAACA…	0	0	0	2	3	0	2	0	0	0	0	4	0	0	0	0	0	0	0	0	0	0	0	0	0	0	5	0	0	0	0	0	0	0	0	0	0	0	0	0	0	0	0	0	0	0
ASV73	78eddeb21b9e97bc571369a5bf420481	D_0__Bacteria;D_1__Proteobacteria;D_2__Gammaproteobacteria;D_3__Cellvibrionales;D_4__Halieaceae;D_5__OM60(NOR5) clade;D_6__uncultured OM60 clade bacterium	GGAATATTGCGCAATGGGGGAAACCCTGACGCAGCCATGCCGCGTGTGTGAAGAAGGCCTTAGGGTTGTAAAGCACTTTCAATTGGGAAGAAAAGCTTAACGTTAATAGCGTTGAGCCCTGACATTACCTTTAGAAGAAGCACCGGCTAACTCCGTGCCAGCAGCCGCGGTAATACGGAGGGTGCAAGCGTTAATCGGAATTACTGGGCGTAAAGCGCGCGTAGGCGGTTGTTTAAGTCGGATGTGAAAGCCCCGGGCTCAACCTGGGAACTGCATTCGATACTGGGCGACTAGAGTATGAAAGAGGGAGGTAGAATTCCATGTGTAGCGGTGAAATGCGTAGATATATGGAGGAATACCAGTGGCGAAGGCGGCCTCCTGGTTCAATACTGACGCTGA…	0	0	0	0	3	0	0	0	0	0	0	0	4	2	0	0	0	0	0	0	0	0	2	0	0	0	5	0	0	0	0	0	0	0	0	0	0	0	0	0	0	0	0	0	0	0
ASV74	feff28580555854fad5b20cb03d8d098	D_0__Bacteria;D_1__Bacteroidetes;D_2__Bacteroidia;D_3__Flavobacteriales;D_4__Flavobacteriaceae;D_5__Maribacter	GGAATATTGGACAATGGAGGAGACTCTGATCCAGCCATGCCGCGTGCAGGAAGACGGCCCTATGGGTTGTAAACTGCTTTTATACGGGAAGAAAAACAGCTACGTGTAGTTGACTGACGGTACCGTAAGAATAAGGACCGGCTAACTCCGTGCCAGCAGCCGCGGTAATACGGAGGGTCCGAGCGTTATCCGGAATTATTGGGTTTAAAGGGTCCGTAGGCGGGCCATTAAGTCAGGGGTGAAAGTCTGCGGCTCAACCGTAGAATTGCCTTTGATACTGGTGGTCTTGAGTTATGGTGAAGTGGCTGGAATATGTAGTGTAGCGGTGAAATGCATAGATATTACATAGAACACCGATTGCGAAGGCAGGTCACTAACCATATACTGACGCTGATGGAC…	0	0	2	2	0	1	1	0	1	3	3	7	0	0	0	0	0	0	0	0	0	0	0	0	0	0	0	0	0	0	0	0	0	0	0	0	0	0	0	0	0	0	0	0	0	0
ASV75	ce19a5604b02c10d9fb1dc442b1381d1	D_0__Bacteria;D_1__Proteobacteria;D_2__Alphaproteobacteria;D_3__Rhizobiales;D_4__Stappiaceae;D_5__Pseudovibrio	GGAATATTGGACAATGGGCGCAAGCCTGATCCAGCCATGCCGCGTGTGTGATGACGGCCTTAGGGTTGTAAAGCACTTTCAGCAGTGAAGATAATGACACTACCTGCAGAAGAAGCCCCGGCTAACTTCGTGCCAGCAGCCGCGGTAATACGAAGGGGGCTAGCGTTGTTCGGAATCACTGGGCGTAAAGCGTACGTAGGCGGACTGATAAGTTAGGGGTGAAATCCCAAGGCTCAACCTTGGAACTGCCTTTAATACTGTTAGTCTTGAGATCGAGAGAGGTGAGTGGAACTCCGAGTGTAGAGGTGAAATTCGTAGATATTCGGAAGAACACCAGTGGCGAAGGCGGCTCACTGGCTCGATACTGACGCTGAGGTACGAAAGCGTGGGGAGCAAACA…	0	0	0	0	0	0	0	0	0	0	0	0	0	0	0	0	0	0	0	0	16	37	0	0	0	0	0	0	0	11	0	0	0	5	0	15	0	0	0	0	0	0	0	18	0	9
ASV76	57c8b49f5f1fc5366527cb694440e9e6	D_0__Bacteria;D_1__Proteobacteria;D_2__Gammaproteobacteria;D_3__Cellvibrionales;D_4__Spongiibacteraceae;D_5__Sinobacterium;D_6__uncultured bacterium	GGAATATTGCACAATGGGCGCAAGCCTGATGCAGCCATGCCGCGTGTGTGAAGAAGGCCTTAGGGTTGTAAAGCACTTTCAGCGAGGAGGAAAGGCGTCAAGTTAATACCTTGATGCTGTGACGTTACTCGCAGAAGAAGGACCGGCTAACTCCGTGCCAGCAGCCGCGGTAATACGGAGGGTCCGAGCGTTAATCGGAATTACTGGGCGTAAAGCGCGCGTAGGCGGCTTGTTAAGTCAGATGTGAAAGCCCTGGGCTCAACCTGGGAACTGCATTTGATACTGGCAGGCTAGAGTATGGGAGAGGACAGTGGAATTTCTAGTGTAGCGGTGAAATGCGTAGATATTAGAAGGAACACCAGTGGCGAAGGCGACTGTCTGGCCCAATACTGACGCTGA…	0	0	0	0	0	0	0	0	0	0	0	0	0	0	0	0	0	20	3	0	0	15	0	18	7	0	0	0	0	0	0	0	0	0	0	0	0	0	0	0	0	0	0	0	0	0
ASV77	7f7580ab0d70feec8f416713dceda4ce	D_0__Bacteria;D_1__Bacteroidetes;D_2__Bacteroidia;D_3__Flavobacteriales;D_4__Crocinitomicaceae;D_5__Crocinitomix;D_6__uncultured Bacteroidetes/Chlorobi group bacterium	GGAATATTGGTCAATGGAGGCAACTCTGAACCAGCCATGCCGCGTGTAGGAAGACTGCCCTATGGGTTGTAAACTACTTTTATTCAGGAAGAAACCTTTCTACGTGTAGAAAGCTGACGGTACTGAAAGAATAAGCACCGGCTAACTCCGTGCCAGCAGCCGCGGTAATACGGAGGGTGCAAGCGTTATCCGGAATTATTGGGTTTAAAGGGTCCGTAGGCGGTCCGTTAAGTCAGAGGTGAAATCTTGTAGCTCAACTATAAAATTGCCTTTGAAACTAATGGACTTGAAACAATTTGACGTGAGTGGAATGAGTAGTGTAGCGGTGAAATGCATAGATATTACTCAGAACACCAACAGCGAAGGCAGCTCACGAAGATTGATTTGACGCTGATGGAC…	0	0	0	0	0	0	0	0	0	0	0	0	0	12	2	0	0	0	0	0	0	0	0	0	0	22	13	0	0	0	0	0	0	0	0	0	0	0	0	0	0	0	0	0	6	0
ASV78	b424494d3ebd889ce28c151efdfa1463	D_0__Bacteria;D_1__Proteobacteria;D_2__Gammaproteobacteria;D_3__Oceanospirillales;D_4__Endozoicomonadaceae;D_5__Endozoicomonas	GGAATATTGCACAATGGGGGAAACCCTGATGCAGCCATGCCGCGTGTGTGAAGAAGGCCTTAGGGTTGTAAAGCACTTTCAGCGAGGAGGAAAGGGTGTAAGCTAATACCTTATATCTGTGACGTTACTCGCAGAAGAAGCACCGGCTAACTCCGTGCCAGCAGCCGCGGTAATACGGAGGGTGCGAGCGTTAATCGGAATTACTGGGCGTAAAGCGTGCGTAGGCGGCTATTTAAGTTGGATGTGAAAGCCCTGGGCTCAACCTAGGAACTGCATCCAAAACTGGGTAGCTAGAGTGCGGAAGAGGAGTGTGGAATTTCCTGTGTAGCGGTGAAATGCGTAGATATAGGAAGGAACACCAGTGGCGAAGGCGACACTCTGGTCTGACACTGACGCTGA…	3	0	0	4	0	0	2	0	4	0	0	0	0	0	0	0	18	1	0	0	0	0	0	0	0	0	0	0	0	0	0	0	0	0	0	0	0	0	0	0	0	0	0	0	0	0
ASV79	f3c7449c9674275fca8787fb9e773c43	D_0__Bacteria;D_1__Bacteroidetes;D_2__Bacteroidia;D_3__Flavobacteriales;D_4__Flavobacteriaceae;D_5__Zobellia	GGAATATTGGACAATGGAGGAAGCTCTGATCCAGCCATGCCGCGTGCAGGAAGAATGCCCTATGGGTAGTAAACTGCTTTTATACGGGAAGAAAAAGGGGCACGTGTGCCCCACTGACGGTACCGTAAGAATAAGGACCGGCTAACTCCGTGCCAGCAGCCGCGGTAATACGGAGGGTCCGAGCGTTATCCGGAATTATTGGGTTTAAAGGGTCCGTAGGCGGGCAGCTAAGTCAGTGGTGAAAGTTTGCAGCTCAACTGTAAAATTGCCTTTGATACTGGTTGTCTTGAGTTATAGTGAAGTTGCCGGAATATGTAGTGTAGCGGTGAAATGCATAGATATTACATAGAACACCGATTGCGAAGGCAGGTGACTAACTATATACTGACGCTGATGGAC…	0	0	0	0	0	2	0	3	0	3	0	0	0	0	0	5	2	0	0	0	0	0	0	0	4	0	0	0	0	0	0	0	0	0	0	0	0	0	0	0	0	0	0	0	0	0
ASV80	142c036c21806536e53a7b8657067376	D_0__Bacteria;D_1__Proteobacteria;D_2__Gammaproteobacteria;D_3__Thiotrichales;D_4__Thiotrichaceae;D_5__Cocleimonas;D_6__uncultured bacterium	GGAATATTGGACAATGGGCGCAAGCCTGATCCAGCAATGCCGCGTGTGTGAAGAAGGCCTTAGGGTTGTAAAGCACTTTCAATTGTGAAGAAGGGTGTAAGTTTAATACACTTGTATCTTGACGTTAACTTTAGAAGAAGCACCGGCTAACTCTGTGCCAGCAGCCGCGGTAATACAGAGGGTGCAAGCGTTAATCGGAATTACTGGGCGTAAAGCGCGCGTAGGCGGTTAGATAAGTAAGATGTGAAATCCCCGGGCTCAACCTGGGAACTGCATCTTAAACTGTTTAACTAGAGTTTAGGAGAGGGAAGTAGAATTTCAGGTGTAGCGGTGAAATGCATAGAGATCTGAAGGAATACCAGTGGCGAAGGCGACTTCCTGGCCTAGAACTGACGCTGA…	0	0	0	3	0	0	0	0	4	2	0	3	0	0	0	0	3	0	0	0	0	0	0	0	0	0	1	0	4	0	0	0	0	0	0	0	0	0	0	0	0	0	0	0	0	0
ASV81	84459d1cbc88d23552e24eafd06fc1b1	D_0__Bacteria;D_1__Proteobacteria;D_2__Gammaproteobacteria;D_3__Betaproteobacteriales;D_4__Nitrosomonadaceae;D_5__Nitrosomonas;D_6__uncultured Nitrosospira sp.	GGAATTTTGGACAATGGGGGCAACCCTGATCCAGCCATGCCGCGTGAGTGAAGAAGGCCTTCGGGTTGTAAAGCTCTTTCAGCCGGAACGAAACGGTTACGGTTAATACCCGTGACTACTGACGGTACCGGAAGAAGAAGCACCGGCTAACTACGTGCCAGCAGCCGCGGTAATACGTAGGGTGCGAGCGTTAATCGGAATTACTGGGCGTAAAGCGTGCGCAGGTGGTTTTGTAAGTCAGATGTGAAATCCCCGGGCTCAACCTGGGAACTGCGTTTGAAACTACAAGACTAGAGTGTGGCAGAGGGGGGTGGAATTCCGCGTGTAGCAGTGAAATGCGTAGAGATGTGGAGGAACACCGATGGCGAAGGCAGCCCCCTGGGTCAACACTGACGCTCA…	0	0	0	0	0	0	0	0	0	0	0	0	5	0	0	0	0	0	0	1	0	0	0	0	0	0	0	0	0	0	0	0	0	0	0	0	0	0	0	0	0	0	0	0	0	0
ASV82	673f50e422491026136cd687757b68ec	D_0__Bacteria;D_1__Bacteroidetes;D_2__Bacteroidia;D_3__Cytophagales;D_4__Cyclobacteriaceae;D_5__uncultured	GGAATATTGGTCAATGGACGAGAGTCTGAACCAGCCATGCCGCGTGCAGGAAGACGGCCTTCTGGGTTGTAAACTGCTTTTATATAGGAACAAATAGACCATGCGTGGTAAGTTGAGTGTACTATATGAATAAGCACCGGCTAACTCCGTGCCAGCAGCCGCGGTAATACGGAGGGTGCAAGCGTTGTCCGGATTTATTGGGTTTAAAGGGTGCGTAGGTGGCGTGTTCAGTCAGTGGTGAAAGCCTGCAGCTTAACTGTAGAGGTGCCATTGATACTGACATGCTTGAGTATGGACGAGGTAGGCGGAATTTGTGGTGTAGCGGTGAAATGCATAGATACCACAAGGAACACCGATAGCGAAGGCAGCTTACTGGACCATAACTGACACTGAGGCACG…	0	0	0	6	0	3	0	0	0	0	0	2	0	0	0	0	0	0	2	0	0	0	0	1	0	0	0	0	0	0	0	0	0	0	0	0	0	0	0	0	3	0	0	2	0	0
ASV83	ceb02d89f70f36b76d2f7f74f4cdd231	D_0__Bacteria;D_1__Bacteroidetes;D_2__Bacteroidia;D_3__Flavobacteriales;D_4__Crocinitomicaceae;D_5__uncultured	GGAATATTGGGCAATGGAGGAAACTCTGACCCAGCCATGCCGCGTGCAGGAAGACGGCCCTACGGGTTGTAAACTGCTTTTATTTGGGAAGAAACCCTCGGACGTGTCCGAGGCTGACGGTACCAAACGAATAAGCACCGGCTAACTCCGTGCCAGCAGCCGCGGTAATACGGAGGGTGCAAGCGTTATCCGGAATTATTGGGTTTAAAGGGTCCGTAGGCGGACCTTTAAGTCAGTGGTGAAATCCTTCGGCTCAACCGGAGAACTGCCATTGAAACTGAAGGTCTTGAATATAGTTGAAGTGGGCGGAATATGGCATGTAGCGGTGAAATGCTTAGATATGCCATAGAACACCGATAGCGAAGGCAGCTCACTAAGTTATTATTGACGCTAAGGGAC…	0	0	0	0	0	1	0	0	0	0	2	2	0	0	0	0	0	0	2	0	0	0	0	0	0	2	0	0	0	0	0	0	0	0	0	0	0	0	0	0	0	0	0	0	1	0
ASV84	1a5b8a8b4d964e254739ec55e0f8445b	D_0__Bacteria;D_1__Bacteroidetes;D_2__Bacteroidia;D_3__Flavobacteriales;D_4__Flavobacteriaceae;D_5__Ulvibacter	GGAATATTGGACAATGGGCGAGAGCCTGATCCAGCCATGCCGCGTGCAGGAAGACGGCCCTATGGGTTGTAAACTGCTTTTATACAGGAAGAAACACTCCCTCGAGAAGGGAGCTTGACGGTACTGTAAGAATAAGGACCGGCTAACTCCGTGCCAGCAGCCGCGGTAATACGGAGGGTCCGAGCGTTATCCGGAATCATTGGGTTTAAAGGGTCCGTAGGCGGGCAGCTCAGTCAGTGGTGAAAGTTTGCAGCTCAACTGTAAAATTGCCATTGATACTGGTTGTCTTGAATTAATGTGAAGTGGTTAGAATAAGTAGTGTAGCGGTGAAATGCATAGATATTACTTAGAATACCAATTGCGAAGGCAGATCACTAACATTATATTGACGCTGATGGA…	0	0	6	0	0	0	0	9	0	8	0	8	0	0	0	0	0	0	0	0	0	0	0	0	0	4	13	0	0	0	0	0	0	0	0	0	0	0	0	0	0	0	0	0	0	0
ASV85	af616f8aa8712f820501be25285edaca	D_0__Bacteria;D_1__Verrucomicrobia;D_2__Verrucomicrobiae;D_3__Verrucomicrobiales;D_4__DEV007;D_5__uncultured bacterium;D_6__uncultured bacterium	AGAATCATTCGCAATGGGGGAAACCCTGACGGTGCGACGCCGCGTGGAGGATGAAGGCCCTAGGGTCGTAAACTCCTGTCATCAGAGAGTAAGGCTTATTGGTTAATAACCGGTAAGATTGATAGTATCTGAAGAGGAAGGGACGGCTAACTTCGTGCCAGCAGCCGCGGTAATACGAAGGTCCCAAGCGTTGTTCGGATTTACTGGGCGTAAAGAGTATGTAGGCGGCGAGGTAAGTCAGATGTGAAATCCCGGGGCTCAACCCCGGAACTGCATCCGATACTGCCCTGCTAGAGTAATGGAGGGGCATCTGGAATTCATGGTGTAGCAGTGAAATGCGTAGATATCATGAGGAACACTAGTGGCGAAGGCGAGATGCTGGACATTTACTGACGCTCA…	0	0	0	0	0	9	0	0	0	0	0	16	8	0	0	0	0	0	0	0	2	0	0	3	0	0	0	0	0	0	0	0	0	0	0	0	0	0	0	0	0	0	0	0	0	0
ASV86	4c10cd785ba7b48f4c44e945b42e6188	D_0__Bacteria;D_1__Bacteroidetes;D_2__Bacteroidia;D_3__Flavobacteriales;D_4__Flavobacteriaceae;D_5__uncultured	GGAATATTGGACAATGGAGGCAACTCTGATCCAGCCATGCCGCGTGCAGGAAGACGGCCCTATGGGTTGTAAACTGCTTTTATATAGGAAGAAACCTTTCCACGTGTGGAAAGCTGACGGTACTATAAGAATAAGGACCGGCTAACTCCGTGCCAGCAGCCGCGGTAATACGGAGGGTCCGAGCGTTATCCGGAATCATTGGGTTTAAAGGGTCCGTAGGCGGGAATCTAAGTCAGTGGTGAAATCTTACAGCTCAACTGTAAAATTGCCATTGATACTGGGTTTCTTGAATTAATGTGAAGTGATTAGAATGTGTAGTGTAGCGGTGAAATGCATAGATATTACACAGAATACCAATTGCGAAGGCAGATCACTAACATTATATTGACGCTGAGGGAC…	0	0	0	0	5	0	0	0	0	0	3	0	0	0	0	0	0	0	0	0	0	0	0	0	0	0	3	94	0	0	0	7	0	0	0	0	0	0	0	0	0	0	0	0	0	0
ASV87	302fe13ce9852a7ea4c9a2e592e38a4c	D_0__Bacteria;D_1__Proteobacteria;D_2__Alphaproteobacteria;D_3__Puniceispirillales;D_4__EF100-94H03;D_5__uncultured Parvibaculum sp.;D_6__uncultured Parvibaculum sp.	GGAATTTTGCACAATGGGGGAAACCCTGATGCAGCAACGCCGCGTGAGTGATGAAGGCCTTAGGGTTGTAAAGCTCTTTCAGCAGGGAAGATGATGACGGTACCTGCAGAAGAAGCCCCGGCTAACTCCGTGCCAGCAGCCGCGGTAATACGGAGGGGGCTAGCGTTGTTCGGATTTACTGGGCGTAAAGCGCGCGTAGGCGGCTTGGAAAGTTGGGAGTGAAAGCCCGGGGCTCAACCCCGGAACTGCTCTCAAAACTTCCAAGCTAGAGATCTGGAGAGGAGGGTGGAATTCCAAGTGTAGAGGTGAAATTCGTAGATATTTGGAAGAACACCAGTGGCGAAGGCGACTCTCTGGCCAGATACTGACGCTGAGGTGCGAAAGCGTGGGGAGCAAACA…	0	0	0	0	6	0	0	0	0	0	0	0	0	0	0	0	0	0	0	0	0	0	0	0	0	0	0	0	0	3	1	0	0	0	0	0	0	0	0	0	0	0	0	2	0	0
ASV88	bd983705e513fd2c56ce22134a5a0119	D_0__Bacteria;D_1__Proteobacteria;D_2__Alphaproteobacteria;D_3__Rhizobiales;D_4__Rhizobiales Incertae Sedis;D_5__Anderseniella	GGAATATTGGACAATGGGCGAAAGCCTGATCCAGCCATGCCGCGTGAGTGATGACGGCCTTAGGGTTGTAAAGCTCTTTCAGTGGTGAAGATAATGACGGTAACCACAGAAGAAGCCCCGGCTAACTCCGTGCCAGCAGCCGCGGTAATACGGAGGGGGCAAGCGTTGTTCGGAATTACTGGGCGTAAAGCGCGCGTAGGCGGGTCTTTAAGTCAGAGGTGAAATCCTGGAGCTCAACTCCAGAACTGCCTTTGATACTGGAGATCTTGAGTCCGGAAGAGGTTAGTGGAATTCCCAGTGTAGAGGTGAAATTCGTAGATATTGGGAAGAACACCAGTGGCGAAGGCGGCTAACTGGTCCGGTACTGACGCTGAGGTGCGAAAGCGTGGGGAGCAAACA…	0	0	0	1	0	0	3	2	0	1	0	0	0	0	1	0	0	0	0	0	0	0	0	0	0	0	0	0	0	0	0	0	0	0	0	0	0	0	0	0	0	0	0	0	0	0
ASV89	62936fe883f22cedac96ead0fb0cf5a1	D_0__Bacteria;D_1__Bacteroidetes;D_2__Bacteroidia;D_3__Flavobacteriales;D_4__Flavobacteriaceae;D_5__Ulvibacter	GGAATATTGGACAATGGGCGAGAGCCTGATCCAGCCATGCCGCGTGCAGGAAGACGGCCCTATGGGTTGTAAACTGCTTTTATACAGGAAGAAACACTCCCTCGAGAAGGGAATTTGACGGTACTGTAAGAATAAGGACCGGCTAACTCCGTGCCAGCAGCCGCGGTAATACGGAGGGTCCGAGCGTTATCCGGAATCATTGGGTTTAAAGGGTCCGTAGGCGGGCAGCTCAGTCAGTGGTGAAAGTTTGCAGCTCAACTGTAAAATTGCCATTGATACTGGTTGTCTTGAATTAATGTGAAGTGGTTAGAATATGTAGTGTAGCGGTGAAATGCATAGATATTACATAGAATACCAATTGCGAAGGCAGATCACTAACATTATATTGACGCTGATGGA…	0	0	0	0	0	0	0	0	0	0	0	0	0	0	0	0	0	0	0	0	0	0	0	0	0	0	0	0	0	0	0	0	0	0	0	0	0	0	0	0	0	0	0	0	0	0
ASV90	d9894cf0c31c1e4fb526e86967f86020	D_0__Bacteria;D_1__Proteobacteria;D_2__Gammaproteobacteria;D_3__Cellvibrionales;D_4__Microbulbiferaceae;D_5__Microbulbifer	GGAATATTGGACAATGGGCGCAAGCCTGATCCAGCCATGCCGCGTGTGTGAAGAAGGCTTTAGGGTTGTAAAGCACTTTCAGTAGGGAGGAAGGCCTTAAGGTTAATAGACTTAAGGATTGACGTCACCTGCAGAAGAAGCACCGGCTAACTCCGTGCCAGCAGCCGCGGTAATACGGAGGGTGCAAGCGTTAATCGGAATTACTGGGCGTAAAGCGCGCGTAGGCGGTTAGTTAAGCTGGATGTGAAAGCCCTGGGCTCAACCTGGGAACTGCATTCAGAACTGGCTAACTAGAGTACGAGAGAGGGTAGTGGAATTTCCTGTGTAGCGGTGAAATGCGTAGATATAGGAAGGAACATCAGTGGCGAAGGCGACTGCCTGGCTCGATACTGACGCTGA…	0	0	0	0	0	0	0	0	0	0	0	0	0	0	0	0	0	0	0	0	0	0	0	0	0	0	0	0	0	0	0	0	0	0	0	0	0	0	0	25	0	0	26	0	0	0
ASV91	51efe2ff242fd89d8c6765107f6f3068	D_0__Bacteria;D_1__Proteobacteria;D_2__Gammaproteobacteria;D_3__Legionellales;D_4__Legionellaceae;D_5__Legionella	GGAATATTGGACAATGGGGGCAACCCTGATCCAGCAATACCGCGTGTGTGAAGAAGGCCTGAGGGTTGTAAAGCACTTTCAGTGGGGAGGAGGACTTATAGGTTAAGAGCTGATAAGTTGGACGTTACCCACAGAAGAAGCACCGGCTAACTCCGTGCCAGCAGCCGCGGTAATACGGAGGGTGCGAGCGTTAATCGGAATTACTGGGCGTAAAGGGTGCGTAGGTGGTTTATTAAGTTAACTGTGAAATTCCTGGGCTTAACCTAGGGAGGTCAGTTAAAACTGGTAGACTCGAGTACAAGAGAGGGTAGTGGAATTTCCGGTGTAGCGGTGAAATGCGTAGAGATCGGAAGGAACACCAGTGGCGAAGGCGGCTACCTGGCTTGATACTGACACTGA…	0	0	0	0	0	0	0	0	0	0	0	0	57	0	0	0	0	5	0	0	0	0	0	0	0	0	0	0	0	0	0	0	0	0	0	0	0	0	0	0	16	0	0	0	0	0
ASV92	ec1ccdfb04ec50425e1ea9cf0804aae4	D_0__Bacteria;D_1__Proteobacteria;D_2__Gammaproteobacteria;D_3__Legionellales;D_4__Legionellaceae;D_5__Legionella	GGAATATTGGACAATGGGGGCAACCCTGATCCAGCAATACCGCGTGTGTGAAGAAGGCCTGAGGGTTGTAAAGCACTTTCAGTGGGGAGGAGGACTTACAGGTTAAGAGCTGGTAAGTTGGACGTTACCCACAGAAGAAGCACCGGCTAACTCCGTGCCAGCAGCCGCGGTAATACGGAGGGTGCGAGCGTTAATCGGAATTACTGGGCGTAAAGGGTGCGTAGGTGGTTTATTAAGTTAACTGTGAAATTCCTGGGCTTAACCTAGGGAGGTCAGTTAAAACTGGTAGACTCGAGTACAAGAGAGGGTAGTGGAATTTCCGGTGTAGCGGTGAAATGCGTAGAGATCGGAAGGAACACCAGTGGCGAAGGCGGCTACCTGGCTTGATACTGACACTGA…	0	0	0	0	0	0	0	0	0	0	0	0	31	0	0	0	6	0	0	0	0	0	0	0	0	0	0	0	0	0	0	0	4	0	0	3	0	0	0	0	0	0	0	0	0	0
ASV93	bf64a812b41e2a2cff86009241321aec	D_0__Bacteria;D_1__Proteobacteria;D_2__Gammaproteobacteria;D_3__Cellvibrionales;D_4__Microbulbiferaceae;D_5__Microbulbifer	GGAATATTGGACAATGGGCGCAAGCCTGATCCAGCCATGCCGCGTGTGTGAAGAAGGCTTTAGGGTTGTAAAGCACTTTCAGTAGGGAGGAATGCCTTAAGGTTAATAGACTTAAGGATTGACGTCACCTGCAGAAGAAGCACCGGCTAACTCCGTGCCAGCAGCCGCGGTAATACGGAGGGTGCAAGCGTTAATCGGAATTACTGGGCGTAAAGCGCGCGTAGGCGGTTAGTTAAGCTGGATGTGAAAGCCCTGGGCTCAACCTGGGAACTGCATTCAGAACTGGCTAACTAGAGTACGAGAGAGGGTAGTGGAATTTCCTGTGTAGCGGTGAAATGCGTAGATATAGGAAGGAACATCAGTGGCGAAGGCGACTGCCTGGCTCGATACTGACGCTGA…	0	0	0	0	0	0	0	0	0	0	0	0	0	0	0	0	0	0	0	5	0	0	0	0	0	0	0	0	0	0	0	0	0	0	0	0	0	0	0	12	0	0	0	0	0	0
ASV94	3fe0d07df92daa99308202bec2bc5a03	D_0__Bacteria;D_1__Bacteroidetes;D_2__Bacteroidia;D_3__Flavobacteriales;D_4__Flavobacteriaceae;D_5__Flavicella;D_6__uncultured bacterium	GGAATATTGGACAATGGAGGCAACTCTGATCCAGCCATGCCGCGTGAAGGAAGACTGCCCTATGGGTTGTAAACTTCTTTTATATAGGAAGAAACACTGATATGTATATCAGCTTGACGGTACTATATGAATAAGGACCGGCTAACTCCGTGCCAGCAGCCGCGGTAATACGGAGGGTCCGAGCGTTATCCGGAATCATTGGGTTTAAAGGGTCCGTAGGCGGACTAATAAGTCAGAGGTGAAATCCCATAGCTCAACTATGGAACTGCCTTTGATACTGTTAGTCTTGAGTTACTTGGAAGTAGATAGAATGTGTAGTGTAGCGGTGAAATGCATAGATATTACACAGAATACCGATTGCGAAGGCAGTCTACTACGAGTATACTGACGCTGATGGAC…	0	0	0	0	0	0	0	0	0	0	0	0	14	10	0	0	0	0	0	0	0	0	0	8	7	0	0	0	0	0	0	0	0	0	0	0	0	0	0	0	0	0	0	0	0	0
ASV95	02eea376bd66592a16e9437c8329ecaf	D_0__Bacteria;D_1__Bacteroidetes;D_2__Bacteroidia;D_3__Flavobacteriales;D_4__Flavobacteriaceae;D_5__uncultured;D_6__uncultured marine bacterium	GGAATATTGGACAATGGAGGCAACTCTGATCCAGCCATGCCGCGTGCAGGAAGACGGCCCTATGGGTTGTAAACTGCTTTTATATAGGAAGAAACCTTTTCACGTGTGAGAAGCTGACGGTACTATAAGAATAAGGACCGGCTAACTCCGTGCCAGCAGCCGCGGTAATACGGAGGGTCCGAGCGTTATCCGGAATCATTGGGTTTAAAGGGTCCGTAGGCGGGAATCTAAGTCAGTGGTGAAATCTTACAGCTCAACTGTAAAATTGCCATTGATACTGGGTTTCTTGAATTAATGTGAAGTGATTAGAATGTGTAGTGTAGCGGTGAAATGCATAGATATTACACAGAATACCAATTGCGAAGGCAGATCACTAACATTATATTGACGCTGAGGGAC…	0	0	6	0	0	0	0	5	0	0	0	0	22	0	0	0	2	0	0	0	0	0	0	0	0	0	0	0	0	0	0	0	0	0	0	0	0	0	0	0	0	0	0	0	0	0
ASV96	77daf6578109bff0b385687a81a37a97	D_0__Bacteria;D_1__Bacteroidetes;D_2__Bacteroidia;D_3__Flavobacteriales;D_4__Flavobacteriaceae	GGAATATTGGACAATGGAGGAGACTCTGATCCAGCCATGCCGCGTGCAGGAAGAATGCCCTATGGGTAGTAAACTGCTTTTATACAGGAAGAAAAAGGGCTACGTGTAGCCTGTTGACGGTACTGTAAGAATAAGGACCGGCTAACTCCGTGCCAGCAGCCGCGGTAATACGGAGGGTCCGAGCGTTATCCGGAATTATTGGGTTTAAAGGGTCCGTAGGCGGGCGATTAAGTCAGTGGTGAAAGTCTGCAGCTCAACTGTAGAACTGCCTTTGATACTGATCGTCTTGAGTTATAGTGAAGTTGCCGGAATATGTAGTGTAGCGGTGAAATGCATAGATATTACATAGAACACCGATTGCGAAGGCAGGTGACTAACTATATACTGACGCTGATGGAC…	3	0	0	0	0	0	0	0	0	0	4	0	0	0	0	9	5	0	0	0	0	0	0	0	0	0	0	0	0	0	0	0	0	0	0	0	0	0	0	0	0	0	0	0	2	0
ASV97	6567cd30eaf75900a11b3b146365af1c	D_0__Bacteria;D_1__Proteobacteria;D_2__Gammaproteobacteria;D_3__Betaproteobacteriales;D_4__Nitrosomonadaceae;D_5__Nitrosomonas;D_6__uncultured Nitrosospira sp.	GGAATTTTGGACAATGGGGGCAACCCTGATCCAGCCATGCCGCGTGAGTGAAGAAGGCCTTCGGGTTGTAAAGCTCTTTCAGCCGGAACGAAACGGTTACGGTTAATACCCGTGACTACTGACGGTACCGGAAGAAGAAGCACCGGCTAACTACGTGCCAGCAGCCGCGGTAATACGTAGGGTGCGAGCGTTAATCGGAATTACTGGGCGTAAAGCGTGCGCAGGTGGTTTTGTAAGTCAGATGTGAAATCCCCGGGCTCAACCTGGGAACTGCGTTTGAAACTACAAGACTAGAGTGTGGCAGAGGGGGGTGGAATTCCGCGTGTAGCAGTGAAATGCGTAGATATGTGGAGGAACACCGATGGCGAAGGCAGCCCCCTGGGTCAACACTGACGCTCA…	0	0	0	2	0	3	0	0	0	0	0	0	0	0	0	0	0	0	0	0	0	0	0	0	0	0	0	0	0	0	0	0	0	0	0	0	0	0	0	0	0	0	0	0	0	0
ASV98	5b8c15d947ce2c77c612f1bc321afd35	D_0__Bacteria;D_1__Proteobacteria;D_2__Gammaproteobacteria;D_3__Steroidobacterales;D_4__Woeseiaceae;D_5__Woeseia	GGAATATTGGACAATGGGGGCAACCCTGATCCAGCAATGCCGCGTGTGTGAAGAAGGCCTGCGGGTTGTAAAGCACTTTCAGTAGAGAAGAAAAGCTTACGGTTAATAACCGTGGGTCTTGACGTTACCTACAGAAGAAGCTCCGGCTAACTCCGTGCCAGCAGCCGCGGTAATACGGAGGGAGCGAGCGTTAATCGGAATTACTGGGCGTAAAGCGCGCGTAGGCGGCTTTGTAAGTCGGATGTGAAAGCCCTGGGCTCAACCTGGGAATGGCATTCGAAACTGCATGGCTAGAGTATGGTAGAGGGAAGTGGAATTTCCGGTGTAGCGGTGAAATGCGTAGATATCGGAAGGAACACCAGTGGCGAAGGCGACTTCCTGGGCCAATACTGACGCTGA…	0	0	0	5	0	8	0	0	0	0	1	0	6	0	0	0	0	0	0	0	0	0	0	0	0	0	0	0	0	0	0	0	0	0	0	0	0	0	0	0	0	0	0	0	0	0
ASV99	c72cb50cb7b02bec94c28bd0ffa9dec2	D_0__Bacteria;D_1__Bacteroidetes;D_2__Bacteroidia;D_3__Flavobacteriales;D_4__Flavobacteriaceae	GGAATATTGGACAATGGAGGAGACTCTGATCCAGCCATGCCGCGTGCAGGAAGAATGCCCTATGGGTAGTAAACTGCTTTTATACAGGAAGAAAAAGAGCTACGTGTAGCTTATTGACGGTACTGTAAGAATAAGGACCGGCTAACTCCGTGCCAGCAGCCGCGGTAATACGGAGGGTCCGAGCGTTATCCGGAATTATTGGGTTTAAAGGGTCCGTAGGCGGGCGATTAAGTCAGTGGTGAAAGTCTGCAGCTCAACTGTAGAACTGCCTTTGATACTGATCGTCTTGAGTTATAGTGAAGTTGCCGGAATATGTAGTGTAGCGGTGAAATGCATAGATATTACATAGAACACCGATTGCGAAGGCAGGTGACTAACTATATACTGACGCTGATGGAC…	0	0	0	0	0	0	0	0	3	3	0	6	0	0	0	0	3	0	0	0	0	0	0	0	0	0	3	0	0	0	0	0	0	0	0	0	0	0	0	0	0	0	0	0	0	0
ASV100	600084ccbe57603b4b62278235c5aa4e	D_0__Bacteria;D_1__Bacteroidetes;D_2__Bacteroidia;D_3__Flavobacteriales;D_4__Flavobacteriaceae;D_5__Pibocella;D_6__uncultured bacterium	GGAATATTGGACAATGGAGGAGACTCTGATCCAGCCATGCCGCGTGTAGGAAGAATGCCCTATGGGTAGTAAACTACTTTTATACAGGAAGAAAAAGGGGCACGTGTGCCCTACTGACGGTACTGTAAGAATAAGGACCGGCTAACTCCGTGCCAGCAGCCGCGGTAATACGGAGGGTCCGAGCGTTATCCGGAATTATTGGGTTTAAAGGGTCCGTAGGCGGGCGATTAAGTCAGTGGTGAAAGTCTGCAGCTCAACTGTAGAATTGCCTTTGATACTGGTCGTCTTGAGTTATAGTGAAGTTGCCGGAATATGTAGTGTAGCGGTGAAATGCATAGATATTACATAGAACACCGATTGCGAAGGCAGGTGACTAACTATATACTGACGCTGATGGAC…	0	0	0	0	0	0	0	0	0	0	0	0	0	0	0	0	4	0	0	0	0	0	0	0	0	0	0	0	0	0	0	0	0	2	0	0	0	0	0	0	0	0	0	0	0	0
ASV101	339d9147223c10b11b3601db5579d075	D_0__Bacteria;D_1__Bacteroidetes;D_2__Bacteroidia;D_3__Flavobacteriales;D_4__Flavobacteriaceae;D_5__Lutimonas	GGAATATTGGGCAATGGAGGCAACTCTGACCCAGCCATGCCGCGTGCAGGAAGACGGCCCTATGGGTTGTAAACTGCTTTTATACAGGAAGAAACCACTCTACGTGTAGAGTGCTGACGGTACTGTACGAATAAGGACCGGCTAACTCCGTGCCAGCAGCCGCGGTAATACGGAGGGTCCAAGCGTTATCCGGAATCATTGGGTTTAAAGGGTCCGTAGGCGGGCAATTAAGTCAGGGGTGAAATCCCACAGCTCAACTGTGGAACTGCCTTTGATACTGGTTGTCTTGAGTTATAGTGAAGTAGATAGAATATGTAGTGTAGCGGTGAAATGCATAGATATTACATAGAATACCGATTGCGAAGGCAGTCTACTAACTGTATACTGACGCTAATGGAC…	0	0	0	0	1	0	2	0	0	0	0	0	0	0	0	0	0	0	0	0	0	0	0	0	0	0	0	0	0	2	0	0	0	0	0	0	0	0	0	0	0	0	0	0	0	0
ASV102	3d28267773c60e6fdc5a40d8d3f24e99	D_0__Bacteria;D_1__Proteobacteria;D_2__Gammaproteobacteria;D_3__Cellvibrionales;D_4__Halieaceae;D_5__Halioglobus	GGAATATTGCGCAATGGGGGAAACCCTGACGCAGCCATGCCGCGTGTGTGAAGAAGGCCTTAGGGTTGTAAAGCACTTTCAATTGGGAAGAAAAGCTTAACGTTAATAGCGTTGAGCCCTGACATTACCTTTAGAAGAAGCACCGGCTAACTCCGTGCCAGCAGCCGCGGTAATACGGAGGGTGCAAGCGTTAATCGGAATTACTGGGCGTAAAGCGCGCGTAGGCGGTTTGTTAAGTCGGATGTGAAAGCCCTGGGCTCAACCTGGGAATTGCATACGATACTGGCCGACTAGAGTACGAGAGAGGGAGGTAGAATTCCATGTGTAGCGGTGAAATGCGTAGATATGTGGAGGAATACCGGTGGCGAAGGCGGCCTCCTGGCTCGATACTGACGCTGA…	0	0	0	0	0	0	0	0	0	0	0	0	0	0	0	0	0	0	2	0	0	0	1	0	0	0	1	0	0	0	1	0	0	0	0	0	0	0	0	0	0	0	0	1	0	0
ASV103	a5092e1072e2a8f00be2e0e2609c9bfb	D_0__Bacteria;D_1__Proteobacteria;D_2__Gammaproteobacteria;D_3__Alteromonadales;D_4__Shewanellaceae;D_5__Shewanella	GGAATATTGCACAATGGGCGAAAGCCTGATGCAGCCATGCCGCGTGTATGAAGAAGGCCTTCGGGTTGTAAAGTACTTTCAGCGAGGAGGAAAGTTCAGTTGTTAATAGCGATTGGATGTGACGTTACTCGCAGAAGAAGCACCGGCTAACTTCGTGCCAGCAGCCGCGGTAATACGAGGGGTGCAAGCGTTAATCGGAATTACTGGGCGTAAAGCGTACGCAGGCGGTTTGTTAAGCGAGATGTGAAAGCCCCGGGCTCAACCTGGGAACTGCATTTCGAACTGGCAAACTAGAGTCTTGTAGAGGGGGGTAGAATTTCAGGTGTAGCGGTGAAATGCGTAGAGATCTGAAGGAATACCGGTGGCGAAGGCGGCCCCCTGGACAACGACTGACGCTCA…	0	0	0	0	0	0	0	0	0	0	0	0	42	0	0	0	0	0	0	0	0	0	0	0	23	0	132	0	0	0	0	0	0	17	0	0	0	0	0	0	0	0	0	0	0	0
ASV104	de0c6fa6315cb84cf025ca0f7d35bb2a	D_0__Bacteria;D_1__Bacteroidetes;D_2__Bacteroidia;D_3__Flavobacteriales;D_4__Flavobacteriaceae;D_5__uncultured	GGAATATTGGACAATGGGCGAGAGCCTGATCCAGCCATGCCGCGTGCAGGAAGACGGCCCTATGGGTTGTAAACTGCTTTTATACAGGAAGAAACCTATCTACGTGTAGATAGCTGACGGTACTGTAAGAATAAGGACCGGCTAACTCCGTGCCAGCAGCCGCGGTAATACGGAGGGTCCAAGCGTTATCCGGAATCATTGGGTTTAAAGGGTCCGTAGGCGGACTGTTAAGTCAGAGGTGAAATCCCACAGCTCAACTGTGGAACTGCCTTTGATACTGGTAGTCTTGAGTTATATGGAAGTAGATAGAATGTGTAGTGTAGCGGTGAAATGCATAGATATTACACAGAATACCGATTGCGAAGGCAGTCTACTACGTATATACTGACGCTAATGGAC…	0	0	0	0	15	0	0	0	0	0	0	44	79	0	0	0	0	0	0	0	0	11	0	0	0	0	0	0	0	0	0	0	0	0	0	0	0	0	0	0	0	0	0	0	0	0
ASV105	75dc4b48bb94549cf4c0f4f726ca1ffe	D_0__Bacteria;D_1__Proteobacteria;D_2__Alphaproteobacteria;D_3__Rhizobiales;D_4__Stappiaceae;D_5__Pseudovibrio	GGAATATTGGACAATGGGCGCAAGCCTGATCCAGCCATGGCGCGTGTGTGATGACGGCCTTAGGGTTGTAAAGCACTTTCAGCAGTGAAGATAATGACATTAACTGCAGAAGAAGCCCCGGCTAACTTCGTGCCAGCAGCCGCGGTAATACGAAGGGGGCTAGCGTTGTTCGGAATCACTGGGCGTAAAGCGTACGTAGGCGGACTGATAAGTTAGGGGTGAAATCCCAAGGCTCAACCTTGGAACTGCCTTTAATACTGTTAGTCTTGAGATCGAGAGAGGTGAGTGGAACTCCGAGTGTAGAGGTGAAATTCGTAGATATTCGGAAGAACACCAGTGGCGAAGGCGGCTCACTGGCTCGATACTGACGCTGAGGTACGAAAGCGTGGGGAGCAAACA…	0	0	0	0	0	0	26	0	0	0	0	0	0	0	0	0	0	0	0	24	0	0	0	0	0	0	0	0	0	0	0	0	0	0	0	0	0	0	0	0	0	0	0	0	0	0
ASV106	7b864b828777459856c4666f0bc68ebf	D_0__Bacteria;D_1__Proteobacteria;D_2__Gammaproteobacteria;D_3__Cellvibrionales;D_4__Spongiibacteraceae;D_5__Sinobacterium	GGAATATTGCACAATGGGCGAAAGCCTGATGCAGCCATGCCGCGTGTGTGAAGAAGGCCTTAGGGTTGTAAAGCACTTTCAGCGAGGAGGAAAGGCGTTAAGTTAATACCTTAATGCTGTGACGTTACTCGCAGAAGAAGGACCGGCTAACTCCGTGCCAGCAGCCGCGGTAATACGGAGGGTCCGAGCGTTAATCGGAATTACTGGGCGTAAAGCGCGCGTAGGCGGCTTGTTAAGTCAGATGTGAAAGCCCTGGGCTCAACCTGGGAACTGCATTTGATACTGGCAAGCTAGAGTATGGGAGAGGACAGTGGAATTTCTAGTGTAGCGGTGAAATGCGTAGATATTAGAAGGAACACCAGTGGCGAAGGCGACTGTCTGGCCCAATACTGACGCTGA…	0	0	0	0	0	0	0	0	0	0	0	8	0	0	0	0	0	0	0	0	9	0	0	33	0	0	0	0	0	0	0	0	0	0	0	0	0	0	0	0	0	0	0	0	0	0
ASV107	745f6ca3ed0809a3f0ee12068b7ffc76	D_0__Bacteria;D_1__Proteobacteria;D_2__Alphaproteobacteria;D_3__Puniceispirillales;D_4__EF100-94H03;D_5__uncultured Parvibaculum sp.;D_6__uncultured Parvibaculum sp.	GGAATTTTGCACAATGGGGGAAACCCTGATGCAGCAACGCCGCGTGAGTGATGAAGGCCTTAGGGTTGTAAAGCTCTTTCAGCAGGGAAGATGATGACGGTACCTGCAGAAGAAGCCCCGGCTAACTCCGTGCCAGCAGCCGCGGTAATACGGAGGGGGCTAGCGTTGTTCGGATTTACTGGGCGTAAAGCGCGCGTAGGCGGCTTGGAAAGTTGGGAGTGAAAGCCCGGGGCTCAACCCCGGAACTGCTCTCAAAACTTCCAAGCTAGAGATCTGGAGAGGAGAGTGGAATTCCAAGTGTAGAGGTGAAATTCGTAGATATTTGGAAGAACACCAGTGGCGAAGGCGACTCTCTGGCCAGATACTGACGCTGAGGTGCGAAAGCGTGGGGAGCAAACA…	0	0	0	0	0	4	0	0	0	0	0	0	0	0	0	0	35	0	0	0	2	0	0	0	0	0	0	0	0	0	0	0	0	0	0	0	5	0	0	0	0	0	0	0	0	0
ASV108	4a23bd42e2ab2398b5a6be45c1024e70	D_0__Bacteria;D_1__Bacteroidetes;D_2__Bacteroidia;D_3__Flavobacteriales;D_4__Flavobacteriaceae;D_5__uncultured;D_6__uncultured marine bacterium	GGAATATTGGACAATGGAGGCAACTCTGATCCAGCCATGCCGCGTGCAGGAAGACGGCCCTATGGGTTGTAAACTGCTTTTATATAGGAAGAAACCTTTTCACGTGTGAGAAGTTGACGGTACTATAAGAATAAGGACCGGCTAACTCCGTGCCAGCAGCCGCGGTAATACGGAGGGTCCGAGCGTTATCCGGAATCATTGGGTTTAAAGGGTCCGTAGGCGGGAATCTAAGTCAGTGGTGAAATCTTACAGCTCAACTGTAAAATTGCCATTGATACTGGATTTCTTGAATTAATGTGAAGTGATTAGAATGTGTAGTGTAGCGGTGAAATGCATAGATATTACACAGAATACCAATTGCGAAGGCAGATCACTAACATTATATTGACGCTGAGGGAC…	0	0	0	19	0	0	0	0	0	0	0	0	0	0	0	0	0	0	0	0	0	0	0	0	0	0	0	0	0	0	0	0	0	0	0	0	0	0	0	0	0	0	0	1	0	0
ASV109	5c8609f5ab658066c6b780fb166d8086	D_0__Bacteria;D_1__Proteobacteria;D_2__Alphaproteobacteria;D_3__Sphingomonadales;D_4__Sphingomonadaceae;D_5__Sphingorhabdus	GGAATATTGGACAATGGGGGAAACCCTGATCCAGCAATGCCGCGTGAGTGATGAAGGCCTTAGGGTTGTAAAGCTCTTTTACTAGGGATGATAATGACAGTACCTAGAGAATAAGCTCCGGCTAACTCCGTGCCAGCAGCCGCGGTAATACGGAGGGAGCTAGCGTTGTTCGGAATTACTGGGCGTAAAGCGCGCGTAGGCGGTTACTCAAGTCAGAGGTGAAAGCCCGGAGCTCAACTCCGGAACTGCCTTTGAAACTAGGTAACTAGAATCTTGGAGAGGCGAGTGGAATTCCGAGTGTAGAGGTGAAATTCGTAGATATTCGGAAGAACACCAGTGGCGAAGGCGACTCGCTGGACAAGTATTGACGCTGAGGTGCGAAAGCGTGGGGAGCAAACA…	0	0	0	0	0	0	0	0	0	7	0	5	0	0	0	0	11	0	0	0	0	0	0	0	0	0	0	0	0	0	0	0	0	0	0	0	0	1	0	0	0	0	0	0	0	0
ASV110	d17bdc39fedea7219e743e4947165efc	D_0__Bacteria;D_1__Actinobacteria;D_2__Acidimicrobiia;D_3__Microtrichales;D_4__Ilumatobacteraceae;D_5__Ilumatobacter	GGAATCTTGCACAATGGGCGCAAGCCTGATGCAGCGATGCCGCGTGCGGGAAGAAGGCCCTAGGGTTGTAAACCGCTTTCAGGAGGGAAGAAAATGACGGTACCTCCAGAAGAAGGTGCGGCCAACTACGTGCCAGCAGCCGCGGTAACACGTAGGCACCAAGCGTTATCCGGATTTATTGGGCGTAAAGAGCTCGTAGGCGGTTCAGTCAGTCGGGTGTGAAAACTTGAGGCTTAACCTCAAGAGGTCACTCGATACTACTGTGACTAGAGTGCGGTAGGGGAGCGGGGAATTCCTGGTGTAGCGGTGAAATGCGCAGATATCAGGAGGAACACCAGTGGCGAAGGCGCCGCTCTGGGCCGTAACTGACGCTGAGGAGCGAAAGCATGGGTAGCAAAC…	0	0	0	0	0	0	0	0	0	0	0	6	0	0	5	0	0	0	0	0	0	0	0	0	0	0	0	0	0	0	0	0	0	0	0	0	0	0	0	0	0	0	0	0	0	0
ASV111	876f11299dc157af057584c1a1a456f3	D_0__Bacteria;D_1__Bacteroidetes;D_2__Bacteroidia;D_3__Flavobacteriales;D_4__Flavobacteriaceae;D_5__Maribacter	GGAATATTGGACAATGGAGGAGACTCTGATCCAGCCATGCCGCGTGCAGGAAGAATGCCCTATGGGTAGTAAACTGCTTTTATACAGGAAGAAAAAGAGCTACGTGTAGCTTATTGACGGTACTGTAAGAATAAGGACCGGCTAACTCCGTGCCAGCAGCCGCGGTAATACGGAGGGTCCGAGCGTTATCCGGAATTATTGGGTTTAAAGGGTCCGTAGGCGGGCGATTAAGTCAGTGGTGAAAGTCTGCAGCTCAACTGTAGAATTGCCTTTGATACTGATCGTCTTGAGTTATAGTGAAGTTGCCGGAATATGTAGTGTAGCGGTGAAATGCATAGATATTACATAGAACACCGATTGCGAAGGCAGGTGACTAACTATATACTGACGCTGATGGAC…	0	0	0	8	0	0	6	0	0	0	0	0	0	0	0	0	0	0	0	0	0	0	0	0	0	0	0	0	0	0	0	0	0	0	0	0	0	0	0	0	0	0	0	0	0	0
ASV112	9bca658b24ac4ac1eadaeeacf247cc19	D_0__Bacteria;D_1__Proteobacteria;D_2__Gammaproteobacteria;D_3__Alteromonadales;D_4__Colwelliaceae;D_5__Colwellia	GGAATATTGCACAATGGGCGAAAGCCTGATGCAGCCATGCCGCGTGTGTGAAGAAGGCCTTCGGGTTGTAAAGCACTTTCAGTTGTGAGGAAAGGAGTGTCGTTAATAGCGGCATTCTGTGACGTTAACAACAGAAGAAGCACCGGCTAACTTCGTGCCAGCAGCCGCGGTAATACGAGGGGTGCAAGCGTTAATCGGAATTACTGGGCGTAAAGCGTTCGTAGGCGGTCTATTAAGCAAGATGTGAAAGCCCAGGGCTCAACCTTGGAACTGCATTTTGAACTGGTAGACTAGAGTACTGTAGAGGGTGGTGGAATTTCCAGTGTAGCGGTGAAATGCGTAGAGATTGGAAGGAACATCAGTGGCGAAGGCGGCCACCTGGACAGATACTGACGCTGA…	0	0	2	0	0	0	0	0	0	0	0	4	0	0	0	0	0	0	0	0	0	0	0	8	0	0	0	0	0	0	0	0	0	0	0	0	0	0	0	0	0	0	0	0	0	0
ASV113	a05867fd840f0fec9624dc0014ef202c	D_0__Bacteria;D_1__Verrucomicrobia;D_2__Verrucomicrobiae;D_3__Verrucomicrobiales;D_4__DEV007;D_5__uncultured bacterium;D_6__uncultured bacterium	AGAATCATTCGCAATGGGGGAAACCCTGACGGTGCGACGCCGCGTGGAGGATGAAGGCCCTAGGGTCGTAAACTCCTGTCATCAGAGAGTAAGGCTTATTGGTTAATAACCGGTAAGATTGATAGTATCTGAAGAGGAAGGGACGGCTAACTTCGTGCCAGCAGCCGCGGTAATACGAAGGTCCCAAGCGTTGTTCGGATTTACTGGGCGTAAAGCGTGCGTAGGCGGCGAGGTAAGTCAGATGTGAAATCCCGGGGCTCAACCCCGGAACTGCATCCGATACTGCCCTGCTAGAGTAATGGAGGGGCATCTGGAATTCATGGTGTAGCAGTGAAATGCGTAGATATCATGAGGAACACTAGTGGCGAAGGCGAGATGCTGGACATTTACTGACGCTGA…	0	0	0	7	2	0	0	0	0	0	0	0	6	0	0	0	0	0	0	0	0	0	0	0	0	0	0	0	0	0	0	0	0	0	0	0	0	0	0	0	0	0	0	0	0	0
ASV114	543c177468f5fe7e83918c00b5876f9c	D_0__Bacteria;D_1__Proteobacteria;D_2__Gammaproteobacteria;D_3__Betaproteobacteriales;D_4__Methylophilaceae;D_5__Methylotenera	GGAATTTTGGACAATGGGGGCAACCCTGATCCAGCCATTCCGCGTGAGTGAAGAAGGCCTTCGGGTTGTAAAGCTCTTTCGCAAGGGAAGAAACGATATAGGTTAATAGCCTATGTTAATGACGGTACCTTGACAAGAAGCACCGGCTAACTACGTGCCAGCAGCCGCGGTAATACGTAGGGTGCAAGCGTTAATCGGAATTACTGGGCGTAAAGCGTGCGCAGGCTGTTTTGTAAGTCAGATGTGAAATCCCCGAGCTCAACTTGGGAACTGCGTTTGAAACTACAAGACTAGAATAGGTCAGAGGGGGGTAGAATTCCACGTGTAGCAGTGAAATGCGTAGAGATGTGGAGGAATACCAATGGCGAAGGCAGCCCCCTGGGATCATATTGACGCTCA…	0	0	0	0	0	0	0	5	0	0	0	2	0	0	3	0	0	0	0	0	0	0	0	0	0	0	0	0	0	0	0	0	0	0	0	0	0	0	0	0	0	0	0	0	0	0
ASV115	9dadaf6a33995d024a8ec9db59099fe5	D_0__Bacteria;D_1__Proteobacteria;D_2__Alphaproteobacteria;D_3__Sphingomonadales;D_4__Sphingomonadaceae;D_5__Parasphingopyxis;D_6__uncultured bacterium	GGAATATTGGACAATGGGGGAAACCCTGATCCAGCCATGCCGCGTGAGTGATGAAGGCCTTAGGGTTGTAAAGCTCTTTTACCAGGGATGATAATGACAGTACCTGGAGAATAAGCTCCGGCTAACTCCGTGCCAGCAGCCGCGGTAATACGGAGGGAGCTAGCGTTGTTCGGAATTACTGGGCGTAAAGCGCGCGTAGGCGGCTATTCAAGTCAGAGGTGAAAGCCCGGGGCTCAACTCCGGAACTGCCTTTGAAACTAGATAGCTAGAATATGGGAGAGGTGAGTGGAATTCCGAGTGTAGAGGTGAAATTCGTAGATATTCGGAAGAACACCAGTGGCGAAGGCGACTCACTGGACCATTATTGACGCTGAGGTGCGAAAGCGTGGGGAGCAAACA…	0	0	0	0	0	0	3	0	3	0	0	0	0	0	0	0	0	0	0	0	0	0	0	0	0	0	0	0	0	0	0	0	0	0	0	0	0	0	0	0	0	0	0	0	0	0
ASV116	e53dadfc21bc04f69e7688e85a023102	D_0__Bacteria;D_1__Proteobacteria;D_2__Alphaproteobacteria;D_3__Rhizobiales;D_4__Stappiaceae;D_5__Labrenzia	GGAATATTGGACAATGGGCGCAAGCCTGATCCAGCCATGCCGCGTGAGTGATGAAGGCCCTAGGGTTGTAAAGCTCTTTCAGCGAGGAGGATAATGACGTTACTCGCAGAAGAAGCCCCGGCTAACTTCGTGCCAGCAGCCGCGGTAATACGAAGGGGGCTAGCGTTGTTCGGAATAACTGGGCGTAAAGCGCACGTAGGCGGACTTTTAAGTCAGGGGTGAAATCCCAGAGCTCAACTCTGGAACTGCCTTTGATACTGGAAGTCTTGAGACCGAGAGAGGTGAGTGGAACTCCGAGTGTAGAGGTGAAATTCGTAGATATTCGGAAGAACACCAGTGGCGAAGGCGGCTCACTGGCTCGGTACTGACGCTGAGGTGCGAAAGCGTGGGGAGCAAACA…	0	0	0	0	0	0	0	0	0	0	0	1	0	0	0	0	2	0	0	0	0	0	0	0	0	0	0	0	0	0	0	0	0	0	0	0	0	0	0	0	3	0	0	0	0	0
ASV117	0bd7929cf3562d32fc75e73ce71a1473	D_0__Bacteria;D_1__Proteobacteria;D_2__Gammaproteobacteria;D_3__Cellvibrionales;D_4__Microbulbiferaceae;D_5__Microbulbifer	GGAATATTGGACAATGGGCGCAAGCCTGATCCAGCAATGCCGCGTGTGTGAAGAAGGCCTTAGGGTTGTAAAGCACTTTCAATTGTGAAGAAGGGTGTAAGTTTAATACACTTGTATCTTGACGTTAACTTTAGAAGAAGCACCGGCTAACTCTGTGCCAGCAGCCGCGGTAATACAGAGGGTGCAAGCGTTAATCGGAATTACTGGGCGTAAAGCGCGCGTAGGCGGTTAGTTAAGCTGGATGTGAAAGCCCTGGGCTCAACCTGGGAACTGCATTCAGAACTGGCTAACTAGAGTACGAGAGAGGGTAGTGGAATTTCCTGTGTAGCGGTGAAATGCGTAGATATAGGAAGGAACATCAGTGGCGAAGGCGACTGCCTGGCTCGATACTGACGCTGA…	0	0	0	0	0	0	0	0	0	1	0	0	0	0	3	1	0	0	0	0	0	0	0	0	0	0	0	0	0	0	0	0	0	0	0	0	0	0	0	0	0	0	0	0	0	0
ASV118	f01b0131b17ba3ae457931027828c849	D_0__Bacteria;D_1__Proteobacteria;D_2__Gammaproteobacteria;D_3__Cellvibrionales;D_4__Microbulbiferaceae;D_5__Microbulbifer	GGAATATTGGACAATGGGCGCAAGCCTGATCCAGTCATGCCGCGTGTGTGAAGAAGGCTCTAGGGTTGTAAAGCACTTTCAGTAGGGAGGAAGGCCTTAAGGTTAATAGCCTTAAGGATTGACGTCACCTGCAGAAGAAGCACCGGCTAACTCCGTGCCAGCAGCCGCGGTAATACGGAGGGTGCAAGCGTTAATCGGAATTACTGGGCGTAAAGCGCGCGTAGGCGGTTAGTTAAGCTGGATGTGAAAGCCCTGGGCTCAACCTGGGAACTGCATTCAGAACTGGCTGACTAGAGTACGAGAGAGGGTAGTGGAATTTCCTGTGTAGCGGTGAAATGCGTAGATATAGGAAGGAACATCAGTGGCGAAGGCGACTGCCTGGCTCGATACTGACGCTGA…	0	0	0	0	0	0	27	0	0	0	0	0	0	0	15	0	0	0	0	0	0	46	0	0	0	0	0	0	0	0	0	0	0	0	0	0	0	0	0	0	0	0	0	0	0	0
ASV119	09d86f91fd81b288e4290deee37a7a23	D_0__Bacteria;D_1__Bacteroidetes;D_2__Bacteroidia;D_3__Flavobacteriales;D_4__Flavobacteriaceae;D_5__Tenacibaculum	GGAATATTGGTCAATGGAGGCAACTCTGAACCAGCTATGCCGCGTGCAGGAAGACTGCCCTATGGGTTGTAAACTGCTTTTATACAGGAAGAAACCGATCTACGTGTAGATCCTTGACGGTACTGTAAGAATAAGGACCGGCTAACTCCGTGCCAGCAGCCGCGGTAATACGGAGGGTCCAAGCGTTATCCGGAATCATTGGGTTTAAAGGGTCCGCAGGCGGTCAATTAAGTCAGAGGTGAAAGCCCATCGCTCAACGATGGAACTGCCTTTGATACTGGTTGACTTGAGTTATACGGAAGTAGATAGAATAAGTAGTGTAGCGGTGAAATGCATAGATATTACTTAGAATACCGATTGCGAAGGCAGTCTACTACGTATATACTGACGCTCATGGAC…	0	0	0	0	0	0	0	0	0	0	0	0	0	0	0	0	0	0	0	0	0	0	0	47	0	0	0	0	0	0	0	0	0	0	0	2	0	0	0	0	0	0	0	0	0	0
ASV120	5c10d34f7b9b534c80fc85c0138ceeaa	D_0__Bacteria;D_1__Bacteroidetes;D_2__Bacteroidia;D_3__Flavobacteriales;D_4__Flavobacteriaceae;D_5__Lutibacter;D_6__uncultured bacterium	GGAATATTGGACAATGGAGGTAACTCTGATCCAGCCATGCCGCGTGCAGGAAGACGGCCCTATGGGTTGTAAACTGCTTTTATATAGGAAGAAACCTTTCCACGTGTGGAAATCTGACGGTACTATATGAATAAGCACCGGCTAACTCCGTGCCAGCAGCCGCGGTAATACGGAGGGTGCAAGCGTTATCCGGAATCATTGGGTTTAAAGGGTCCGTAGGCGGACTAATAAGTCAGGGGTGAAATACAACAGCTTAACTGTTGAACTGCCTTTGATACTGTTAGTCTTGAATTATATGGAAGTAGATAGAATGTGTAGTGTAGCGGTGAAATGCTTAGAGATTACACAGAATACCGATTGCGAAGGCAGTCTACTACGTATATATTGACGCTAATGGAC…	0	0	0	0	0	0	0	0	0	0	0	0	27	0	0	0	0	0	0	0	0	0	0	7	0	0	0	0	0	0	0	0	0	0	0	0	0	0	0	0	0	0	0	0	0	0
ASV121	3d68bf64bb0a412a600c734fd8864f2f	D_0__Bacteria;D_1__Bacteroidetes;D_2__Bacteroidia;D_3__Flavobacteriales;D_4__Cryomorphaceae;D_5__uncultured;D_6__uncultured bacterium	GGAATATTGCGCAATGGAGGCAACTCTGACGCAGCCATGCCGCGTGAAGGAATGAATGCCCTATGGGTTGTAAACTTCTTTTATATGGGAAGAAATATAGATACGTGTATTTATTTGACGGTACCATACGAATAAGGACCGGCTAACTCCGTGCCAGCAGCCGCGGTAATACGGAGGGTCCAAGCGTTATCCGGATTCATTGGGTTTAAAGGGTTCGTAGGCGGATAAATAAGTCAGTGGTGAAATCCCGAAGCTCAACTTCGGAACTGCCATTGAAACTGTTTATCTTGAATTTGGTTGAAGTGGGCGGAATATGACATGTAGCGGTGAAATGCATAGATATGTCATGGAACACCGATAGTGAAGACAGCTCACTAAGCCAATATTGACGCTGATGAA…	0	0	0	0	0	0	0	0	0	0	0	0	28	0	0	0	0	0	0	0	0	0	0	4	0	0	0	0	0	0	0	0	0	0	0	0	0	0	0	0	0	0	0	0	0	0
ASV122	95c6c71de7024882ddaf97d0f1228e51	D_0__Bacteria;D_1__Proteobacteria;D_2__Alphaproteobacteria;D_3__Rhodobacterales;D_4__Rhodobacteraceae	GGAATCTTAGACAATGGGCGCAAGCCTGATCTAGCCATGCCGCGTGAGTGATGAAGGCCTTAGGGTCGTAAAGCTCTTTCGCCAGGGATGATAATGACAGTACCTGGTAAAGAAGCCCCGGCTAACTCCGTGCCAGCAGCCGCGGTAATACGGAGGGGGCTAGCGTTGTTCGGAATTACTGGGCGTAAAGCGCACGTAGGCGGATCAGAAAGTAAGGGGTGAAATCCCGAGGCTCAACCTCGGAACTGCCTCTTAAACTCCTGGTCTTGAGTTCGAGAGAGGTGAGTGGAATTCCAAGTGTAGAGGTGAAATTCGTAGATATTTGGAGGAACACCAGTGGCGAAGGCGGCTCACTGGCTCGATACTGACGCTGAGGTGCGAAAGTGTGGGGAGCAAACA…	0	0	0	0	0	0	0	0	0	0	10	0	0	0	0	0	10	0	0	0	0	0	0	0	0	0	0	0	0	0	0	0	0	0	0	0	0	0	0	0	8	0	0	0	0	0
ASV123	01c2383d7d11ce8d703e540d69e477b1	D_0__Bacteria;D_1__Proteobacteria;D_2__Alphaproteobacteria;D_3__Rhodobacterales;D_4__Rhodobacteraceae;D_5__Sulfitobacter	GGAATCTTAGACAATGGGCGCAAGCCTGATCTAGCCATGCCGCGTGTGTGATGAAGGCCTTAGGGTCGTAAAGCACTTTCGCCAGGGATGATAATGACAGTACCTGGTAAAGAAACCCCGGCTAACTCCGTGCCAGCAGCCGCGGTAATACGGAGGGGGTTAGCGTTGTTCGGAATTACTGGGCGTAAAGCGTACGTAGGCGGATCAGAAAGTATAGGGTGAAATCCCAGGGCTCAACCCTGGAACTGCCTTATAAACTCCTGGTCTTGAGTTCGAGAGAGGTGAGTGGAATTCCAAGTGTAGAGGTGAAATTCGTAGATATTTGGAGGAACACCAGTGGCGAAGGCGGCTCACTGGCTCGATACTGACGCTGAGGTACGAAAGTGTGGGGAGCAAACA…	0	0	0	0	0	0	0	0	0	0	0	0	0	0	0	7	0	0	0	0	0	0	0	0	0	0	5	0	0	0	0	0	0	0	0	0	0	0	0	0	0	0	0	0	0	0
ASV124	078b244cee98d95cd0cb51f7d69b39d5	D_0__Bacteria;D_1__Bacteroidetes;D_2__Bacteroidia;D_3__Flavobacteriales;D_4__Flavobacteriaceae;D_5__Maritimimonas;D_6__uncultured marine bacterium	GGAATATTGGGCAATGGAGGCAACTCTGACCCAGCCATGCCGCGTGAAGGAAGAAGGCCCTATGGGTTGTAAACTTCTTTTATAGAGGAAGAAACCCTCCCACGTGTGGGAGGCTGACGGTACTCTACGAATAAGCACCGGCTAACTCCGTGCCAGCAGCCGCGGTAATACGGAGGGTGCAAGCGTTATCCGGAATCATTGGGTTTAAAGGGTCCGTAGGCGGGCAATTAAGTCAGAGGTGAAATCCCACAGCTCAACTGTGGAACTGCCTTTGATACTGGTTGTCTTGAGTTATATTGAAGTGAGTAGAATATGTAGTGTAGCGGTGAAATGCTTAGATATTACATAGAATACCGATTGCGAAGGCAGCTCACTAAGTATATACTGACGCTGATGGAC…	0	0	0	0	0	0	0	0	0	0	12	0	0	0	0	0	0	0	0	0	0	0	0	0	0	0	0	0	0	0	0	0	0	0	0	0	0	0	0	0	0	0	0	0	0	0
ASV125	2f94baf76ea5a13ae99388e5c1960c95	D_0__Bacteria;D_1__Bacteroidetes;D_2__Bacteroidia;D_3__Flavobacteriales;D_4__Flavobacteriaceae;D_5__Maritimimonas;D_6__uncultured marine bacterium	GGAATATTGGGCAATGGAGGCAACTCTGACCCAGCCATGCCGCGTGAAGGAAGAAGGCCCTATGGGTTGTAAACTTCTTTTATAGAGGAAGAAACCCTCCCACGTGTGGGAGGCTGACGGTACTCTACGAATAAGGACCGGCTAACTCCGTGCCAGCAGCCGCGGTAATACGGAGGGTCCAAGCGTTATCCGGAATCATTGGGTTTAAAGGGTCCGTAGGCGGGCAATTAAGTCAGAGGTGAAATCCCACAGCTCAACTGTGGAACTGCCTTTGATACTGGTTGTCTTGAGTTATATTGAAGTGAGTAGAATATGTAGTGTAGCGGTGAAATGCTTAGATATTACATAGAATACCGATTGCGAAGGCAGCTCACTAAGTATACACTGACGCTGATGGAC…	0	12	0	0	0	0	0	0	0	0	0	8	0	0	0	0	0	0	0	0	0	0	0	0	2	0	0	0	0	0	0	0	0	0	0	0	0	0	0	0	0	0	0	0	0	0
ASV126	4c1165b6ae9174705ea136098cdce0a4	D_0__Bacteria;D_1__Actinobacteria;D_2__Acidimicrobiia;D_3__Microtrichales;D_4__Ilumatobacteraceae;D_5__Ilumatobacter;D_6__uncultured marine bacterium	GGAATCTTGCACAATGGGCGAAAGCCTGATGCAGCGATGCCGCGTGCGGGAAGAAGGCCCTAGGGTTGTAAACCGCTTTCAGGAGGGAAGAAAATGACGGTACCTCCAGAAGAAGGTGCGGCCAACTACGTGCCAGCAGCCGCGGTAACACGTAGGCACCAAGCGTTATCCGGATTTATTGGGCGTAAAGAGCTCGTAGGCGGTTCAGTCAGTCGGGTGTGAAAACTTGAGGCTTAACCTCAAGAGGTCACTCGATACTACTGTGACTAGAGTGCGGTAGGGGAGCGGGGAATTCCTGGTGTAGCGGTGAAATGCGCAGATATCAGGAGGAACACCAGTGGCGAAGGCGCCGCTCTGGGCCGTAACTGACGCTGAGGAGCGAAAGCATGGGTAGCAAAC…	0	0	0	0	0	0	0	0	0	0	5	0	0	0	0	0	7	0	0	0	0	0	0	0	0	0	0	0	0	0	0	0	0	0	0	0	0	0	7	0	0	0	0	0	0	0
ASV127	1ffde9339a05f99002171356b37f29a5	D_0__Bacteria;D_1__Bacteroidetes;D_2__Bacteroidia;D_3__Flavobacteriales;D_4__Flavobacteriaceae	GGAATATTGGGCAATGGAGGCAACTCTGACCCAGCCATGCCGCGTGCAGGAAGACGGCCCTATGGGTTGTAAACTGCTTTTATAGAGGAAGAAACCCCACCACGTGTGGTGGGCTGACGGTACTCTACGAATAAGGACCGGCTAACTCCGTGCCAGCAGCCGCGGTAATACGGAGGGTCCAAGCGTTATCCGGAATCATTGGGTTTAAAGGGTCCGTAGGCGGGCAATTAAGTCAGAGGTGAAATCCCACAGCTCAACTGTGGAACTGCCTTTGATACTGGTTGTCTTGAGTTATATTGAAGTGAGTAGAATATGTAGTGTAGCGGTGAAATGCTTAGATATTACATAGAATACCGATTGCGAAGGCAGCTCACTAAGTATATACTGACGCTGATGGAC…	0	0	0	0	0	0	0	0	0	0	4	0	0	0	0	0	0	0	0	0	0	0	1	0	0	13	0	0	0	0	0	0	0	0	0	0	0	0	0	0	0	0	0	0	0	0
ASV128	03935f7da7f309c5545fb60bf8204a88	D_0__Bacteria;D_1__Proteobacteria;D_2__Gammaproteobacteria;D_3__Alteromonadales;D_4__Colwelliaceae;D_5__Colwellia	GGAATATTGCACAATGGGCGAAAGCCTGATGCAGCCATGCCGCGTGTGTGAAGAAGGCCTTCGGGTTGTAAAGCACTTTCAGTTGTGAGGAAAGGAGTGTAGTTAATAGCTGCATTCTGTGACGTTAACAACAGAAGAAGCACCGGCTAACTTCGTGCCAGCAGCCGCGGTAATACGAGGGGTGCAAGCGTTAATCGGAATTACTGGGCGTAAAGCGTTCGTAGGCGGTCTATTAAGCAAGATGTGAAAGCCCAGGGCTCAACCTTGGAACTGCATTTTGAACTGGTAGACTAGAGTACTGTAGAGGGTGGTGGAATTTCCAGTGTAGCGGTGAAATGCGTAGAGATTGGAAGGAACATCAGTGGCGAAGGCGGCCACCTGGACAGATACTGACGCTGA…	0	0	0	0	0	0	0	0	0	0	0	0	11	0	0	0	0	0	0	0	0	0	0	4	0	0	0	0	0	0	0	0	0	0	0	0	0	0	0	0	0	0	0	0	0	0
ASV129	3334cf317570ebce3354ed9f97ddb85d	D_0__Bacteria;D_1__Proteobacteria;D_2__Gammaproteobacteria	GGAATATTGGACAATGGGGGCAACCCTGATCCAGCAATGCCGCGTGTGTGAAGAAGGCCTGAGGGTTGTAAAGCACTTTCAGTGGGGAGGAAGGTATTTGTGTTAATAGCACAGGTAATTGACGTTACCCACAGAAGAAGCACCGGCTAACTCCGTGCCAGCAGCCGCGGTAATACGGAGGGTGCAAGCGTTAATCGGAATTACTGGGCGTAAAGCGCGCGTAGGTGGTTTTGTAAGTTGTCTGTGAAAGCCCAGGGCTCAACCTTGGAAAGCCAGGCAAAACTGCAAGACTAGAGTACAAGAGAGGGTAGTGGAATTTCCAGTGTAGCGGTGAAATGCGTAGATATTGGAAGGAACATCAGTGGCGAAGGCGGCTACCTGGCTTGATACTGACACTGA…	0	0	0	0	0	0	0	0	0	0	0	0	9	0	0	0	0	0	0	0	0	3	0	0	0	0	0	0	0	0	0	0	0	0	0	0	0	0	0	0	0	0	0	0	0	0
ASV130	262c0de7e534f9af8fa8d19dee9e4d17	D_0__Bacteria;D_1__Bacteroidetes;D_2__Bacteroidia;D_3__Flavobacteriales;D_4__Flavobacteriaceae	GGAATATTGGACAATGGGCGCAAGCCTGATCCAGCCATGCCGCGTGCAGGAAGACGGCCCTATGGGTTGTAAACTGCTTTTATACAGGAAGAAACACTGCTACGTGTAGCAGCTTGACGGTACTGTAAGAATAAGGACCGGCTAACTCCGTGCCAGCAGCCGCGGTAATACGGAGGGTCCGAGCGTTATCCGGAATCATTGGGTTTAAAGGGTCCGTAGGTGGATAATTAAGTCAGGGGTGAAAGTCTGCAGCTCAACTGTAGAATTGCCTTTGATACTGGTTATCTTGAGTTATTATGAAGTAGTTAGAATATGTAGTGTAGCGGTGAAATGCATAGATATTACATAGAATACCAATTGCGAAGGCAGATTACTAATAATATACTGACACTGATGGAC…	0	8	0	0	0	0	0	0	4	0	0	0	0	0	0	0	0	0	0	0	0	0	0	0	0	0	0	0	0	0	0	0	0	0	0	0	0	0	0	0	0	0	0	0	0	0
ASV131	5949f4a096f1f665a7860bca236c66ec	D_0__Bacteria;D_1__Bacteroidetes;D_2__Bacteroidia;D_3__Flavobacteriales;D_4__Flavobacteriaceae	GGAATATTGGACAATGGAGGAGACTCTGATCCAGCCATGCCGCGTGCAGGAAGAATGCCCTATGGGTAGTAAACTGCTTTTATACGGGAAGAAAAAGGGGTACGTGTACCCCACTGACGGTACCGTAAGAATAAGGACCGGCTAACTCCGTGCCAGCAGCCGCGGTAATACGGAGGGTCCGAGCGTTATCCGGAATTATTGGGTTTAAAGGGTCCGTAGGCGGGCGATTAAGTCAGTGGTGAAAGTCTGCAGCTCAACTGTAGAATTGCCTTTGATACTGATCGTCTTGAGTTATAGTGAAGTTGCCGGAATATGTAGTGTAGCGGTGAAATGCATAGATATTACATAGAACACCGATTGCGAAGGCAGGTGACTAACTATATACTGACGCTGATGGAC…	0	0	0	7	0	0	2	0	0	0	0	0	0	0	0	0	0	0	0	0	0	0	0	0	0	0	0	0	0	0	0	0	0	0	0	0	0	0	0	0	0	0	0	0	0	0
ASV132	9f89db564cad6421d149ff22187d1df0	D_0__Bacteria;D_1__Proteobacteria;D_2__Gammaproteobacteria;D_3__Betaproteobacteriales;D_4__Methylophilaceae;D_5__Methylotenera	GGAATTTTGGACAATGGGGGCAACCCTGATCCAGCCATTCCGCGTGAGTGAAGAAGGCCTTCGGGTTGTAAAGCTCTTTCGCAAGGGAAGAAACGATATAGGTTAATAGCCTATGTTAATGACGGTACCTTGACAAGAAGCACCGGCTAACTACGTGCCAGCAGCCGCGGTAATACGTAGGGTGCAAGCGTTAATCGGAATTACTGGGCGTAAAGCGTGCGCAGGCGGTTTTGTAAGTCAGATGTGAAATCCCCGAGCTCAACTTGGGAACTGCGTTTGAAACTACAAGACTAGAATATGTCAGAGGGGGGTAGAATTCCACGTGTAGCAGTGAAATGCGTAGATATGTGGAGGAATACCAATGGCGAAGGCAGCCCCCTGGGATAATATTGACGCTCA…	0	0	0	0	0	0	0	0	0	0	0	0	0	0	0	0	0	0	0	0	0	0	0	0	7	0	0	0	0	0	0	0	0	0	0	0	0	0	0	3	2	0	0	0	0	0
ASV133	b052273f5aaf3357eafa09ef81a2ca14	D_0__Bacteria;D_1__Proteobacteria;D_2__Alphaproteobacteria;D_3__Rhodobacterales;D_4__Rhodobacteraceae;D_5__Loktanella	GGAATCTTAGACAATGGGCGCAAGCCTGATCTAGCCATGCCGCGTGAGTGACGAAGGCCTTAGGGTCGTAAAGCTCTTTCGCCAGAGATGATAATGACAGTATCTGGTAAAGAAACCCCGGCTAACTCCGTGCCAGCAGCCGCGGTAATACGGAGGGGGTTAGCGTTGTTCGGAATTACTGGGCGTAAAGCGTACGTAGGCGGATTGGAAAGTAGGGGGTGAAATCCCAGGGCTCAACCCTGGAACTGCCTCCTAAACTATCAGTCTAGAGTTCGAGAGAGGTGAGTGGAATTCCAAGTGTAGAGGTGAAATTCGTAGATATTTGGAGGAACACCAGTGGCGAAGGCGGCTCACTGGCTCGATACTGACGCTGAGGTACGAAAGTGTGGGGAGCAAACA…	0	0	0	0	0	3	0	0	0	0	0	0	0	0	0	0	0	0	0	0	0	4	0	0	0	0	0	0	0	0	0	0	0	0	0	0	0	0	0	0	0	0	0	0	0	0
ASV134	e54b1baa8deda64d666cce1d762dc86c	D_0__Bacteria;D_1__Bacteroidetes;D_2__Bacteroidia;D_3__Flavobacteriales;D_4__Flavobacteriaceae	GGAATATTGGGCAATGGAGGCAACTCTGACCCAGCCATGCCGCGTGCAGGAAGACGGCCCTATGGGTTGTAAACTGCTTTTATACAGGAAGAAACCACTCTACGTGTAGAGTGCTGACGGTACTGTACGAATAAGGACCGGCTAACTCCGTGCCAGCAGCCGCGGTAATACGGAGGGTCCAAGCGTTATCCGGAATCATTGGGTTTAAAGGGTCCGTAGGCGGGCAATTAAGTCAGAGGTGAAATCCCACAGCTCAACTGTGGAACTGCCTTTGATACTGGTTGTCTTGAGTTATATTGAAGTGAGTAGAATATGTAGTGTAGCGGTGAAATGCTTAGATATTACATAGAATACCGATTGCGAAGGCAGCTCACTAAGTATACACTGACGCTGATGGAC…	0	0	0	5	0	0	0	0	0	0	0	0	0	0	0	0	0	0	0	0	0	0	0	0	0	0	0	0	0	0	0	0	0	0	0	0	0	0	0	0	0	0	0	0	0	0
ASV135	7f3693b8c17bc93624573423509ec211	D_0__Bacteria;D_1__Bacteroidetes;D_2__Bacteroidia;D_3__Flavobacteriales;D_4__Flavobacteriaceae;D_5__Ulvibacter	GGAATATTGGACAATGGGCGAGAGCCTGATCCAGCCATGCCGCGTGCAGGAAGACGGCCCTATGGGTTGTAAACTGCTTTTATACAGGAAGAAACACTCTCTCGAGAAGAGAATTTGACGGTACTGTAAGAATAAGGACCGGCTAACTCCGTGCCAGCAGCCGCGGTAATACGGAGGGTCCGAGCGTTATCCGGAATCATTGGGTTTAAAGGGTCCGTAGGCGGGCAGCTCAGTCAGTGGTGAAAGTTTGCAGCTCAACTGTAAAATTGCCATTGATACTGGTTGTCTTGAATTAATGTGAAGTGGTTAGAATAAGTAGTGTAGCGGTGAAATGCATAGATATTACTTAGAATACCAATTGCGAAGGCAGATCACTAACATTATATTGACGCTGATGGA…	0	0	0	0	0	0	5	0	0	0	0	0	0	0	2	2	0	0	0	0	0	0	0	0	0	0	0	0	0	0	0	0	0	0	0	0	0	0	0	0	0	0	0	0	0	0
ASV136	63cc51e5315974762c90c43170ed4d7b	D_0__Bacteria;D_1__Dadabacteria;D_2__Dadabacteriia;D_3__Dadabacteriales;D_4__uncultured bacterium W5-15b;D_5__uncultured bacterium W5-15b;D_6__uncultured bacterium W5-15b	GGAATATTGGGCAATGGGCGAAAGCCTGACCCAGCCATGCCGCGTGAAGGATGAAGGCCTTCGGGTCGTAAACTTCTGTCAGGAGGGACGATGGGACTTCGGTCTTGACGGTACCTCCAGAGGAAGCCCCGGCTAACTCCGTGCCAGCAGCCGCGGTAATACGGAGGGGGCGAGCGTTGCTCGGATTTACTGGGCGTAAAGGGTCCGCAGGCGGTTAAGCAAGTTGGATGTGAAAGCTCAAGGCTCAACCTTGAAAATGCATCTAAAACTGCTCGACTAGAGTCCAAGAGGGGTCGGCGGAATTCCCGGTGTAGCGGTGAAATGCGTAGATATCGGGAGGAACACCAGTGGCGAAGGCGGCCGACTGGCTTGGAACTGACGCTCAGGGACGAAAGCGTG…	0	0	0	0	0	0	0	0	0	0	0	1	0	0	0	0	0	0	0	0	0	0	0	0	0	0	0	0	0	0	0	0	0	0	0	0	0	0	0	0	0	0	0	0	0	0
ASV137	4abec3f6ac0a789456ac2ec1c25430ec	D_0__Bacteria;D_1__Proteobacteria;D_2__Deltaproteobacteria;D_3__Bdellovibrionales;D_4__Bacteriovoracaceae;D_5__Halobacteriovorax	GGAATATTGCGCAATGGGGGAAACCCTGACGCAGCAATGCCGCGTGAGTGAGGAAGGCCTTCGGGTTGTAAAGCTCTGTCAGATAGGAAGAATTGCCAAGCATCTAATAGGTGTCTGGTTTGACGGTACTATCAAAGGAAGCACCGGCTAACTTCGTGCCAGCAGCCGCGGTAATACGAAGGGTGCAAGCGTTGTTCGGATTTACTGGGCGTAAAGCGCGCGCAGGCGGATTCATAAGCCAGATGTGAAATCTCGGGGCTCAACCCCGAAACTGCGTCTGGAACTGTGGATCTAGAGTTATGGAAGGGAGAGCGGAATTTCGCATGTAGGGGTAAAATCCGTAGAGATGCGAAGGAACACCAGAGCCGAAGGGGGCTCTCTGGCCATCAACTGACGCTG…	0	0	0	0	0	0	0	0	0	0	0	0	0	2	0	0	0	0	0	0	0	4	0	0	0	0	0	0	0	0	0	0	0	0	0	0	0	0	0	0	0	0	0	0	0	0
ASV138	bc7f0c258588c7a536a755674a2a5aff	D_0__Bacteria;D_1__Actinobacteria;D_2__Acidimicrobiia;D_3__Microtrichales;D_4__Microtrichaceae;D_5__uncultured;D_6__uncultured Acidimicrobiales bacterium	GGAATCTTGCACAATGGGCGAAAGCCTGATGCAGCGACGCCGCGTGGGGGATGAAGGCCTTAGGGTCGTAAACCCCTTTCAGTAGGGAAGAAAATGACGGTACCTACAGAAGAAGCTCCGGCCAACTACGTGCCAGCAGCCGCGGTAAGACGTAGGGGGCGAGCGTTGTCCGGATTTATTGGGCGTAAAGGGCTCGTAGGCGGTTACGTAAGTCGGATGTGAAAACTCGAGGCTCAACTTCGAGACGCCATCCGATACTGCGTTGACTTGAGTCCGGTAGAGGAGTGTGGAATTCCTAGTGTAGCGGTGAAATGCGCAGATATTAGGAGGAACACCTATTGCGAAGGCAGCACTCTGGGCCGGTACTGACGCTGAGGAGCGAAAGCATGGGTAGCAAAC…	0	0	0	0	0	0	0	0	0	0	0	3	0	0	0	2	3	0	0	0	0	0	0	0	0	0	0	0	0	0	0	0	0	0	0	0	0	0	0	0	0	0	0	0	0	0
ASV139	6df53084094a6691c76dcc9dae46275e	D_0__Bacteria;D_1__Bacteroidetes;D_2__Bacteroidia;D_3__Flavobacteriales;D_4__Flavobacteriaceae;D_5__Dokdonia	GGAATATTGGACAATGGTCGGAAGACTGATCCAGCCATGCCGCGTGCAGGAAGACTGCCCTATGGGTTGTAAACTGCTTTTATATGGGAAGAATAAGATCTACGTGTAGATCGATGACGGTACCATAAGAATAAGCACCGGCTAACTCCGTGCCAGCAGCCGCGGTAATACGGAGGGTGCAAGCGTTATCCGGAATCATTGGGTTTAAAGGGTCCGTAGGCGGGCATATAAGTCAGTGGTGAAAGTCTGTGGCTCAACCATAGAACTGCCATTGATACTGTATGTCTTGAATCGTTGTGAAGTGGTTAGAATATGTAGTGTAGCGGTGAAATGCTTAGATATTACATAGAATACCGATTGCGAAGGCAGATCACTAACAACGTATTGACGCTGATGGAC…	0	3	0	4	0	0	0	0	0	0	0	0	1	0	0	0	0	0	0	0	0	0	0	0	0	0	0	0	0	0	0	0	0	0	0	0	0	0	0	0	0	0	0	0	0	0
ASV140	7dac784c05945a837ff49c8896b8952d	D_0__Bacteria;D_1__Bacteroidetes;D_2__Bacteroidia;D_3__Flavobacteriales;D_4__Cryomorphaceae;D_5__uncultured;D_6__uncultured bacterium	GGAATATTGCGCAATGGAGGAAACTCTGACGCAGCCATGCCGCGTGAAGGAATGAATGCCCTATGGGTTGTAAACTTCTTTTATGTAGGAAGAAATGCAGATACGTGTATCTGTTTGACGGTACTACACGAATAAGGACCGGCTAACTCCGTGCCAGCAGCCGCGGTAATACGGAGGGTCCAAGCGTTATCCGGATTCATTGGGTTTAAAGGGTTCGTAGGCGGATAGATAAGTCAGTGGTGAAATCCCGAAGCTCAACTTCGGAACTGCCATTGAAACTGTTTATCTTGAATTTAGTTGAAGTGGGCGGAATATGACATGTAGCGGTGAAATGCATAGATATGTCATGGAACACCAATTGCGAAGGCAGCTCACTAAGCTAATATTGACGCTGATGAA…	0	0	0	3	0	0	0	0	0	0	0	0	2	0	1	0	0	0	0	0	0	0	0	0	0	0	0	0	0	0	0	0	0	0	0	0	0	0	0	0	0	0	0	0	0	0
ASV141	eeb21ba7826649d4bbeab7e7be630d42	D_0__Bacteria;D_1__Proteobacteria;D_2__Alphaproteobacteria;D_3__Rickettsiales;D_4__Mitochondria;D_5__uncultured bacterium;D_6__uncultured bacterium	GGAATATTGGGCAATGGACGAAAGTCTGACCCAGCAACGCCGCGTGGTGAATGAAGGCCTTAGGGTTGTAAACACCTTTTATTAGGGAAGATAGTGACGGTACCTAATGAATAAGCATCGGCTAACTTCGTGCCAGCAGCCGCGGTAATACGAAGGATGCTAGCGTTACTCGGAATTACTGGGTGTAAAGGATGCGTAGGCGGATTATTAAGTTGACAGTGCAAGCCCCAAGCCTAACTTGGGAACTGCTGTCAAAACTGATGATCTAGAATGTGATATGGAGTAAGGGAATTCTTGGTGTAGGGGTAAAATCCGTAGATATCAGGAGGAAGACCGGAAGCGAAAGCGCTTACTTGGGTCATTATTGACGCTGAGGCATGAAAGCGTGGGTAGCAAACA…	0	0	0	0	0	0	0	0	0	0	0	0	0	0	0	0	0	0	0	3	0	1	0	0	0	0	0	8	0	0	0	0	0	0	0	0	0	0	0	0	0	0	0	0	0	0
ASV142	621606e44f15b54619d462c04e910626	D_0__Bacteria;D_1__Actinobacteria;D_2__Thermoleophilia;D_3__Solirubrobacterales;D_4__67-14;D_5__Solirubrobacterales bacterium 67-14;D_6__Solirubrobacterales bacterium 67-14	CGCGTGAGGGAAGACGGCCTTAGGGTTGTAAACCTCTTTCAGATGGGACGAAGGTGATGCGGTGAATAGCCGATGTCATTGACGGTACCGTCAGAAGAAGCTCCGGCTAACTACGTGCCAGCAGCCGCGGTAATACGTAGGGAGCGAGCGTTGTCCGGAATCATTGGGCGTAAAGAGCGCGTAGGTGGATCAATTAGTCTGCTGTGAAAGTCAAAGGCTCAACCTTTGAAAGCCGGTGGATACTGTTGATCTAGAGTACGGAAGAGGCGAGTGGAATTCCTGGTGTAGCGGTGGAATGCGCAGATATCAGGAGGAACACCAATAGCGAAGGCAGCTCGCTGGGACGTTACTGACACTGAGGCGCGAAAGCGTGGGGAGCAAACAGG	0	0	0	2	0	0	0	0	0	0	0	0	0	0	0	0	0	0	0	0	0	1	0	0	0	0	0	0	0	0	0	0	0	0	0	0	0	0	0	0	0	0	0	0	0	0
ASV143	eeb307eeec24ecf5b073c018e46ca22d	D_0__Bacteria;D_1__Proteobacteria;D_2__Alphaproteobacteria	GGAATATTAGGCAATGGGGGAAACCCTGACCTAGCCATGCCGCGTGGGTGAAGAAGGTCTTAGGATTGTAAAACCCTTTCAGCGGGGAAGATGATGACGGTACCCGCAGAAGAAGCCCCGGCTAACTTCGTGCCAGCAGCCGCGGTAATACGAAGGGGGCTAGCGTTGTTCGGAATTACTGGGCGTAAAGGGCGTGTAGGCGGTTAATTAAGTCAGAGGTGAAAGCCCCGAGCTCAACTTGGGAACTGCCTTTGAAACTGATTAACTTGAGTCCGGGAGAGGATAGTGGAATTCCCAGTGTAGAGGTGAAATTCGTAGATATTGGGAAGAACACCAGTGGCGAAGGCGGCTATCTGGACCGGTACTGACGCTGAGGCGCGAAAGCGTGGGGAGCAAACA…	0	0	0	0	0	2	0	0	0	0	0	0	0	0	0	0	0	0	0	0	0	0	0	0	0	0	0	0	0	0	0	0	0	0	0	0	0	0	1	0	0	0	0	0	0	0
ASV144	64d28096f977e5ed65a20474db336530	D_0__Bacteria;D_1__Proteobacteria;D_2__Alphaproteobacteria;D_3__Rhizobiales;D_4__Stappiaceae;D_5__Pseudovibrio	CGGTAATACGAAGGGGGCTAGCGTTGTTCGGAATCACTGGGCGTAAAGCGTACGTAGGCGGACTGATAAGTTAGGGGTGAAATCCCAAGGCTCAACCTTGGAACTGCCTTTAATACTGTTAGTCTTGAGATCGAGAGAGGTGAGTGGAACTCCGAGTGTAGAGGTGAAATTCGTAGATATTCGGAAGAACACCAGTGGCGAAGGCGGCTCACTGGCTCGATACTGACGCTGAGGTACGAAAGCGTGGGGAGCAAACAGG	0	0	0	0	0	2	1	0	0	0	0	0	0	0	0	0	0	0	0	0	0	0	0	0	0	0	0	0	0	0	1	0	0	0	0	0	0	0	0	0	0	0	0	0	0	0
ASV145	c6da4d132614dca1fc3937271ef739c3	D_0__Bacteria;D_1__Proteobacteria;D_2__Gammaproteobacteria	GGAATATTGGACAATGGGCGCAAGCCTGATCCAGCCATGCCGCGTGTGTGAAGAAGGCTCTAGGGTTGTAAAGCACTTTCAGTAGGGAGGAAGGCCTTAAGGTTAATAGCCTTAAGGATTGACGTCACCTACAGAAGAAGCACCGGCTAACTCCGTGCCAGCAGCCGCGGTAATACGGAGGGTGCAAGCGTTAATCGGAATTACTGGGCGTAAAGCGCGCGTAGGCGGTTTGGTAAGTCAGATGTGAAAGCCCCGGGCTCAACCTGGGAACTGCATTTGATACTGCCGGACTAGAGTATGGTAGAGGGAAGTGGAATTCCACATGTAGCGGTGAAATGCGTAGATATGTGGAGGAACACCAGTGGCGAAGGCGGCTTTCTGGACCAATACTGACGCTGA…	0	0	0	0	1	1	0	0	0	0	0	0	0	0	0	0	0	0	0	0	0	0	0	0	0	0	0	0	0	0	0	0	0	0	0	0	0	0	0	0	0	0	0	0	0	0
ASV146	0e57e71bbad9f60776ff148afd610309	D_0__Bacteria;D_1__Proteobacteria;D_2__Gammaproteobacteria;D_3__Cellvibrionales;D_4__Spongiibacteraceae;D_5__Sinobacterium	GGAATATTGCACAATGGGCGAAAGCCTGATGCAGCCATGCCGCGTGTGTGAAGAAGGCCTTAGGGTTGTAAAGCACTTTCAGCGAGGAGGAAAGGTGTCAAGTTAATACCTTGATGCTGTGACGTTACTCGCAGAAGAAGGACCGGCTAACTCCGTGCCAGCAGCCGCGGTAATACGGAGGGTCCGAGCGTTAATCGGAATTACTGGGCGTAAAGCGCGCGTAGGCGGCTTGTTAAGTCAGATGTGAAAGCCCTGGGCTCAACCTGGGAACTGCATTTGATACTGGCAAGCTAGAGTATGGGAGAGGACAGTGGAATTTCTAGTGTAGCGGTGAAATGCGTAGATATTAGAAGGAACACCAGTGGCGAAGGCGACTGTCTGGCCCAATACTGACGCTGA…	0	0	0	0	0	0	0	0	0	0	0	0	7	0	0	0	115	0	0	0	0	0	0	0	0	0	0	0	0	0	0	0	0	0	0	0	0	0	0	0	0	0	0	0	0	0
ASV147	c5c48e11ac36e40d9be13177edf96343	D_0__Bacteria;D_1__Proteobacteria;D_2__Alphaproteobacteria;D_3__Rhizobiales;D_4__Stappiaceae;D_5__Pseudovibrio	GGAATATTGGACAATGGGCGCAAGCCTGATCCAGCCATGCCGCGTGTGTGATGACGGCCTTAGGGTTGTAAAGCACTTTCAGCAGTGAAGATAATGACATTAACTGCAGAAGAAGCCCCGGCCAACTTCGTGCCAGCAGCCGCGGTAATACGAAGGGGGCTAGCGTTGTTCGGAATCACTGGGCGTAAAGCGTACGTAGGCGGACTGATAAGTTAGGGGTGAAATCCCAAGGCTCAACCTTGGAACTGCCTTTAATACTGTTAGTCTTGAGATCGAGAGAGGTGAGTGGAACTCCGAGTGTAGAGGTGAAATTCGTAGATATTCGGAAGAACACCAGTGGCGAAGGCGGCTCACTGGCTCGATACTGACGCTGAGGTACGAAAGCGTGGGGAGCAAACA…	0	0	0	0	0	0	0	0	0	0	0	0	0	0	0	0	0	0	0	0	0	0	0	0	0	0	40	0	0	0	0	0	60	0	0	0	0	0	0	0	0	0	0	0	0	0
ASV148	286c69e1ea8ae29e60b93c5e919b6818	D_0__Bacteria;D_1__Proteobacteria;D_2__Gammaproteobacteria;D_3__Cellvibrionales;D_4__Microbulbiferaceae;D_5__Microbulbifer;D_6__uncultured bacterium	GGAATATTGGACAATGGGCGCAAGCCTGATCCAGCCATGCCGCGTGTGTGAAGAAGGCTCTAGGGTTGTAAAGCACTTTCAGTAGGGAGGAAGGCCTTAAGGTTAATAGCCTTAAGGATTGACGTCACCTACAGAAGAAGCACCGGCTAACTCCGTGCCAGCAGCCGCGGTAATACGGAGGGTGCAAGCGTTAATCGGAATTACTGGGCGTAAAGCGCGCGTAGGCGGTTAGTTAAGCTGGATGTGAAAGCCCTGGGCTTAACCTGGGAACTGCATTCAGAACTGGCTAACTAGAGTACGAGAGAGGGTAGTGGAATTTCCTGTGTAGCGGTGAAATGCGTAGATATAGGAAGGAACATCAGTGGCGAAAGCGACTGCCTGGCTCGATACTGACGCTGA…	0	0	0	0	0	0	0	0	0	0	0	0	0	0	36	0	0	0	0	0	0	0	0	0	0	0	0	0	0	57	0	0	0	0	0	0	0	0	0	0	0	0	0	0	0	0
ASV149	1461efcc200880a4cfa94f249d6e7de8	D_0__Bacteria;D_1__Proteobacteria;D_2__Gammaproteobacteria;D_3__Alteromonadales;D_4__Colwelliaceae;D_5__Colwellia	GGAATATTGCACAATGGGCGAAAGCCTGATGCAGCCATGCCGCGTGTGTGAAGAAGGCCTTCGGGTTGTAAAGCACTTTCAGTTGTGAGGAAAGGGATGTAGTTAATAGCTGCATTCTGTGACGTTAACAACAGAAGAAGCACCGGCTAACTTCGTGCCAGCAGCCGCGGTAATACGAGGGGTGCAAGCGTTAATCGGAATTACTGGGCGTAAAGCGTTCGTAGGCGGTCTATTAAGCAAGATGTGAAAGCCCAGGGCTCAACCTTGGAACTGCATTTTGAACTGGTAGACTAGAGTACTGTAGAGGGTGGTGGAATTTCCAGTGTAGCGGTGAAATGCGTAGAGATTGGAAGGAACATCAGTGGCGAAGGCGGCCACCTGGACAGATACTGACGCTGA…	0	0	0	0	0	0	0	0	0	0	0	0	47	0	0	0	0	0	0	0	0	0	0	41	0	0	0	0	0	0	0	0	0	0	0	0	0	0	0	0	0	0	0	0	0	0
ASV150	f712bdbf8a043bd8ae6a78b8d736ad9d	D_0__Bacteria;D_1__Proteobacteria;D_2__Gammaproteobacteria;D_3__Alteromonadales;D_4__Moritellaceae;D_5__Moritella	GGAATATTGCACAATGGGGGAAACCCTGATGCAGCCATACCGCGTGTATGAAGAAGGCCTTAGGGTTGTAAAGTACTTTCAGCGAGGAGGAAAGGGTGTTACTTAATACGTAATATCTGTGACGTTACTCGCAGAAGAAGCACCGGCTAACTCCGTGCCAGCAGCCGCGGTAATACGGAGGGTGCAAGCGTTAATCGGAATTACTGGGCGTAAAGCGCATGCAGGCGGTTTGTTAAGCGAGATGTGAAAGCCCCGGGCTCAACCTGGGAACTGCATTTCGAACTGGCAAACTAGAGTTCTTGAGAGGGTGGTAGAATTTCAGGTGTAGCGGTGAAATGCGTAGAGATCTGAAGGAATACCAGTGGCGAAGGCGGCCACCTGGCAAGTAACTGACGCTCA…	0	0	0	0	0	0	0	0	0	0	0	0	18	0	0	0	0	0	0	0	0	0	0	28	0	0	0	0	0	0	0	0	0	0	0	0	0	0	0	0	0	0	0	0	0	0
ASV151	c961bc682a393a59a330d9a97f093738	D_0__Bacteria;D_1__Bacteroidetes;D_2__Bacteroidia;D_3__Flavobacteriales;D_4__Flavobacteriaceae;D_5__Lutibacter	GGAATATTGGACAATGGAGGAAACTCTGATCCAGCCATGCCGCGTGCAGGAAGACGGCCCTATGGGTTGTAAACTGCTTTTATACAGGAAGAAACCTACTTACGTGTAAGTAGCTGACGGTACTGTAAGAATAAGCACCGGCTAACTCCGTGCCAGCAGCCGCGGTAATACGGAGGGTGCAAGCGTTATCCGGAATCATTGGGTTTAAAGGGTCCGTAGGCGGACTAATAAGTCAGGGGTGAAATACAACAGCTCAACTGTTGAACTGCCTTTGATACTGTTAGTCTTGAATTATATGGAAGTAGATAGAATGTGTAGTGTAGCGGTGAAATGCTTAGAGATTACACAGAATACCGATTGCGAAGGCAGTCTACTACGTATATATTGACGCTAATGGAC…	0	0	0	0	0	0	0	0	0	0	0	0	0	0	0	0	0	0	0	0	0	0	0	23	2	0	0	0	0	0	0	0	0	0	0	0	0	0	0	0	0	0	0	0	0	0
ASV152	34af412e21a81f8be9966305418141db	D_0__Bacteria;D_1__Proteobacteria;D_2__Alphaproteobacteria;D_3__Rhodobacterales;D_4__Rhodobacteraceae	GGAATCTTGGACAATGGGCGCAAGCCTGATCCAGCCATGCCGCGTGAGTGATGAAGGCCCTAGGGTCGTAAAACTCTTTCGCCAGGGATGATAATGACAGTACCTGGTAAAGAAACCCCGGCTAACTCCGTGCCAGCAGCCGCGGTAATACGGAGGGGGTTAGCGTTGTTCGGAATTACTGGGCGTAAAGCGTACGTAGGCGGATTAGTAAGTTAGGGGTGAAATCCCAGGGCTCAACCCTGGAACTGCCTCTAAAACTGCTAGTCTAGAGATCGAGAGAGGTGAGTGGAATTCCAAGTGTAGAGGTGAAATTCGTAGATATTTGGAGGAACACCAGTGGCGAAGGCGGCTCACTGGCTCGATACTGACGCTGAGGTACGAAAGTGTGGGGAGCAAACA…	0	0	0	0	0	0	0	0	0	0	0	0	0	0	0	0	11	0	0	0	0	0	0	0	0	0	0	0	0	0	0	0	0	0	0	0	0	0	0	0	0	0	0	0	0	0
ASV153	9019435dfc4ed5f1898ab1d0716c44a4	D_0__Bacteria;D_1__Bacteroidetes;D_2__Bacteroidia;D_3__Flavobacteriales;D_4__Flavobacteriaceae	GGAATATTGGACAATGGAGGCAACTCTGATCCAGCCATGCCGCGTGCAGGAAGACTGCCCTATGGGTTGTAAACTGCTTTTATACGGGAAGAAACACCACTACGTGTAGTGGCTTGACGGTACCGTAAGAATAAGGATCGGCTAACTCCGTGCCAGCAGCCGCGGTAATACGGAGGATCCAAGCGTTATCCGGAATCATTGGGTTTAAAGGGTCCGTAGGTGGATAATTAAGTCAGAGGTGAAATCTTGCAGCTCAACTGTAAAATTGCCTTTGATACTGGTTATCTTGAGTTATTATGAAGTAGTTAGAATATGTAGTGTAGCGGTGAAATGCATAGATATTACATAGAATACCAATTGCGAAGGCAGATTACTAATAATATACTGACACTGATGGAC…	0	0	0	0	0	0	0	0	0	0	0	0	0	0	0	0	3	0	0	0	0	0	0	0	0	0	0	0	0	0	0	0	0	0	0	0	0	0	0	0	0	0	0	0	0	0
ASV154	5d977c6ad7aa91e6b125c956cc94c666	D_0__Bacteria;D_1__Proteobacteria;D_2__Gammaproteobacteria;D_3__Alteromonadales;D_4__Colwelliaceae;D_5__Colwellia	GGAATATTGCACAATGGGCGAAAGCCTGATGCAGCCATGCCGCGTGTGTGAAGAAGGCCTTCGGGTTGTAAAGCACTTTCAGTTGTGAGGAAAGGGTTGTAGTTAATAGCTGCAATCTGTGACGTTAACAACAGAAGAAGCACCGGCTAACTTCGTGCCAGCAGCCGCGGTAATACGAGGGGTGCAAGCGTTAATCGGAATTACTGGGCGTAAAGCGTTCGTAGGCGGTCTATTAAGCAAGATGTGAAAGCCCAGGGCTCAACCTTGGAACTGCATTTTGAACTGGTAGACTAGAGTACTGTAGAGGGTGGTGGAATTTCCAGTGTAGCGGTGAAATGCGTAGAGATTGGAAGGAACATCAGTGGCGAAGGCGGCCACCTGGACAGATACTGACGCTGA…	0	0	0	0	0	0	0	0	0	0	0	0	12	0	0	0	0	0	0	5	0	0	0	0	0	0	0	0	0	0	0	0	0	0	0	0	0	0	0	0	0	0	0	0	0	0
ASV155	3d7763d8b7c67024848e70fd7683a50f	D_0__Bacteria;D_1__Proteobacteria;D_2__Gammaproteobacteria;D_3__Steroidobacterales;D_4__Woeseiaceae;D_5__Woeseia	GGAATATTGGACAATGGGGGCAACCCTGATCCAGCAATGCCGCGTGTGTGAAGAAGGCCTGCGGGTTGTAAAGCACTTTCAGTAGAGAAGAAAAGCTTACGGTTAATAACCGTGGGTCTTGACGTTACCTACAGAAGAAGCTCCGGCTAACTCCGTGCCAGCAGCCGCGGTAATACGGAGGGAGCGAGCGTTAATCGGAATTACTGGGCGTAAAGCGCGCGTAGGCGGCTTTGTAAGTCGGATGTGAAAGCCCTGGGCTCAACCTGGGAATTGCATTCGATACTGCAGAGCTAGAGTATGGTAGAGGGAAGTGGAATTTCCGGTGTAGCGGTGAAATGCGTAGATATCGGAAGGAACACCAGTGGCGAAGGCGACTTCCTGGGCCAATACTGACGCTGA…	0	0	0	0	0	0	0	0	0	0	0	0	0	0	0	0	0	0	0	0	0	0	0	0	0	0	4	0	0	0	0	0	0	0	0	0	0	0	0	0	0	0	0	0	0	0
ASV156	ac260807aa8f124be8d7041a75f021e6	D_0__Bacteria;D_1__Proteobacteria;D_2__Gammaproteobacteria;D_3__Alteromonadales;D_4__Shewanellaceae;D_5__Shewanella	GGAATATTGCACAATGGGCGAAAGCCTGATGCAGCCATGCCGCGTGTATGAAGAAGGCCTTCGGGTTGTAAAGTACTTTCAGCGAGGAGGAAAGCTCAAGCGTTAATAGCGATTGGGTGTGACGTTACTCGCAGAAGAAGCACCGGCTAACTTCGTGCCAGCAGCCGCGGTAATACGAGGGGTGCAAGCGTTAATCGGAATTACTGGGCGTAAAGCGTACGCAGGCGGTTTGTTAAGCGAGATGTGAAAGCCCCGGGCTCAACCTGGGAACTGCATTTCGAACTGGCAAACTAGAGTCTTGTAGAGGGGGGTAGAATTTCAGGTGTAGCGGTGAAATGCGTAGAGATCTGAAGGAATACCGGTGGCGAAGGCGGCCCCCTGGACAAAGACTGACGCTCA…	0	0	0	0	0	0	0	0	0	0	0	0	0	0	0	0	0	0	0	0	0	0	12	3	0	0	0	0	0	0	0	0	0	0	0	0	0	0	0	0	0	0	0	0	0	0
ASV157	76d94b2f4f85eaf966f31674b24e271d	D_0__Bacteria;D_1__Bacteroidetes;D_2__Bacteroidia;D_3__Flavobacteriales;D_4__Flavobacteriaceae;D_5__Ulvibacter	GGAATATTGGACAATGGGCGAGAGCCTGATCCAGCCATGCCGCGTGCAGGAAGACGGCCCTATGGGTTGTAAACTGCTTTTATACAGGAAGAAACAGTCCCTCGTGAGGGATCTTGACGGTACTGTAAGAATAAGGACCGGCTAACTCCGTGCCAGCAGCCGCGGTAATACGGAGGGTCCGAGCGTTATCCGGAATCATTGGGTTTAAAGGGTCCGTAGGCGGACAGCTCAGTCAGTGGTGAAAGTTTGCAGCTCAACTGTAAAATTGCCATTGATACTGGTTGTCTTGAATTAATGTGAAGTGGTTAGAATAAGTAGTGTAGCGGTGAAATGCATAGATATTACTTAGAATACCAATTGCGAAGGCAGATCACTAACATTATATTGACGCTGATGGAC…	0	0	0	0	0	0	0	0	0	0	0	0	0	0	0	0	0	13	0	0	0	0	0	0	0	0	0	0	0	0	1	0	0	0	0	0	0	0	0	0	0	0	0	0	0	0
ASV158	1ff104a649ae9a4ed0199884e1e99e64	D_0__Bacteria;D_1__Bacteroidetes;D_2__Bacteroidia;D_3__Flavobacteriales;D_4__Flavobacteriaceae	GGAATATTGGACAATGGGCGCAAGCCTGATCCAGCCATGCCGCGTGCAGGAAGACGGCCCTATGGGTTGTAAACTGCTTTTATACAGGAAGAAACACTGCTACGTGTAGCAGCTTGACGGTACTGTAAGAATAAGGACCGGCTAACTCCGTGCCAGCAGCCGCGGTAATACGGAGGGTCCGAGCGTTATCCGGAATCATTGGGTTTAAAGGGTCCGTAGGTGGATAATTAAGTCAGAGGTGAAATCCTGCAGCTCAACTGTAGAATTGCCTTTGAAACTGGTTATCTTGAGTTATTATGAAGTAGTTAGAATATGTAGTGTAGCGGTGAAATGCATAGATATTACATAGAATACCAATTGCGAAGGCAGATTACTAATAATATACTGACACTGATGGAC…	0	0	0	0	0	0	6	0	0	0	0	0	0	0	0	0	0	0	0	0	0	0	0	0	0	0	0	0	0	0	0	0	0	0	0	0	0	0	0	0	0	0	0	0	0	0
ASV159	35d6557c07e29ba7a66f5db4973515a7	D_0__Bacteria;D_1__Proteobacteria;D_2__Alphaproteobacteria;D_3__Micavibrionales;D_4__Micavibrionaceae;D_5__uncultured	GGAATATTGCGCAATGGAGGAAACTCTGACGCAGCCATGCCGCGTGAGTGAAGAAGGCCTTAGGGTTGTAAAACTCTTTCAGATGTGAGGATAATGACAGTAGCATCAGAAGAAGCCCCGGCTAAATTCGTGCCAGCAGCCGCGGTAATACGAATGGGGCAAGCGTTGTTCGGAATCACTGGGCGTAAAGCGTACGTAGGCGGTTTTCCAAGTCAGGAGTGAAATCCCAGGGCTCAACCCTGGAACTGCTCTTGAAACTGGATCACTAGAGTCCCGGAGAGGTTGGCGGAATTCCGAGTGTAGAGGTGAAATTCGCAGATATTCGGAGGAACACCAGTGGCGAAGGCGGCCAACTGGACGGGAACTGACGCTCAGGTACGAAAGCGTGGGGAGCAAACA…	0	0	0	0	0	0	0	0	0	0	0	0	0	0	0	0	10	0	0	0	0	0	0	0	0	0	0	0	0	0	0	0	0	0	0	0	0	0	0	0	0	0	0	0	0	0
ASV160	bb74e55ab4b5582335f539de7aec5031	D_0__Bacteria;D_1__Proteobacteria;D_2__Gammaproteobacteria;D_3__Cellvibrionales;D_4__Halieaceae;D_5__OM60(NOR5) clade	GGAATATTGCGCAATGGGCGAAAGCCTGACGCAGCCATGCCGCGTGTGTGAAGAAGGCCTTAGGGTTGTAAAGCACTTTCAATTGGGAAGAAAAGTTTGTCGTTAATAGCGCCAAGCTCTGACATTACCTTTAGAAGAAGCACCGGCTAACTCCGTGCCAGCAGCCGCGGTAATACGGAGGGTGCGAGCGTTAATCGGAATTACTGGGCGTAAAGCGCGCGTAGGCGGTTTGTTAAGTCAGCTGTGAAAGCCCCGGGCTCAACCTGGGAACTGCAGTTGATACTGGCCGACTAGAGTACGAGAGAGGGAGGTAGAATTCCATGTGTAGCGGTGAAATGCGTAGATATATGGAGGAATACCAGTGGCGAAGGCGGCCTCCTGGCTCGATACTGACGCTGA…	0	0	0	0	0	0	5	0	0	0	0	0	4	0	0	0	0	0	0	0	0	0	0	0	0	0	0	0	0	0	0	0	0	0	0	0	0	0	0	0	0	0	0	0	0	0
ASV161	d0f1f553996b8bfa2ca32d0bbc163f01	D_0__Bacteria;D_1__Bacteroidetes;D_2__Bacteroidia;D_3__Flavobacteriales;D_4__Flavobacteriaceae;D_5__Pibocella;D_6__uncultured bacterium	GGAATATTGGACAATGGAGGAGACTCTGATCCAGCCATGCCGCGTGTAGGAAGAATGCCCTATGGGTAGTAAACTACTTTTATACAGGAAGAAAAAGGGGCACGTGTGCCCTACTGACGGTACTGTAAGAATAAGGACCGGCTAACTCCGTGCCAGCAGCCGCGGTAATACGGAGGGTCCGAGCGTTATCCGGAATTATTGGGTTTAAAGGGTCCGTAGGCGGGCGATTAAGTCAGTGGTGAAAGTCTGCAGCTCAACTGTAGAACTGCCTTTGATACTGATCGTCTTGAGTTATAGTGAAGTTGCCGGAATATGTAGTGTAGCGGTGAAATGCATAGATATTACATAGAACACCGATTGCGAAGGCAGGTGACTAACTATATACTGACGCTGATGGAC…	0	0	0	0	0	0	0	0	0	7	0	0	0	0	0	0	0	0	0	0	0	0	0	0	0	0	0	0	0	2	0	0	0	0	0	0	0	0	0	0	0	0	0	0	0	0
ASV162	303b5904c813b715428eb0ebd6ff2c7d	D_0__Bacteria;D_1__Bacteroidetes;D_2__Bacteroidia;D_3__Flavobacteriales;D_4__Flavobacteriaceae;D_5__Ulvibacter	GGAATATTGGACAATGGGCGAGAGCCTGATCCAGCCATGCCGCGTGCAGGAAGACGGCCCTATGGGTTGTAAACTGCTTTTATACAGGAAGAAACACTCCCTCGAGAAGGGAATTTGACGGTACTGTAAGAATAAGGACCGGCTAACTCCGTGCCAGCAGCCGCGGTAATACGGAGGGTCCGAGCGTTATCCGGAATCATTGGGTTTAAAGGGTCCGTAGGCGGGCAGCTCAGTCAGTGGTGAAAGTTTGCAGCTCAACTGTAAAATTGCCATTGATACTGGTTGTCTTGAATTAATGTGAAGTGGTTAGAATAAGTAGTGTAGCGGTGAAATGCATAGATATTACTTAGAATACCAATTGCGAAGGCAGATCACTAACATTATATTGACGCTGATGGA…	0	0	0	0	0	0	0	0	0	0	4	0	0	0	0	0	0	0	0	0	0	0	0	0	0	0	0	0	0	0	0	0	0	0	0	0	0	0	0	0	0	0	0	0	0	0
ASV163	9e51e3e9c5cef2eab66fa8a39bd4883f	D_0__Bacteria;D_1__Proteobacteria;D_2__Alphaproteobacteria;D_3__Rhodobacterales;D_4__Rhodobacteraceae;D_5__Loktanella;D_6__uncultured bacterium	GGAATCTTAGACAATGGGCGAAAGCCTGATCTAGCGATGCCGCGTGAGTGACGAAGGCCTTAGGGTCGTAAAGCTCTTTCGCCAAGGATGATAATGACAGTACTTGGTAAAGAAACCCCGGCTAACTCCGTGCCAGCAGCCGCGGTAATACGGAGGGGGTTAGCGTTGTTCGGAATTACTGGGCGTAAAGCGCACGTAGGCGGATTAGAAAGTAGGGGGTGAAATCCCAGGGCTCAACCCTGGAACTGCCTCCTAAACTACTAGTCTAGAGTTCGAGAGAGGTGAGTGGAATTCCAAGTGTAGAGGTGAAATTCGTAGATATTTGGAGGAACACCAGTGGCGAAGGCGGCTCACTGGCTCGATACTGACGCTGAGGTGCGAAAGTGTGGGGAGCAAACA…	0	0	0	0	0	0	0	0	5	0	0	0	0	0	0	0	3	0	0	0	0	0	0	0	0	0	0	0	0	0	0	0	0	0	0	0	0	0	0	0	0	0	0	0	0	0
ASV164	ece201fbb30aad2cd09fdccbc893e956	D_0__Bacteria;D_1__Verrucomicrobia;D_2__Verrucomicrobiae;D_3__Verrucomicrobiales;D_4__DEV007;D_5__uncultured bacterium;D_6__uncultured bacterium	AGAATCATTCGCAATGGGGGAAACCCTGACGGTGCGACGCCGCGTGGAGGATGAAGGCCCTAGGGTCGTAAACTCCTGTCATCAGAGAGTAAGGTTTATCGGTTAATAACCGGTAAAATTGATAGTATCTGAAGAGGAAGGGACGGCTAACTTCGTGCCAGCAGCCGCGGTAATACGAAGGTCCCAAGCGTTGTTCGGATTTACTGGGCGTAAAGCGTATGTAGGCGGCGAGGTAAGTCAGATGTGAAATCCCGGGGCTCAACCCCGGAACTGCATCCGATACTGCCCTGCTAGAGTAATGGAGGGGCATCTGGAATTCATGGTGTAGCAGTGAAATGCGTAGATATCATGAGGAACACTAGTGGCGAAGGCGAGATGCTGGACATTTACTGACGCTCA…	0	0	0	0	0	0	0	0	0	0	0	0	0	0	0	0	0	0	0	0	0	0	0	0	5	0	0	0	0	0	0	0	0	0	0	0	0	0	0	0	0	0	0	0	0	0
ASV165	69d6f46913b19bc805e04254173ecd13	D_0__Bacteria;D_1__Proteobacteria;D_2__Gammaproteobacteria;D_3__Alteromonadales;D_4__Moritellaceae;D_5__Moritella	GGAATATTGCACAATGGGCGAAAGCCTGATGCAGCCATACCGCGTGTATGAAGAAGGCCTTAGGGTTGTAAAGTACTTTCAGCGAGGAGGAAAGGTTAACGATTAATACTCGTTAGCTGTGACGTTACTCGCAGAAGAAGCACCGGCTAACTCCGTGCCAGCAGCCGCGGTAATACGGAGGGTGCAAGCGTTAATCGGAATTACTGGGCGTAAAGCGCATGCAGGCGGTTTGTTAAGCGAGATGTGAAAGCCCCGGGCTCAACCTGGGAACTGCATTTCGAACTGGCAAACTAGAGTTCTTGAGAGGGTGGTAGAATTTCAGGTGTAGCGGTGAAATGCGTAGAGATCTGAAGGAATACCAGTGGCGAAGGCGGCCACCTGGCAAGTAACTGACGCTCA…	0	0	0	0	0	0	0	0	0	0	0	0	0	0	0	0	3	0	0	0	0	0	0	0	0	0	0	0	0	0	0	0	0	0	0	0	0	0	0	0	0	0	0	0	0	0
ASV166	00ba64e2791a54a415052cc9e752aeda	D_0__Bacteria;D_1__Bacteroidetes;D_2__Bacteroidia;D_3__Flavobacteriales;D_4__Flavobacteriaceae;D_5__Flavicella;D_6__uncultured bacterium	GGAATATTGGACAATGGAGGCAACTCTGATCCAGCCATGCCGCGTGAAGGAAGACTGCCCTATGGGTTGTAAACTTCTTTTATATAGGAAGAAACACTGGTATGTATACCAGCTTGACGGTACTATATGAATAAGGACCGGCTAACTCCGTGCCAGCAGCCGCGGTAATACGGAGGGTCCGAGCGTTATCCGGAATCATTGGGTTTAAAGGGTCCGTAGGCGGACTAATAAGTCAGAGGTGAAATCCCATAGCTCAACTATGGAACTGCCTTTGATACTGTTAGTCTTGAGTTACTTGGAAGTAGATAGAATGTGTAGTGTAGCGGTGAAATGCATAGATATTACACAGAATACCGATTGCGAAGGCAGTCTACTACGAGTATACTGACGCTGATGGAC…	0	0	0	0	0	0	0	0	0	0	0	0	0	0	0	0	0	0	0	0	0	0	0	0	0	0	0	0	0	0	0	0	0	0	6	0	0	0	0	0	0	0	0	0	0	0
ASV167	241ae287edc2b7cee883602adc6e3fb5	D_0__Bacteria;D_1__Proteobacteria;D_2__Gammaproteobacteria;D_3__Gammaproteobacteria Incertae Sedis;D_4__Unknown Family;D_5__Marinicella;D_6__Marinicella litoralis	GGAATATTGGACAATGGGCGCAAGCCTGATCCAGCAATACCGCGTGTGTGAAGAAGGCCTTAGGGTTGTAAAGCACTTTTATGTAGGAAGAAGGATTGATTGTTAATAGCAGTTGATTTTGACGGTACTACAAGAATAAGCACCGGCTAACTCCGTGCCAGCAGCCGCGGTAATACGGAGGGTGCGAGCGTTAATCGGAATTACTGGGCGTAAAGGGTACGTAGGCGGCTTGATAAGTCAGATGTGAAATCCCCGGGCTTAACCTGGGAACTGCATTTGAAACTGTCTGGCTAGAGTGAGTGAGAGGTTAGTGGAATTCAAGGCGTAGCGGTGAAATGCGTAGAGGTCTTGAGGAACATCAGTGGCGAAGGCGACTAACTGGCACTACACTGACGCTGA…	0	0	0	0	0	0	0	0	0	4	0	3	0	0	0	0	0	0	0	0	0	0	0	0	0	0	0	0	0	0	0	0	0	0	0	0	0	0	0	0	0	0	0	0	0	0
ASV168	45abcf41a96513470f38947ef0874f96	D_0__Bacteria;D_1__Proteobacteria;D_2__Alphaproteobacteria;D_3__Micavibrionales;D_4__Micavibrionaceae;D_5__uncultured;D_6__uncultured bacterium	GGAATATTGGACAATGGGCGCAAGCCTGATCCAGCCATGCCGCGTGAGTGAAGAAGGCCTTAGGGTTGTAAAGCTCTTTCAATAGTGAAGATAATGACGGTAGCTATAGAAGAAGCTCCGGCTAAATTCGTGCCAGCAGCCGCGGTAATACGAATGGAGCAAGCGTTGTTCGGAATCACTGGGCTTAAAGCGTGCGCAGGCGGACTTGAAAGTCAGGAGTGAAATCCCAGGGCTCAACCCTGGAACTGCTTCTGAAACTCCAAGTCTAGAATCCGATAGAGGTTAGGGGAATTCCTAGTGTAGAGGTGAAATTCGCAGATATTAGGAGGAACACCAGTGGCGTAGGCGCCTAACTGGGTCGGTATTGACGCTCATGTACGAAAGCGTGGGGAGCAAACA…	0	0	0	0	0	0	0	0	0	0	0	0	6	0	1	0	0	0	0	0	0	0	0	0	0	0	0	0	0	0	0	0	0	0	0	0	0	0	0	0	0	0	0	0	0	0
ASV169	bd6a4c7d42eb393bda189dc526ecc08b	D_0__Bacteria;D_1__Bacteroidetes;D_2__Bacteroidia;D_3__Flavobacteriales;D_4__Cryomorphaceae;D_5__uncultured;D_6__uncultured bacterium	GGAATATTGCGCAATGGAGGCAACTCTGACGCAGCCATGCCGCGTGAAGGAATGAATGCCCTATGGGTTGTAAACTTCTTTTATGTAGGAAGAAACACAGATACGTGTATTTGTTTGACGGTACTACAGGAATAAGGACCGGCTAACTCCGTGCCAGCAGCCGCGGTAATACGGAGGGTCCAAGCGTTATCCGGATTCATTGGGTTTAAAGGGTTCGTAGGCGGATAGATAAGTCAGTGGTGAAATCCCGAAGCTCAACTTCGGAACTGCCATTGAAACTGTTTATCTTGAATTTAGTTGAAGTGGGCGGAATATGACATGTAGCGGTGAAATGCATAGATATGTCATGGAACACCAATTGCGAAGGCAGCTCACTAAGCTAATATTGACGCTGATGAA…	0	0	0	0	0	0	0	0	0	0	0	0	0	0	0	0	0	0	0	0	0	0	0	0	0	0	0	0	0	0	0	0	0	0	0	0	0	0	0	0	0	0	0	0	0	0
ASV170	ffbc43d55723fa0415db4da69e571db2	D_0__Bacteria;D_1__Bacteroidetes;D_2__Bacteroidia;D_3__Flavobacteriales;D_4__Cryomorphaceae;D_5__uncultured	GGAATATTGCACAATGGACGAAAGTCTGATGCAGCCATGCCGCGTGCAGGATGAATGCCCTATGGGTTGTAAACTGCTTTTATATAGGAAGAAACTTTTCTACGTGTAGAGAACTGACGGTACTATAAGAATAAGGACCGGCTAACTCCGTGCCAGCAGCCGCGGTAATACGGAGGGTCCAAGCGTTATCCGGATTCATTGGGTTTAAAGGGTCCGCAGGCGGGAAAATAAGTCAGTGGTGAAAGCCTACAGCTCAACTGTAGAACTGCCATTGAAACTGTTTTTCTTGAGTATAGATGAAGTGGGCGGAATATATCATGTAGCGGTGAAATGCATAGATATGATATAGAACACCGATTGCGAAGGCAGCTCACTAAACTATTACTGACGCTCAGGGAC…	0	0	0	0	0	0	0	0	0	0	0	0	0	0	0	0	0	0	0	0	0	0	0	0	0	0	0	0	0	0	0	0	0	0	0	0	0	0	5	0	0	0	0	0	0	0
ASV171	e65dfc2de83bff4c61791e4f75dd9823	D_0__Bacteria;D_1__Bacteroidetes;D_2__Bacteroidia;D_3__Flavobacteriales;D_4__Flavobacteriaceae	GGAATATTGGACAATGGAGGAGACTCTGATCCAGCCATGCCGCGTGCAGGAAGAATGCCCTATGGGTAGTAAACTGCTTTTATACAGGAAGAAAAAGGGCTACGTGTAGCCTACTGACGGTACTGTAAGAATAAGGACCGGCTAACTCCGTGCCAGCAGCCGCGGTAATACGGAGGGTCCGAGCGTTATCCGGAATTATTGGGTTTAAAGGGTCCGTAGGCGGGCGATTAAGTCAGTGGTGAAAGTCTGCAGCTCAACTGTAGAATTGCCTTTGATACTGGTCGTCTTGAGTTATAGTGAAGTTGCCGGAATATGTAGTGTAGCGGTGAAATGCATAGATATTACATAGAACACCGATTGCGAAGGCAGGTGACTAACTATATACTGACGCTGATGGAC…	0	0	0	0	0	0	0	0	0	0	0	0	0	0	0	0	1	0	0	0	0	0	0	0	0	0	0	0	0	0	0	0	0	0	0	0	0	0	0	0	0	0	0	0	0	0
ASV172	ce220e22589f5d306e7bc3b9750c1e10	D_0__Bacteria;D_1__Proteobacteria;D_2__Gammaproteobacteria;D_3__Betaproteobacteriales;D_4__Methylophilaceae;D_5__Methylotenera	GGAATTTTGGACAATGGGGGCAACCCTGATCCAGCCATTCCGCGTGAGTGAAGAAGGCCTTCGGGTTGTAAAGCTCTTTCGCAAGGGAAGAAACGATATAGGTTAATAACCTATGTTAATGACGGTACCTTGACAAGAAGCACCGGCTAACTACGTGCCAGCAGCCGCGGTAATACGTAGGGTGCAAGCGTTAATCGGAATTACTGGGCGTAAAGCGTGCGCAGGCTGTTTTGTAAGTCAGATGTGAAATCCCCGAGCTCAACTTGGGAACTGCGTTTGAAACTACAAGACTAGAATAGGTCAGAGGGGGGTAGAATTCCACGTGTAGCAGTGAAATGCGTAGAGATGTGGAGGAATACCAATGGCGAAGGCAGCCCCCTGGGATCATATTGACGCTCA…	0	0	0	0	0	0	0	0	0	0	0	0	2	0	0	0	4	0	0	0	0	0	0	0	0	0	0	0	0	0	0	0	0	0	0	0	0	0	0	0	0	0	0	0	0	0
ASV173	736a47d848f15e3ffa4b9ab7effdfe46	D_0__Bacteria;D_1__Actinobacteria;D_2__Acidimicrobiia;D_3__Microtrichales;D_4__Ilumatobacteraceae;D_5__Ilumatobacter	GGAATCTTGCACAATGGGCGCAAGCCTGATGCAGCGATGCCGCGTGCGGGAAGAAGGCCCTAGGGTTGTAAACCGCTTTCAGTAGGGAAGAAAATGACGGTACCTACAGAAGAAGGTGCGGCCAACTACGTGCCAGCAGCCGCGGTGACACGTAGGCACCAAGCGTTATCCGGATTTATTGGGCGTAAAGAGCTCGTAGGCGGTTTGGTAAGTCGGGTGTGAAAACTCTGGGCTCAACCCAGAGAGGCCACTCGATACTGCTATGACTAGAGTACGGTAGGGGAGCGGGGAATTCCTGGTGTAGCGGTGAAATGCGCAGATATCAGGAGGAACACCAGCGGCGAAGGCGCCGCTCTGGGCCGTAACTGACGCTGAGGAGCGAAAGCATGGGTAGCAAAC…	0	0	0	0	0	0	0	0	0	0	0	4	0	0	0	0	0	0	0	0	0	0	0	2	0	0	0	0	0	0	0	0	0	0	0	0	0	0	0	0	0	0	0	0	0	0
ASV174	92ccffac82d85450a3eafd5d7364e344	D_0__Bacteria;D_1__Proteobacteria;D_2__Alphaproteobacteria;D_3__Rhodobacterales;D_4__Rhodobacteraceae;D_5__Sulfitobacter	GGAATCTTAGACAATGGGCGAAAGCCTGATCTAGCCATGCCGCGTGAGTGATGAAGGTCTTAGGATCGTAAAGCTCTTTCGCTAGGGATGATAATGACAGTACCTAGTAAAGAAGCCCCGGCTAACTCCGTGCCAGCAGCCGCGGTAATACGGAGGGGGCTAGCGTTGTTCGGAATTACTGGGCGTAAAGCGTACGTAGGCGGATCAGAAAGTATGGGGTGAAATCCCAGGGCTTAACCCTGGAACTGCCTCATAAACTCCTGGTCTTGAGTTCGAGAGAGGTAAGTGGAATTCCAAGTGTAGAGGTGAAATTCGTAGATATTTGGAGGAACACCAGTGGCGAAGGCGGCTTACTGGCTCGATACTGACGCTGAGGTACGAAAGTGTGGGGAGCAAACA…	0	0	0	0	0	0	0	0	0	4	0	0	0	0	0	0	2	0	0	0	0	0	0	0	0	0	0	0	0	0	0	0	0	0	0	0	0	0	0	0	0	0	0	0	0	0
ASV175	5a473b858f3cd64475d5f81234855b92	D_0__Bacteria;D_1__Actinobacteria;D_2__Acidimicrobiia;D_3__Microtrichales;D_4__Ilumatobacteraceae;D_5__Ilumatobacter;D_6__Ilumatobacter nonamiensis YM16-303	GGAATCTTGCACAATGGGCGCAAGCCTGATGCAGCAACGCCGCGTGCGGGAAGAAGGCCCTAGGGTTGTAAACCGCTTTCAGTAGGGAAGAAAATGACGGTACCTACAGAAGAAGGTGCGGCCAACTACGTGCCAGCAGCCGCGGTAACACGTAGGCACCAAGCGTTATCCGGATTTATTGGGCGTAAAGAGCTCGTAGGCGGTTCAGTCAGTCGGGTGTGAAAACTTGAGGCTTAACCTCAAGAGGTCACTCGATACTACTGTGACTAGAGTGCGGTAGGGGAGCGGGGAATTCCTGGTGTAGCGGTGAAATGCGCAGATATCAGGAGGAACACCAGTGGCGAAGGCGCCGCTCTGGGCCGTAACTGACGCTGAGGAGCGAAAGCATGGGTAGCAAAC…	0	0	0	0	0	0	0	0	0	0	0	0	0	0	0	2	0	0	0	0	0	0	0	0	0	0	0	0	0	0	0	0	0	0	0	0	0	0	0	0	0	0	0	0	4	0
ASV176	57ea70ac5be1612f67fbbeb2613e32f2	D_0__Bacteria;D_1__Proteobacteria;D_2__Alphaproteobacteria;D_3__Rickettsiales;D_4__AB1;D_5__Sinorickettsia chlamys;D_6__Sinorickettsia chlamys	GGAATCTTAGACAATGGGGGCAACCCTGATCTAGCCATGCCGCGTGAGTGAAGAAGGCCTTAGGGTTGTAAAGCTCTTTCACCTGTGAGGATGATGACAGTAACAGGATAAGAAGGACCGGCTAACTCCGTGCCAGCAGCCGCGGTAAGACGGAGGGTCCTAGCGTTGTTCGGAATGACTGGGCGTAAAGGGTACGTAGGCGGTTTGGTCAGTTAGATGTGAAAGCCCAGGGCTCAACCTTGGAACTGCATTTAATACTGCCAGACTTGAGATCGGAAGAGGAAAGTGGAATTTCTAGTGTAGAGGTGAAATTCGTAGATATTAGAAGGAACATCAGAGGCGAAGGCGACTTTCTGGTCCGATACTGACGCTGAGGTACGAAAGCGTGGGGAGCAAACA…	0	0	0	0	0	0	0	0	2	0	0	0	0	0	0	0	0	0	0	0	0	0	0	0	0	0	0	0	0	4	0	0	0	0	0	0	0	0	0	0	0	0	0	0	0	0
ASV177	65a7ae49871ca87a8c0b8a8b997eaf0d	D_0__Bacteria;D_1__Proteobacteria;D_2__Gammaproteobacteria;D_3__Cellvibrionales;D_4__Halieaceae;D_5__Halioglobus	GGAATATTGCGCAATGGGGGAAACCCTGACGCAGCCATGCCGCGTGTGTGAAGAAGGCCTTAGGGTTGTAAAGCACTTTCAATTGGGAGGAAAGGTTGTTAGTTAATAGCTAGCAGCTGTGACGTTACCTTTAGAAGAAGCACCGGCTAACTCCGTGCCAGCAGCCGCGGTAATACGGAGGGTGCAAGCGTTAATCGGAATTACTGGGCGTAAAGCGCGCGTAGGCGGTTTGTTAAGTCGGATGTGAAAGCCCTGGGCTCAACCTGGGAATTGCATACGATACTGGCCGACTAGAGTACGAGAGAGGGAGGTAGAATTCCATGTGTAGCGGTGAAATGCGTAGATATGTGGAGGAATACCGGTGGCGAAGGCGGCCTCCTGGCTCGATACTGACGCTGA…	0	0	0	0	0	0	0	0	0	0	0	0	1	0	0	0	0	0	0	0	0	0	0	5	0	0	0	0	0	0	0	0	0	0	0	0	0	0	0	0	0	0	0	0	0	0
ASV178	11fef6d5d80956aa6b8bd36b91530a83	D_0__Bacteria;D_1__Dadabacteria;D_2__Dadabacteriia;D_3__Dadabacteriales;D_4__uncultured organism;D_5__uncultured organism;D_6__uncultured organism	GGAATATTGGACAATGGGCGAAAGCCTGATCCAGCAATACCGCGTGAGGGATGAAGGCCCTAGGGTCGTAAACCTCTGTCAGTTGGAACGATGGGTCTGTAGGTTAATACCCTACAGACTTGACGGTACCTTCAAAGGAAGCCCCGGCTAACTCCGTGCCAGCAGCCGCGGTAATACGGAGGGGGCAAGCGTTGCTCGGAATTACTGGGCGTAAAGGGTCCGCAGGTGGCTTTGTAAGTTAGATGTGAAATCTCAGGGCTCAACCCTGAAACTGCATCTAATACTGCTTAGCTTGAGTACAGGAGAGGTTGGCGGAATTCCCGGTGTAGCGGTGAAATGCGTAGATATCGGGAGGAACACCAGTGGCGAAGGCGGCCAACTGGCCTGTTACTGACACTC…	0	0	0	0	0	0	0	0	0	0	0	0	0	0	0	0	0	0	0	0	0	0	0	0	0	0	0	0	0	0	0	0	0	0	0	0	0	0	0	0	0	0	0	0	0	0
ASV179	ad2315c1d4d4d1267872b1c1ed50fad7	D_0__Bacteria;D_1__Bacteroidetes;D_2__Bacteroidia;D_3__Flavobacteriales;D_4__Flavobacteriaceae;D_5__Jejudonia;D_6__uncultured Bacteroidetes bacterium	GGAATATTGGACAATGGAGGCAACTCTGATCCAGCCATGCCGCGTGCAGGAAGACTGCCCTATGGGTTGTAAACTGCTTTTATATGGGAAGAAACCGCTCTACGTGTAGAGCCTTGACGGTACCATAAGAATAAGGACCGGCTAACTCCGTGCCAGCAGCCGCGGTAATACGGAGGGTCCGAGCGTTATCCGGAATCATTGGGTTTAAAGGGTCCGTAGGCGGGCAGCTCAGTCAGTGGTGAAAGTCTGTGGCTCAACCATAGAATTGCCATTGATACTGGTTGTCTTGAATTATTGTGAAGTGGTTAGAATAAGTAGTGTAGCGGTGAAATGCATAGATATTACTTAGAATACCGATTGCGAAGGCAGATCACTAACAATATATTGACGCTGAGGGAC…	0	0	0	0	0	0	0	0	0	0	0	4	0	0	0	0	0	0	0	0	0	0	0	0	0	0	0	0	0	0	0	0	0	0	0	0	0	0	0	0	0	0	0	0	0	0
ASV180	e44665bb6cd6f9f0e30aa8fa891b4da7	D_0__Bacteria;D_1__Actinobacteria;D_2__Acidimicrobiia;D_3__Microtrichales;D_4__Microtrichaceae;D_5__Sva0996 marine group	GGAATCTTGCGCAATGGGCGAAAGCCTGACGCAGCAACGCCGCGTGGGGGATGAAGGCTTTAGGGTTGTAAACCCCTTTCAGCAGGGACGAAAATGACGGTACCTGCAGAAGAAGCCCCGGCCAACTACGTGCCAGCAGCCGCGGTAACACGTAGGGGGCAAGCGTTGTCCGGAATTATTGGGCGTAAAGAGCTCGTAGGCGGTTTGGTAAGTCAGATGTGAAAACTCAGGGCTCAACCCTGAGAGGCCATCTGATACTGCCATGACTAGAGTCCGGTAGAGGAGTGTGGAATTTCTGGTGTAGCGGTGAAATGCGCAGATATCAGAAGGAACACCAACGGCGAAGGCAGCACTCTGGGCCGGTACTGACGCTGAGGAGCGAAAGCGTGGGGAGCAAAC…	0	0	0	4	0	0	0	0	0	0	0	0	0	0	0	0	0	0	0	0	0	0	0	0	0	0	0	0	0	0	0	0	0	0	0	0	0	0	0	0	0	0	0	0	0	0
ASV181	bee23ee9d23a7fdfe4aac686d7b8ac99	D_0__Bacteria;D_1__Proteobacteria;D_2__Alphaproteobacteria;D_3__Rhizobiales;D_4__Methyloligellaceae;D_5__Methyloceanibacter;D_6__uncultured bacterium	GGAATATTGGACAATGGGCGCAAGCCTGATCCAGCCATGCCGCGTGGGTGAAGAAGGCCTTAGGGTTGTAAACCCCTTTCAGCGGGGAAGATAATGACGGTACCCGCAGAAGAAGCCCCGGCTAACTCCGTGCCAGCAGCCGCGGTAATACGGAGGGGGCTAGCGTTGTTCGGAATTACTGGGCGTAAAGCGCGCGTAGGCGGACCTGTAAGTCGGGGGTGAAAGCCCGAGGCTCAACCTCGGAACTGCCTCCGATACTACAGGTCTTGAGTCCGAGAGAGGTGAGTGGAATTCCTAGTGTAGAGGTGAAATTCGTAGATATTAGGAAGAACACCAGTGGCGAAGGCGGCTCACTGGCTCGGTACTGACGCTGAGGTGCGAAAGCGTGGGGAGCAAACA…	0	3	0	0	0	0	0	0	0	0	0	0	0	0	0	0	0	0	0	0	0	0	0	0	0	0	0	0	0	0	0	0	0	0	0	0	0	0	0	0	0	0	0	0	0	0
ASV182	5e1557fc2add0cb1df2f54642a13c8a3	D_0__Bacteria;D_1__Proteobacteria;D_2__Gammaproteobacteria;D_3__Thiohalorhabdales;D_4__Thiohalorhabdaceae;D_5__uncultured;D_6__uncultured sediment bacterium	GGAATATTGGACAATGGGGGCAACCCTGATCCAGCAATGCCGCGTGTGTGAAGAAGGCCTGCGGGTTGTAAAGCACTTTCAGTAGAGAAGAAAAGTTTAGGGTTAATACCCCTGAATCTTGACGTTACCTACAGAAGAAGCTCCGGCTAACTCCGTGCCAGCAGCCGCGGTAATACGGAGGGAGCGAGCGTTAATCGGAATTACTGGGCGTAAAGCGCGCGTAGGCGGCTTTGTAAGTCGGATGTGAAAGCCCTGGGCTCAACCTGGGAATTGCATTCGATACTGCAGAGCTAGAGTATGGTAGAGGGAAGTGGAATTTCCGGTGTAGCGGTGAAATGCGTAGATATCGGAAGGAACACCAGTGGCGAAGGCGACTTCCTGGGCCAATACTGACGCTGA…	0	0	0	2	0	0	0	0	0	0	0	0	0	0	0	0	3	0	0	0	0	0	0	0	0	0	0	0	0	0	0	0	0	0	0	0	0	0	0	0	0	0	0	0	0	0
ASV183	a90bd5101d79b067ae94c9e08ba4a349	D_0__Bacteria;D_1__Bacteroidetes;D_2__Bacteroidia;D_3__Flavobacteriales;D_4__Flavobacteriaceae;D_5__Lutimonas	GGAATATTGGGCAATGGAGGCAACTCTGACCCAGCCATGCCGCGTGCAGGAAGACTGCCCTATGGGTTGTAAACTGCTTTTATACAGGAAGAAACCACTCTACGTGTAGAGTGCTGACGGTACTGTACGAATAAGGACCGGCTAACTCCGTGCCAGCAGCCGCGGTAATACGGAGGGTCCAAGCGTTATCCGGAATCATTGGGTTTAAAGGGTCCGTAGGCGGGCAATTAAGTCAGGGGTGAAATCCCACAGCTCAACTGTGGAACTGCCTTTGATACTGGTTGTCTTGAGTTATAGTGAAGTAGATAGAATATGTAGTGTAGCGGTGAAATGCATAGATATTACATAGAATACCGATTGCGAAGGCAGTCTACTAACTGTATACTGACGCTAATGGAC…	0	0	0	0	0	0	0	0	0	0	0	0	0	0	0	0	0	0	0	0	0	0	0	0	0	0	0	0	0	0	0	0	0	0	0	0	0	0	0	0	0	0	0	0	0	0
ASV184	29524e8b7ba92e38160689a6fe00ce2c	D_0__Bacteria;D_1__Bacteroidetes;D_2__Bacteroidia;D_3__Flavobacteriales;D_4__Flavobacteriaceae	GGAATATTGGACAATGGAGGCAACTCTGATCCAGCCATGCCGCGTGCAGGAAGACGGCCCTATGGGTTGTAAACTGCTTTTATACAGGAAGAAACACTCCCTCGTGAGGGAGCTTGACGGTACTGTAAGAATAAGGACCGGCTAACTCCGTGCCAGCAGCCGCGGTAATACGGAGGGTCCGAGCGTTATCCGGAATCATTGGGTTTAAAGGGTCCGTAGGTGGATAATTAAGTCAGAGGTGAAATCCTGCAGCTCAACTGTAGAATTGCCTTTGATACTGGTTATCTTGAGTTATTATGAAGTAGTTAGAATATGTAGTGTAGCGGTGAAATGCATAGATATTACATAGAATACCAATTGCGAAGGCAGATTACTAATAATCAACTGACACTGATGGAC…	0	0	0	0	0	0	0	0	0	0	0	0	0	0	0	0	4	1	0	0	0	0	0	0	0	0	0	0	0	0	0	0	0	0	0	0	0	0	0	0	0	0	0	0	0	0
ASV185	d1cf937761e2ba0b01e8455aabd2bfa2	D_0__Bacteria;D_1__Proteobacteria;D_2__Gammaproteobacteria;D_3__Gammaproteobacteria Incertae Sedis;D_4__Unknown Family;D_5__uncultured	GGAATATTGGACAATGGGCGCAAGCCTGATCCAGCAATGCCGCGTGTGTGAAGAAGGCCTGCGGGTTGTAAAGCACTTTTATCGGGAAAGAAATCCTTAAGGTTAATAGCCTTGAGGCTTGACGGTACCCGAGGAATAAGCACCGGCTAACTCAGTGCCAGCAGCCGCGGTAATACTGAGGGTGCAAGCGTTAATCGGAATTACTGGGCGTAAAGCGAGTGTAGGCGGCTTCGTAAGTCGGATGTGAAAGCCCTGGGCTTAACCTGGGAATGCCATTCGATACTGCGCGGCTAGAGTTTGATAGAGGAAAGTGGAATTCCAGGTGTAGCGGTGAAATGCGTAGATATCTGGAGGAACATCAGTGGCGAAGGCGGCTTTCTGGATCAAAACTGACGCTGA…	0	0	0	0	0	0	0	0	0	0	0	0	0	0	0	2	0	0	0	0	0	0	0	0	0	0	0	0	0	0	0	0	0	0	0	0	0	0	0	0	0	0	0	0	0	0
ASV186	512d1be8a84f283d52efe2593511c515	D_0__Bacteria;D_1__Proteobacteria;D_2__Gammaproteobacteria;D_3__Arenicellales;D_4__Arenicellaceae	GGAATATTGGACAATGGGGGCAACCCTGATCCAGCAATACCGCGTGTGTGAAGAAGGCCCTAGGGTTGTAAAGCACTTTCAATTGGGAAGAAAAGTTCCGGGTTAATAGCCCGTGGACCTTGACGGTACCTTTAGAAGAAGCACCGGCTAACTCCGTGCCAGCAGCCGCGGTAATACGGAGGGTGCGAGCGTTAATCGGAATTACTGGGCGTAAAGCGCGCGTAGGCGGTTTGGTAAGTCAGATGTGAAAGCCCCGGGCTCAACCTGGGAACTGCATTTGATACTGCCGGACTAGAGTATGGTAGAGGGAAGTGGAATTCCACATGTAGCGGTGAAATGCGTAGATATGTGGAGGAACACCAGTGGCGAAGGCGGCTTTCTGGACCAATACTGACGCTG…	0	0	0	0	2	3	0	0	0	0	0	0	0	0	0	0	0	0	0	0	0	0	0	0	0	0	0	0	0	0	0	0	0	0	0	0	0	0	0	0	0	0	0	0	0	0
ASV187	ccc4384579ecb4e9f49b3bf3b71703af	D_0__Bacteria;D_1__Actinobacteria;D_2__Actinobacteria;D_3__Propionibacteriales;D_4__Propionibacteriaceae;D_5__Cutibacterium	GGAATATTGCACAATGGGCGGAAGCCTGATGCAGCAACGCCGCGTGCGGGATGACGGCCTTCGGGTTGTAAACCGCTTTCGCCTGTGACGAAGCGTGAGTGACGGTAATGGGTAAAGAAGCACCGGCTAACTACGTGCCAGCAGCCGCGGTGATACGTAGGGTGCGAGCGTTGTCCGGATTTATTGGGCGTAAAGGGCTCGTAGGTGGTTGATCGCGTCGGAAGTGTAATCTTGGGGCTTAACCCTGAGCGTGCTTTCGATACGGGTTGACTTGAGGAAGGTAGGGGAGAATGGAATTCCTGGTGGAGCGGTGGAATGCGCAGATATCAGGAGGAACACCAGTGGCGAAGGCGGTTCTCTGGGCCTTTCCTGACGCTGAGGAGCGAAAGCGTGGGGAGC…	0	0	0	0	0	0	0	0	0	0	0	0	0	0	0	0	4	0	0	0	0	0	0	0	0	0	1	0	0	0	0	0	0	0	0	0	0	0	0	0	0	0	0	0	0	0
ASV188	aee2e297874dc14aac0b4796275e2fa8	D_0__Bacteria;D_1__Actinobacteria;D_2__Acidimicrobiia;D_3__Microtrichales;D_4__Microtrichaceae;D_5__Sva0996 marine group	GGAATATTGCGCAATGGGCGAAAGCCTGACGCAGCAACGCCGCGTGTGGGATGACAGCTTTCGGGTTGTAAACCACTTTCAGGGATGACGAAAATGACGGTAATCCCAGAAGAAGGTCCGGCCAACTACGTGCCAGCAGCCGCGGTAACACGTAGGGACCAAGCGTTGTCCGGATTTATTGGGCGTAAAGAGCTCGTAGGCGGTTTTGTAAGTCGGATGTGAAAACTCAGGGCTCAACCCTGAGACGCCATCTGATACTGCAATGACTAGAGTCCGGTAGGGGAACATGGAATTCCTGGTGTAGCGGTGGAATGCGCAGATATCAGGAGGAACACCAATGGCGAAGGCAGTGTTCTGGGCCGGTACTGACGCTGAGGAGCGAAAGCATGGGGAGCAAAC…	0	0	0	0	0	0	0	0	0	0	0	2	0	0	0	0	0	0	0	0	0	0	0	0	0	0	0	0	0	0	0	0	0	0	0	0	0	0	0	0	0	0	0	0	0	0
ASV189	19f9939cad0ec5543af673e5f61e7409	D_0__Bacteria;D_1__Proteobacteria;D_2__Alphaproteobacteria;D_3__Rhizobiales;D_4__Hyphomicrobiaceae;D_5__Filomicrobium	GGAATATTGGACAATGGGCGAAAGCCTGATCCAGCCATGCCGCGTGAGTGACGAAGGCCTTAGGGTTGTAAAACTCTTTTGGCGGGGACGATAATGACGGTACCCGCAGAATAAGCCCCGGCTAACTTCGTGCCAGCAGCCGCGGTAATACGAAGGGGGCTAGCGTTGTTCGGAATCACTGGGCGTAAAGCGCACGTAGGCGGACTGATCAGTTGGGGGTGAAATCCCAGGGCTCAACCCTGGAACTGCCTTCAATACTGTCAGTCTTGAGTCCGAGAGAGGTGAGTGGAATTCCTAGTGTAGAGGTGAAATTCGTAGATATTAGGAAGAACACCAGTGGCGAAGGCGGCTCACTGGCTCGGTACTGACGCTGAGGTGCGAAAGCGTGGGGAGCAAACA…	0	0	0	0	0	0	0	0	0	2	0	0	0	0	0	0	0	0	0	0	0	0	0	0	0	0	2	0	0	0	0	0	0	0	0	0	0	0	0	0	0	0	0	0	0	0
ASV190	555643f95637734b6946c8ca777ee117	D_0__Bacteria;D_1__Proteobacteria;D_2__Gammaproteobacteria;D_3__EC3;D_4__uncultured bacterium;D_5__uncultured bacterium;D_6__uncultured bacterium	GGAATATTGGACAATGGGGGAAACCCTGATCCAGCAATGCCGCGTGTGTGAAGAAGGCCTTCGGGTTGTAAAGCACTTTCAGTTTGGAGGAGAAGCTTTGTGTTAATAACATAAAGCTGAGACGTTACATTCAGAAGAAGCACCGGCTAACTCTGTGCCAGCAGCCGCGGTAATACAGAGGGTGCGAGCGTTAATCGGAATTACTGGGCGTAAAGGGTGCGTAGGTGGATAAGTGTGTTGGATGTGAAAGCCCCGGGCTCAACCTGGGAAGGCCATTCAAAACTGCTTGTCTAGAGTATAGTAGAGGGAAGTGGAATTTCCGGTGTAGCGGTGGAATGCATAGATATCGGAAGGAACACCAGTGGCGAAGGCGGCTTCCTGGACTATTACTGACACTGA…	0	0	0	0	0	0	0	0	0	0	0	0	0	0	0	0	0	0	0	0	0	0	0	0	0	0	0	1	0	4	0	0	0	0	0	0	0	0	0	0	0	0	0	0	0	0
ASV191	8fc00d9041d962acf5495ae233d1ea59	D_0__Bacteria;D_1__Proteobacteria;D_2__Gammaproteobacteria	GGAATATTGGACAATGGGCGCAAGCCTGATCCAGCAATGCCGCGTGTGTGAAGAAGGCCTGCGGGTTGTAAAGCACTTTCAATCGTGAAAAAAAGCTCATGGTTAATACCCATGGGTCTTGATGTTAACGATACAAGAAGCACCGGCTAACTCCGTGCCAGCAGCCGCGGTAATACGGAGGGTGCGAGCGTTAATCGGAATTACTGGGCGTAAAGAGTACGTAGGCGGCTTGGTCAGTCGGATGTGAAAGCCCCGGGCTTAACCTGGGAATTGCACTCGAAACTGCCAAGCTAGAATTTAGTAGAGGAATGCGGAATTCCGGGTGTAGCGGTGAAATGCGTAGAGATCCGGAGGAACATCAATGGCGAAGGCAGCATTCTGGGCTAAAATTGACGCTGA…	0	0	0	0	0	0	0	0	0	0	0	0	0	0	0	0	0	0	0	0	0	0	0	0	0	0	3	0	0	0	0	0	0	0	0	0	0	0	0	0	0	0	0	0	0	0
ASV192	8048e4dc2143107f1ffd0147bac20dc9	D_0__Bacteria;D_1__Patescibacteria;D_2__Saccharimonadia;D_3__Saccharimonadales	GGAATTTTCCACAATGGACGAAAGTCTGATGGAGCAACACCGCGTGCAGGATGACGGCCTTCGGGTTGTAAACTGCTTTTATGAGTGAAGAATTAAGACGGTAACTCAAGAATAAGGATCGGCTAACTACGTGCCAGCAGCCGCGGTCATACGTAGGATCCAAGCGTTATCCGGAATTACTGGGCGTAAAGAGTTGCGTAGGTGGTTAATTAAGCAAGATATGAAATCGTACGGCTCAACCGTATACCCGTATTTTGAACTGATTAACTAGAGGATGAGAGAGGTTATTGGAATTTCTTGTGTAGGAGTGAAATCCGTAGATATAAGAAGGAACACCGATGGCGTAGGCAGATAACTGGCTCATACCTGACACTGAGGCACGAAAGCGTGGGTAGCAAA…	0	0	0	0	0	0	0	0	0	0	0	0	0	0	0	0	0	0	0	0	0	0	0	0	0	0	0	0	0	0	0	0	0	0	0	0	0	0	0	0	0	0	0	0	0	0
ASV193	a9dc85da5f4bc2f4becc3df3ab5c2ce5	D_0__Bacteria;D_1__Proteobacteria;D_2__Gammaproteobacteria;D_3__Gammaproteobacteria Incertae Sedis;D_4__Unknown Family;D_5__Candidatus Berkiella;D_6__uncultured bacterium	GGAATATTGGACAATGGGCGCAAGCCTGATCCAGCAATACCGCGTGTGTGAAGAAGGCCTGCGGGTTGTAAAGCACTTTCAGTAGGGAGGAAGGCCTTAGTAATAATACTACTGAGGATTGACGTTACCTACAGAAGAAGCACCGGCTAACTCTGTGCCAGCAGCCGCGGTAATACAGAGGGTGCGAGCGTTAATCGGAATTACTGGGCGTAAAGCGTGCGTAGGCGGTTAATTAAGTCAGATGTGAAAGCCCTGGGCTCAACCTGGGAATTGCATTTGATACTGGTCAACTTGAGTATGGGAGAGGGAAGTGGAATTTCCGGTGTAGCGGTGAAATGCGTAGATATCGGAAGGAACACCAGTGGCGAAGGCGACTTCCTGGACCATTACTGACGCTGA…	0	0	0	0	3	0	0	0	0	0	0	0	0	0	0	0	0	1	0	0	0	0	0	0	0	0	0	0	0	0	0	0	0	0	0	0	0	0	0	0	0	0	0	0	0	0
ASV194	4040b73c0ddd1d9d4c62438a95d5e6e4	D_0__Bacteria;D_1__Proteobacteria;D_2__Gammaproteobacteria	GGAATATTGGACAATGGGGGCAACCCTGATCCAGCAATGCCGCGTGTGTGAAGAAGGCCTGCGGGTTGTAAAGCACTTTCAGTAGAGAAGAAAAGCTTACGGTTAATAACCGTGGGTCTTGACGTTACCTACAGAAGAAGCTCCGGCTAACTCCGTGCCAGCAGCCGCGGTAATACGGAGGGAGCGAGCGTTAATCGGAATTACTGGGCGTAAAGCGCGCGTAGGCGGCTTGTTAAGTCAGATGTGAAAGCCCTGGGCTCAACCTGGGAACTGCATTTGATACTGGCAAGCTAGAGTATGGGAGAGGACAGTGGAATTTCTAGTGTAGCGGTGAAATGCGTAGATATTAGAAGGAACACCAGTGGCGAAGGCGACTGTCTGGCCCAATACTGACGCTGA…	0	0	0	0	0	0	0	0	0	0	0	0	0	1	0	0	0	0	0	0	0	0	0	0	0	0	0	0	0	3	0	0	0	0	0	0	0	0	0	0	0	0	0	0	0	0
ASV195	bec629dc19cb7a726b42505d8e7988c9	D_0__Bacteria;D_1__Proteobacteria;D_2__Gammaproteobacteria;D_3__Cellvibrionales;D_4__Halieaceae;D_5__Halioglobus	GGAATATTGCGCAATGGGGGGAACCCTGACGCAGCCATGCCGCGTGTGTGAAGAAGGCCTTAGGGTTGTAAAGCACTTTCAATTGGGAAGAAAAGCTTAACGTTAATAGCGTTGAGCCCTGACATTACCTTTAGAAGAAGCACCGGCTAACTCCGTGCCAGCAGCCGCGGTAATACGGAGGGTGCAAGCGTTAATCGGAATTACTGGGCGTAAAGCGCGCGTAGGCGGTTTGTTAAGTCGGATGTGAAAGCCCTGGGCTCAACCTGGGAATTGCATACGATACTGGCCGACTAGAGTACGAGAGAGGGAGGTAGAATTCCATGTGTAGCGGTGAAATGCGTAGATATGTGGAGGAATACCGGTGGCGAAGGCGGCCTCCTGGCTCGATACTGACGCTGA…	0	0	0	0	0	0	0	0	0	0	0	0	0	0	0	0	1	0	0	0	0	0	0	0	0	0	0	0	2	0	0	0	0	0	0	0	0	0	0	0	0	0	0	0	0	0
ASV196	41ba5bee07f010e2afc411d601902346	D_0__Bacteria;D_1__Proteobacteria;D_2__Gammaproteobacteria	GGAATATTGCGCAATGGGGGAAACCCTGACGCAGCCATACCGCGTGTGTGAAGAAGGCCTTAGGGTTGTAAAGCACTTTCAGTAAGGAGAAAGATTGTAAGGTGAATACCTTTGCAATTTGATGTTACTTACAGAAGAAGCACCGGCTAACTTCGTGCCAGCAGCCGCGGTAATACGAAGGGTGCAAACGTTATTCGGAATTACTGGGCGTAAAGCGTACGCAGGCGGATATATCAGTCAGATGTGAAATCCCCGGGCTCAACCTGGGAATTGCATTTGATACTGTATGTCTAGAGTTAGATAGAGGCAAGTGGAATTTCCAATGTAGCGGTGGAATGCGTAGATATTGGAAGGAACATCAGTTGCGAAGGCGGCTTGCTGGATCATAACTGACGCTCA…	0	0	0	0	0	0	0	0	0	0	0	0	0	0	0	0	0	0	0	0	0	0	0	0	0	0	2	0	0	0	0	0	0	0	0	0	0	0	0	0	0	0	0	0	0	0
ASV197	0c542fc18c384d3b4b7cec7d06903c57	D_0__Bacteria	GCCATTTTTCAGCTCATCACCAGTCTAGGGTGGAATGTCGTCACAGCTAACGCCCACTGTACTGAAGGCGGCAGTAACGTCTGTAGTGTTGTATCCCAAGTCCTCTGCTGCGGAGATTACGCCACAGACACCTTCGTCATATCCGGTGTTTGGGTCCCAATACATCTGATTGGCGAGGACAAAAGCACCAAACGCTGTGCGAGTACTCCAACCACTGGTGTTGGCCAGCAGGTAGAAACC	0	0	0	0	0	0	0	0	0	0	0	0	0	0	0	0	0	0	0	0	2	0	0	0	0	0	0	0	0	0	0	0	0	0	0	0	1	0	0	0	0	0	0	0	0	0
ASV198	7fe88eaec072be7469b5ce0153d63115	D_0__Bacteria;D_1__Proteobacteria;D_2__Alphaproteobacteria;D_3__Kordiimonadales;D_4__uncultured;D_5__uncultured bacterium;D_6__uncultured bacterium	GGAATATTGTACAATGGACGCAAGTCTGATACAGCAATGCCGCGTGAGTGAAGAAGGCCTTAGGGTTGTAAAACTCTTTCGCTAGGGAAGATAATGACGGTACCTAGTAAAGAAGTCCCGGCTAACTCCGTGCCAGCAGCCGCGGTAATACGGAGGGGACTAGCGTTGTTCGGAATTACTGGGCGTAAAGAGTTCGTAGGCGGATAAGCAAGTAAGAGGTGAAAGCCCAGGGCTCAACCCTGGAACAGCCTTTTAAACTGCTTATCTAGAGACTGATAGAGGTTAGGGGAATACCTAGTGTAGAGGTGAAATTCGTAGATATTAGGTGGAACACCAGTGGCGAAGGCGCCTAACTGGATCAGTACTGACGCTGAGGAACGAAAGCGTGGGGAGCAAACA…	0	0	0	0	0	0	0	0	0	0	0	0	0	0	0	0	2	0	0	0	0	0	0	0	0	0	0	0	0	0	0	0	0	0	0	0	0	0	0	0	0	0	0	0	0	0
ASV199	7785512550010d25ae93551becfe3740	D_0__Bacteria	TTACAATGCAGCTCGCTAAGAACCTGTTTTTGTGGAACGGGCGGGATTATGTGCGCAAGGTGCTGGAAGTGCCTTTGGCTTTGCTGCTGGATGGAGTGCTTTCCAAGCGACGGCTTTTGGAAATTTATCTGAACGTTGCGGAATGGGGGCCCGGCATCTATGGAGCCGAGGCTGCTTCGGAAACGTTTTTTGGGAAAACCGCTGCAAAACTCTCGGCGAATCAGGCCTCATTGTTAGCAACAGCGCTGCCAAACCCGATT	0	0	0	0	0	0	0	0	0	0	0	0	0	0	0	0	0	0	0	0	0	1	0	0	0	0	0	0	0	0	0	0	0	0	0	0	0	0	0	0	0	0	0	0	2	0
ASV200	33ae3aee87aee8b7e6c697fd3f4c23a7	D_0__Bacteria;D_1__Proteobacteria;D_2__Alphaproteobacteria;D_3__Micavibrionales;D_4__Micavibrionaceae;D_5__uncultured;D_6__uncultured bacterium	GGAATATTGGACAATGGAGGAAACTCTGATCCAGCCATGCCGCGTGAATGAAGAAGGCCTTAGGGTTGTAAAGTTCTTTCAATAGTGAAGATAATGACGGTAGCTATAGAAGAAGCTCCGGCTAAATTCGTGCCAGCAGCCGCGGTAATACGAATGGAGCAAGCGTTGTTCGGAATCACTGGGCTTAAAGCGTGCGCAGGCGGAAATGAAAGTCGGGAGTGAAATCCCAGGGCTCAACCCTGGAACTGCTCTCGAAACTTCATTTCTAGAATTCGATAGAGGCAGGGGGAATTCCTAGTGTAGAGGTGAAATTCGCAGATATTAGGAGGAACACCAGTGGCGTAGGCGCCCTGCTGGGTCGATATTGACGCTCATGTACGAAAGCGTGGGGAGCAAACA…	0	0	0	0	0	0	0	0	0	0	0	0	0	0	0	0	1	0	0	0	0	0	0	0	0	0	0	0	0	0	0	0	0	0	0	0	0	0	0	0	0	0	0	0	1	0
ASV201	a9f7fd62506106f094d89244553e5e07	D_0__Bacteria;D_1__Bacteroidetes;D_2__Bacteroidia;D_3__Flavobacteriales;D_4__Flavobacteriaceae;D_5__Ulvibacter	GGAATATTGGACAATGGGCGAGAGCCTGATCCAGCCATGCCGCGTGCAGGAAGACTGCCCTATGGGTTGTAAACTGCTTTTATACAGGAAGAAACACTCCCTCGTGAGGGAGCTTGACGGTACTGTAAGAATAAGGATCGGCTAACTCCGTGCCAGCAGCCGCGGTAATACGGAGGATCCAAGCGTTATCCGGAATCATTGGGTTTAAAGGGTCCGTAGGCGGGCAATTAAGTCAGAGGTGAAAGTTTGCGGCTCAACCGTAAAATTGCCTTTGAAACTGGTTGTCTTGAATTATTATGAAGTGGTTAGAATAAGTAGTGTAGCGGTGAAATGCATAGATATTACTTAGAATACCAATTGCGAAGGCAGATCACTAATAATATATTGACGCTGATGGAC…	0	0	0	0	0	0	0	0	0	0	0	0	0	0	0	0	1	0	0	0	0	0	0	0	0	0	1	0	0	0	0	0	0	0	0	0	0	0	0	0	0	0	0	0	0	0
ASV202	f3fc3adf86363e3691438f3341aa8592	D_0__Bacteria;D_1__Proteobacteria;D_2__Gammaproteobacteria;D_3__Gammaproteobacteria Incertae Sedis;D_4__Unknown Family;D_5__uncultured bacterium;D_6__uncultured bacterium	GGAATATTGGACAATGGGCGAAAGCCTGATCCAGCAATGCCGCGTGTGTGAAGAAGGCCTGAGGGTTGTAAAGCACTTTCAGTAGGGAAGAAGGCATCAGAATTAATACTTCTGGTGATTGACGTTACCTACAGAAGAAGCACCGGCTAACTCTGTGCCAGCAGCCGCGGTAATACAGAGGGTGCGAGCGTTAATCGGAATTACTGGGCGTAAAGGGTGCGTAGGTGGTTAGGTAAGTTAGATGTGAAAGCCCCGGGCTCAACCTGGGAACTGCGTTTAAAACTGCTTAACTAGAGTACTGTAGAGGGTAGTGGAATTTCCAGTGTAGCGGTGAAATGCGTAGATATTGGAAGGAACACCAGTGGCGAAGGCGACTACCTGGACAGATACTGACACTGA…	0	0	0	0	0	0	0	0	0	0	0	0	0	0	0	0	0	0	1	0	0	1	0	0	0	0	0	0	0	0	0	0	0	0	0	0	0	0	0	0	0	0	0	0	0	0
ASV203	3e892d3f10c3bb0de65b83f1eaa9d5e9	D_0__Bacteria;D_1__Bacteroidetes;D_2__Bacteroidia;D_3__Flavobacteriales;D_4__Flavobacteriaceae	GGAATATTGGACAATGGAGGAGACTCTGATCCAGCCATGCCGCGTGCAGGAAGACGGCCCTATGGGTTGTAAACTGCTTTTATATAGGAAGAAACACTCCCTCGTGAGGGAATTTGACGGTACTATATGAATAAGCACCGGCTAACTCCGTGCCAGCAGCCGCGGTAATACGGAGGGTGCAAGCGTTATCCGGAATCATTGGGTTTAAAGGGTCCGTAGGCGGGCAATTAAGTCAGAGGTGAAATCCCACAGCTCAACTGTGGAACTGCCTTTGATACTGGTTGTCTTGAGTTATATTGAAGTGAGTAGAATATGTAGTGTAGCGGTGAAATGCTTAGATATTACATAGAATACCGATTGCGAAGGCAGCTCACTAAGTATACACTGACGCTGATGGAC…	0	0	0	0	0	0	1	0	0	0	0	0	0	0	0	0	0	0	0	0	0	0	0	0	0	0	0	0	0	0	0	0	0	0	0	0	0	0	0	0	0	0	0	0	0	0
ASV204	16e1ca9aa1f5e1694ce06dfd714289b9	D_0__Bacteria;D_1__Dadabacteria;D_2__Dadabacteriia;D_3__Dadabacteriales;D_4__uncultured organism;D_5__uncultured organism;D_6__uncultured organism	GGAATATTGGACAATGGGCGCAAGCCTGATCCAGCAATACCGCGTGAGGGATGAAGGCTTTCGAGTCGTAAACCTCTGTCAGTTGGAACGATGGGTCTGTAGGTTAATACCCTGCAGACTTGACGGTACCTTCAAAGGAAGCCCCGGCTAACTCCGTGCCAGCAGCCGCGGTAATACGGAGGGGGCAAGCGTTGCTCGGAATTACTGGGCGTAAAGGGTCCGCAGGTGGCTTTGTAAGTTAGATGTGAAATCTCAGGGCTCAACCCTGAAACTGCATCTAATACTGCTTAGCTTGAGTACAGGAGAGGTTGGCGGAATTCCCGGTGTAGCGGTGAAATGCGTAGATATCGGGAGGAACACCAGTGGCGAAGGCGGCCAACTGGCCTGTTACTGACACTC…	0	0	0	0	0	0	0	0	0	0	0	0	0	0	1	0	0	0	0	0	0	0	0	0	0	0	0	0	0	1	0	0	0	0	0	0	0	0	0	0	0	0	0	0	0	0
ASV205	e9ff1919ca6f83335f24df127b7b526c	D_0__Bacteria;D_1__Verrucomicrobia;D_2__Verrucomicrobiae;D_3__Verrucomicrobiales;D_4__DEV007	AGAATCATTCGCAATGGACGCAAGTCTGACGGTGCGACGCCGCGTGGAGGATGAAGGCCCTAGGGTCGTAAACTCCTGTCATCAGGGAGTAAATGCTTACGTAGTAACTGACGTAGGTCTTGATAGTACCTGAAGAGGAAGGGACGGCAAACTTCGTGCCAGCAGCCGCGGTAATACGAAGGTCCCAAGCGTTGTTCGGATTTACTGGGCGTAAAGCGTCTGTAGGCTGCGCGGTAAGTCAGATGTGAAATCCCGGGGCTCAACCCCGGAACTGCATCCGATACTGCCGTGCTTGAGGGTCGGAGGGGAGTCTGGAATTCTCGGTGTAGCAGTGAAATGCGTAGATATCGAGAGGAACACTAGTGGCGAAGGCGAGACTCTGGACGACACCTGACGCTG…	0	0	0	0	0	0	0	0	0	0	0	0	0	0	0	0	0	0	0	1	0	0	0	0	0	1	0	0	0	0	0	0	0	0	0	0	0	0	0	0	0	0	0	0	0	0
ASV206	49ab37651e1aeeff8dd6f3180e1e42fd	D_0__Bacteria;D_1__Verrucomicrobia;D_2__Verrucomicrobiae;D_3__Opitutales;D_4__Puniceicoccaceae;D_5__Lentimonas	GTCACCGGGGAGCAACAAGCGGGTTCATAGCCCGCCCTGAGTTAACCCGGAGAGGAAGCAGTGGCTAACTCCGTGCCAGCAGCCGCGGTAATACGGAGACTGCAAGCGTTACTCGGATTCACTGGGCGTAAAGGGTGCGTAGGCGGATAGATGTGTCAGGTGTGAAATCTCGGGGCTCAACCTCGAAACTGCGCCTGAAACTGTCTATCTAGAGTATTGGAGGGGTAAGTGGAATTTCTGGTGTAGCGGTGAAATGCGTAGATATCAGAAGGAACACCAATGGCGAAGGCAGCTTACTGGACAAATACTGACGCTGAGGCACGAAAGCATGGGTAGCGAAAGGG	0	0	0	0	0	0	0	0	0	0	0	0	0	0	0	0	0	0	0	0	0	0	0	0	0	0	0	0	0	0	0	0	0	0	0	1	0	0	0	0	0	0	0	0	0	0
ASV207	11ef66e5f1db687dba4655ca80988dd0	D_0__Bacteria;D_1__Proteobacteria;D_2__Alphaproteobacteria;D_3__uncultured;D_4__uncultured deep-sea bacterium;D_5__uncultured deep-sea bacterium;D_6__uncultured deep-sea bacterium	GGAATATTGGACAATGGGCGAAAGCCTGATCCAGCGATGCCGCGTGAGTGAAGAAGGCCTTAGGGTTGTAAAACTCTTTCACCAGGGAAGATAATGACGGTACCTGGTAAAGAAGCCCCGGCTAACTCCGTGCCAGCAGCCGCGGTAATACGGAGGGGGCTAGCGTTGTTCGGAATTACTGGGCGTAAAGCGCGCGTAGGCGGTCAAGTAAGTTGGTGGTGAAATCCCGGAGCTCAACTCCGGAACTGCCTTCAAAACTGCTTGACTAGAGGCAGGGAGAGGAGAGTGGAATATCCAGTGTAGAGGTGAAATTCGTAGATATTGGATGGAACACCAGTGGCGAAGGCGACTCTCTGGCCCTGATCTGACGCTAAGGCGCGAAAGCGTGGGGAGCAAACA…	0	0	0	0	0	0	0	0	0	0	0	0	1	0	0	0	0	0	0	0	1	0	0	0	0	0	0	0	0	0	0	0	0	0	0	0	0	0	0	0	0	0	0	0	0	0
ASV208	8c909f6b26c5c2fb80901fda1fbbd9f7	D_0__Bacteria;D_1__Verrucomicrobia;D_2__Verrucomicrobiae;D_3__Verrucomicrobiales;D_4__DEV007;D_5__uncultured bacterium;D_6__uncultured bacterium	AGAATCATTCGCAATGGACGAAAGTCTGACGGTGCGACGCCGCGTGGAGGATGAAGGACCTAGGTCTGTAAACTCCTGTCATCAGCGAGTAAGGCTCTCACGAGTAACTGCGTGAGAGTTTGATAGTAGCTGAAGAGGAAGGGACGGCTAACTTCGTGCCAGCAGCCGCGGTAATACGAAGGTCCCGAGCGTTGTTCGGAATCACTGGGCGTAAAGCGTATGTAGGCGGCGGGGTAAGTCAGATGTGAAAGCCCGGGGCTCAACCCCGGAACTGCATCCGATACTGCCTTGCTAGAGTAATGGAGGGGAGTCTGGAATTCACGGTGTAGCAGTGAAATGCGTAGATATCGTGAGGAACACTAGTGGCGAAGGCGAGACTCTGGACATTTACTGACGCTC…	0	0	0	0	0	0	0	0	0	0	0	0	1	0	0	0	0	0	0	0	0	0	0	0	0	0	0	4	0	0	0	0	0	0	0	0	0	0	0	0	0	0	0	0	0	0
ASV209	499220d0174426c83dd040c7a4a0bd99	D_0__Bacteria;D_1__Actinobacteria;D_2__Acidimicrobiia;D_3__Microtrichales;D_4__Ilumatobacteraceae;D_5__Ilumatobacter;D_6__uncultured bacterium	GGAATATTGCACAATGGGCGAAAGCCTGATGCAGCGACGCCGCGTGCGGGAAGAAGGCCCTAGGGTTGTAAACCGCTTTCAGTAGGGAAGAAAATGACGGTACCTACAGAAGAAGGTGCGGCCAACTACGTGCCAGCAGCCGCGGTGACACGTAGGCACCAAGCGTTATCCGGATTTATTGGGCGTAAAGAGCTCGTAGGCGGCTCGGTAAGTCGGGTGTGAAAACTCTGGGCTCAACCCAGAGAGGCCACCCGATACTGCCGTGGCTAGAGTACGGTAGGGGAGCGGGGAATTCCTGGTGTAGCGGTGAAATGCGCAGATATCAGGAGGAACACCAGCGGCGAAGGCGCCGCTCTGGGCCGTTACTGACGCTGAGGAGCGAAAGCATGGGTAGCAAAC…	0	0	0	0	0	0	0	0	0	0	0	0	0	0	0	0	0	0	0	1	0	0	0	0	0	0	0	4	0	0	0	0	0	0	0	0	0	0	0	0	0	0	0	0	0	0
ASV210	d0f7e02d532acdbf8521778f59dc3828	D_0__Bacteria;D_1__Proteobacteria;D_2__Alphaproteobacteria;D_3__Rhizobiales;D_4__Stappiaceae;D_5__Pseudovibrio	GGAATATTGGACAATGGGCGCAAGCCTGATCCAGCCATGCCGCGTGTGTGATGACGGCCTTAGGGTTGTAAAGCACTTTCAGCAGTGAAGATAATGACACTACCTGCAGAAGAAGCCCCGGCTAACTTCGTGCCAGCAGCCGCGGTAATTCGAAGGGGGCTAGCGTTGTTCGGAATCACTGGGCGTAAAGCGTACGTAGGCGGACTGATAAGTTAGGGGTGAAATCCCAAGGCTCAACCTTGGAACTGCCTTTAATACTGTTAGTCTTGAGATCGAGAGAGGTGAGTGGAACTCCGAGTGTAGAGGTGAAATTCGTAGATATTCGGAAGAACACCAGTGGCGAAGGCGGCTCACTGGCTCGATACTGACGCTGAGGTACGAAAGCGTGGGGAGCAAACA…	0	0	0	0	0	0	0	0	0	0	0	0	0	0	0	0	0	0	0	0	0	0	0	0	0	0	0	0	0	0	0	0	0	0	0	0	0	40	0	0	0	0	0	0	0	0
ASV211	0d43f0b38e1eafa3d5287d6c7fa83cec	D_0__Bacteria;D_1__Proteobacteria;D_2__Gammaproteobacteria;D_3__Alteromonadales;D_4__Colwelliaceae;D_5__Colwellia	GGAATATTGCACAATGGGCGAAAGCCTGATGCAGCCATGCCGCGTGTGTGAAGAAGGCCTTCGGGTTGTAAAGCACTTTCAGTTGTGAGGAAAGGGATGTAGTTAATAGCTGCATCCTGTGACGTTAACAACAGAAGAAGCACCGGCTAACTTCGTGCCAGCAGCCGCGGTAATACGAGGGGTGCAAGCGTTAATCGGAATTACTGGGCGTAAAGCGTTCGTAGGCGGTCTATTAAGCAAGATGTGAAAGCCCAGGGCTCAACCTTGGAACTGCATTTTGAACTGGTAGACTAGAGTACTGTAGAGGGTGGTGGAATTTCCAGTGTAGCGGTGAAATGCGTAGAGATTGGAAGGAACATCAGTGGCGAAGGCGGCCACCTGGACAGATACTGACGCTGA…	0	0	0	0	0	0	0	0	0	0	0	0	0	0	0	0	0	0	0	0	0	0	0	32	0	0	0	0	0	0	0	0	0	0	0	0	0	0	0	0	0	0	0	0	0	0
ASV212	897e6e99f5f2eb2056b21e8a951f7831	D_0__Bacteria;D_1__Proteobacteria;D_2__Alphaproteobacteria;D_3__Rhizobiales;D_4__Stappiaceae;D_5__Pseudovibrio	GGAATATTGGACAATGGGCGTAAGCCTGATCCAGCCATGCCGCGTGTGTGATGACGGCCTTAGGGTTGTAAAGCACTTTCAGCAGTGAAGATAATGACATTAACTGCAGAAGAAGCCCCGGCTAACTTCGTGCCAGCAGCCGCGGTAATACGAAGGGGGCTAGCGTTGTTCGGAATCACTGGGCGTAAAGCGTACGTAGGCGGACTGATAAGTTAGGGGTGAAATCCCAAGGCTCAACCTTGGAACTGCCTTTAATACTGTTAGTCTTGAGATCGAGAGAGGTGAGTGGAACTCCGAGTGTAGAGGTGAAATTCGTAGATATTCGGAAGAACACCAGTGGCGAAGGCGGCTCACTGGCTCGATACTGACGCTGAGGTACGAAAGCGTGGGGAGCAAACA…	0	0	0	0	0	0	0	0	0	0	0	0	0	0	0	0	0	0	0	0	0	0	0	0	0	0	0	0	0	0	0	0	0	0	0	0	0	0	0	0	0	0	0	0	0	0
ASV213	17730a7059ed7d7d9c3bf1201b137282	D_0__Bacteria;D_1__Bacteroidetes;D_2__Bacteroidia;D_3__Flavobacteriales;D_4__Flavobacteriaceae	GGAATATTGGACAATGGGCGCAAGCCTGATCCAGCCATGCCGCGTGCAGGAAGACTGCCCTATGGGTTGTAAACTGCTTTTATACAGGAAGAAACACCCCGACGTGTCGGGGCTTGACGGTACTGTAAGAATAAGGATCGGCTAACTCCGTGCCAGCAGCCGCGGTAATACGGAGGATCCAAGCGTTATCCGGAATCATTGGGTTTAAAGGGTCCGTAGGTGGATAATTAAGTCAGGGGTGAAAATCTGCAGCTCAACTGTAGAATTGCCTTTGATACTGGTTATCTTGAGTTATTATGAAGTAGTTAGAATATGTAGTGTAGCGGTGAAATGCATAGATATTACATAGAATACCAATTGCGAAGGCAGATTACTAATAATATACTGACACTGATGGAC…	0	0	0	0	0	0	0	0	0	0	0	0	0	0	0	0	0	0	0	0	0	0	0	0	0	0	0	0	0	0	30	0	0	0	0	0	0	0	0	0	0	0	0	0	0	0
ASV214	0f8e35c90ebf57c8c8e23e6c040ca8cb	D_0__Bacteria;D_1__Bacteroidetes;D_2__Bacteroidia;D_3__Flavobacteriales;D_4__Cryomorphaceae;D_5__uncultured;D_6__uncultured bacterium	GGAATATTGCGCAATGGAGGCAACTCTGACGCAGCCATGCCGCGTGAAGGAATGAATGCCCTATGGGTTGTAAACTTCTTTTATGTAGGAAGAAACACAGATACGTGTATTTGTTTGACGGTACTACAGGAATAAGGACCGGCTAACTCCGTGCCAGCAGCCGCGGTAATACGGAGGGTCCAAGCGTTATCCGGATTCATTGGGTTTAAAGGGTTCGTAGGCGGATATATAAGTCAGTGGTGAAATCCCGAAGCTCAACTTCGGAACTGCCATTGAAACTGTATATCTTGAATTTAGATGAAGTGGGCGGAATACGACATGTAGCGGTGAAATGCATAGATATGTCGTAGAACACCGATAGTGAAGACAGCTCACTAAACTAAGATTGACGCTGATGAA…	0	0	0	0	0	0	0	0	0	0	0	0	0	0	0	0	0	0	0	0	0	0	0	0	28	0	0	0	0	0	0	0	0	0	0	0	0	0	0	0	0	0	0	0	0	0
ASV215	c35fbb2bd8cf1537eecc9d33597d2f8d	D_0__Bacteria;D_1__Verrucomicrobia;D_2__Verrucomicrobiae;D_3__Verrucomicrobiales;D_4__Rubritaleaceae;D_5__Rubritalea;D_6__uncultured marine bacterium	AGAATCATTCACAATGGGGGAAACCCTGATGGTGCAACGCCGCGTGTGGGATGAAGGCCCTAGGGTCGTAAACCACTGTCATGTGAGAGTAAGACATAGAAGTTAATACCTTTTATGTTTGATAGTATCACAAGAGGAAGGGACGGCTAACTTCGTGCCAGCAGCCGCGGTAATACGAAGGTCCCGAGCGTTATTCGGAATCACTGGGCGTAAAGGGAGCGTAGGCTGTGCGGTAAGTCAGATGTGAAATCTCAAGGCTCAACCTTGAAACTGCATCCGATACTGCCGCACTAGAGTAATGGAGGGGTAACTGGAATTCTCGGTGTAGCAGTGAAATGCGTAGATATCGAGAGGAAGACCAACGGCGAAGGCAGGTTACTGGACATTTACTGACGCTGA…	0	0	0	0	0	0	0	0	0	0	0	0	0	0	0	0	0	0	0	0	0	0	0	0	23	0	0	0	0	0	0	0	0	0	0	0	0	0	0	0	0	0	0	0	0	0
ASV216	41c70d8478fbc176a2f70129388e5cd0	D_0__Bacteria;D_1__Bacteroidetes;D_2__Bacteroidia;D_3__Flavobacteriales;D_4__Flavobacteriaceae	GGAATATTGGACAATGGGTGCAAGCCTGATCCAGCCATGCCGCGTGCAGGAAGACTGCCCTATGGGTTGTAAACTGCTTTTATACAGGAAGAAACACCCCGACGTGTCGGGGCTTGACGGTACTGTAAGAATAAGGATCGGCTAACTCCGTGCCAGCAGCCGCGGTAATACGGAGGATCCAAGCGTTATCCGGAATCATTGGGTTTAAAGGGTCCGTAGGTGGATAATTAAGTCAGGGGTGAAAGTCTGCAGCTCAACTGTAGAATTGCCTTTGATACTGGTTATCTTGAGTTATTATGAAGTAGTTAGAATATGTAGTGTAGCGGTGAAATGCATAGATATTACATAGAATACCAATTGCGAAGGCAGATTACTAATAATATACTGACACTGATGGAC…	0	0	0	0	0	0	0	0	0	0	0	0	0	0	0	0	0	0	0	0	0	22	0	0	0	0	0	0	0	0	0	0	0	0	0	0	0	0	0	0	0	0	0	0	0	0
ASV217	9e5b21200350e68be5c9e3368f3d0700	D_0__Bacteria;D_1__Proteobacteria;D_2__Gammaproteobacteria;D_3__Cellvibrionales;D_4__Spongiibacteraceae;D_5__Sinobacterium;D_6__uncultured bacterium	GGAATATTGCACAATGGGCGAAAGCCTGATGCAGCCATGCCGCGTGTGTGAAGAAGGCCTTAGGGTTGTAAAGCACTTTCAGCGAGGAGGAAAGGCGTTAAGTTAATACCTTGATGCTGTGACGTTACTCGCAGAAGAAGGACCGGCTAACTCCGTGCCAGCAGCCGCGGTAATACGGAGGGTCCGAGCGTTAATCGGAATTACTGGGCGTAAAGCGCGCGTAGGCGGCTTGTTAAGTCAGATGTGAAAGCCCTGGGCTCAACCTGGGAACTGCATTTGATACTGGCAAGCTAGAGTATGGGAGAGGACAGTGGAATTTCTAGTGTAGCGGTGAAATGCGTAGATATTAGAAGGAACACCAGTGGCGAAGGCGACTGTCTGGCCCAATACTGACGCTGA…	0	0	0	0	0	0	0	0	0	0	0	0	0	0	0	0	20	0	0	0	0	0	0	0	0	0	0	0	0	0	0	0	0	0	0	0	0	0	0	0	0	0	0	0	0	0
ASV218	2125973f9facb743b3084f349631b894	D_0__Bacteria;D_1__Bacteroidetes;D_2__Bacteroidia;D_3__Flavobacteriales;D_4__Flavobacteriaceae	GGAATATTGGGCAATGGAGGCAACTCTGACCCAGCCATGCCGCGTGCAGGAAGACGGCCCTATGGGTTGTAAACTGCTTTTATACAGGAAGAAACACTCGTACGTGTACGAGCTTGACGGTACTGTAAGAATAAGGACCGGCTAACTCCGTGCCAGCAGCCGCGGTAATACGGAGGGTCCGAGCGTTATCCGGAATCATTGGGTTTAAAGGGTCCGCAGGCGGTCAATTAAGTCAGAGGTGAAATACCATAGCTCAACTATGGAACTGCCTTTGATACTGGTTGACTTGAGTCATATGGAAGTAGATAGAATGTGTAGTGTAGCGGTGAAATGCATAGATATTACACAGAATACCGATTGCGAAGGCAGTCTACTACGTATGTACTGACGCTGAGGGAC…	0	0	0	0	0	0	0	0	0	0	0	0	0	0	0	0	0	0	0	0	0	0	0	0	0	0	0	0	0	0	0	0	0	0	0	0	0	0	0	0	0	0	0	0	0	0
ASV219	1380c3653a500efdb95294a32e4e152c	D_0__Bacteria;D_1__Proteobacteria;D_2__Gammaproteobacteria;D_3__Alteromonadales;D_4__Shewanellaceae;D_5__Shewanella	GGAATATTGCACAATGGGCGAAAGCCTGATGCAGCCATGCCGCGTGTATGAAGAAGGCCTTCGGGTTGTAAAGTACTTTCAGCGAGGAGGAAAGTTCAATTGTTAATAGCTATTGGATGTGACGTTACTCGCAGAAGAAGCACCGGCTAACTTCGTGCCAGCAGCCGCGGTAATACGAGGGGTGCAAGCGTTAATCGGAATTACTGGGCGTAAAGCGTACGCAGGCGGTTTGTTAAGCGAGATGTGAAAGCCCCGGGCTCAACCTGGGAACTGCATTTCGAACTGGCAAACTAGAGTCTTGTAGAGGGGGGTAGAATTTCAGGTGTAGCGGTGAAATGCGTAGAGATCTGAAGGAATACCGGTGGCGAAGGCGGCCCCCTGGACAACGACTGACGCTCA…	0	0	0	0	0	0	0	0	0	0	0	0	0	0	0	0	0	0	0	0	0	0	0	0	0	0	16	0	0	0	0	0	0	0	0	0	0	0	0	0	0	0	0	0	0	0
ASV220	9a42091a8c13a9f28c30a35f5935b970	D_0__Bacteria;D_1__Proteobacteria;D_2__Gammaproteobacteria;D_3__Cellvibrionales;D_4__Halieaceae;D_5__OM60(NOR5) clade;D_6__uncultured OM60 clade bacterium	GGAATATTGCGCAATGGGGGGAACCCTGACGCAGCCATGCCGCGTGTGTGAAGAAGGCCTTAGGGTTGTAAAGCACTTTCAATTGGGAAGAAAAGCTTAACGTTAATAGCGTTGAGCCCTGACATTACCTTTAGAAGAAGCACCGGCTAACTCCGTGCCAGCAGCCGCGGTAATACGGAGGGTGCAAGCGTTAATCGGAATTACTGGGCGTAAAGCGCGCGTAGGCGGTTGTTTAAGTCGGATGTGAAAGCCCCGGGCTCAACCTGGGAACTGCATTCGATACTGGGCGACTAGAGTATGAAAGAGGGAGGTAGAATTCCATGTGTAGCGGTGAAATGCGTAGATATATGGAGGAATACCAGTGGCGAAGGCGGCCTCCTGGTTCAATACTGACGCTGA…	0	0	0	0	0	0	0	0	0	0	0	0	0	0	0	0	15	0	0	0	0	0	0	0	0	0	0	0	0	0	0	0	0	0	0	0	0	0	0	0	0	0	0	0	0	0
ASV221	9f37f559036d9fa368340b7d58c2b5eb	D_0__Bacteria;D_1__Proteobacteria;D_2__Gammaproteobacteria;D_3__Alteromonadales;D_4__Moritellaceae;D_5__Moritella	GGAATATTGCACAATGGGGGAAACCCTGATGCAGCCATACCGCGTGTATGAAGAAGGCCTTAGGGTTGTAAAGTACTTTCAGCGAGGAGGAAAGGGTGTTATTTAATACGTAACATCTGTGACGTTACTCGCAGAAGAAGCACCGGCTAACTCCGTGCCAGCAGCCGCGGTAATACGGAGGGTGCAAGCGTTAATCGGAATTACTGGGCGTAAAGCGCATGCAGGCGGTTTGTTAAGCGAGATGTGAAAGCCCCGGGCTCAACCTGGGAACTGCATTTCGAACTGGCAAACTAGAGTTCTTGAGAGGGTGGTAGAATTTCAGGTGTAGCGGTGAAATGCGTAGAGATCTGAAGGAATACCAGTGGCGAAGGCGGCCACCTGGCAAGTAACTGACGCTCA…	0	0	0	0	0	0	0	0	0	0	0	0	15	0	0	0	0	0	0	0	0	0	0	0	0	0	0	0	0	0	0	0	0	0	0	0	0	0	0	0	0	0	0	0	0	0
ASV222	453ef3a722635c6b780dece56a7b716c	D_0__Bacteria;D_1__Proteobacteria;D_2__Alphaproteobacteria	GGAATATTGGACAATGGGCGCAAGCCTGATCCAGCTATGCCGCGTGAGTGAAGAAGGCTTTCGGGTTGTAAAACTCTTTCAGTGGGGAAGAAAATGACGGTACCCACAGAAGAAGTCCCGGCTAACTCCGTGCCAGCAGCCGCGGTAATACGGAGGGGGCTAACGTTGTTCGGAATTACTGGGCGTAAAGGGCATGCAGGCTGTCTAGCAAGTTAAGTGTGAAATCCATAAGCTTAACTTAAGAACTGCATTTAAAACTGCTAGACTCGAGTACGAGAGAGGGTAATGGAATTCCTAGTGTAGAGGTGAAATTCGTAGATATTAGGAGGAACACCAGAGGCGAAGGCGATTATCTGGCTCGTTACTGACGTTGAGGTGCGAAAGCATGGGTAGCAAACA…	0	0	0	15	0	0	0	0	0	0	0	0	0	0	0	0	0	0	0	0	0	0	0	0	0	0	0	0	0	0	0	0	0	0	0	0	0	0	0	0	0	0	0	0	0	0
ASV223	71ad97282011aacbef87ebd13b02e8d8	D_0__Bacteria;D_1__Proteobacteria;D_2__Alphaproteobacteria;D_3__Rhodobacterales;D_4__Rhodobacteraceae	GGAATCTTGGACAATGGGCGCAAGCCTGATCCAGCCATGCCGCGTGAGTGATGAAGGCCCTAGGGTCGTAAAACTCTTTCGCCAGGGATGATAATGACAGTACCTGGTAAAGAAACCCCGGCTAACTCCGTGCCAGCAGCCGCGGTAATACGGAGGGGGTTAGCGTTGTTCGGAATTACTGGGCGTAAAGCGTACGTAGGCGGACTAGTAAGTTAGGGGTGAAATCCCAGGGCTCAACCCTGGAACTGCCTCTAAAACTGCTAGTCTAGAGATCGAGAGAGGTGAGTGGAATTCCAAGTGTAGAGGTGAAATTCGTAGATATTTGGAGGAACACCAGTGGCGAAGGCGGCTCACTGGCTCGATACTGACGCTGAGGTACGAAAGTGTGGGGAGCAAACA…	0	0	0	0	14	0	0	0	0	0	0	0	0	0	0	0	0	0	0	0	0	0	0	0	0	0	0	0	0	0	0	0	0	0	0	0	0	0	0	0	0	0	0	0	0	0
ASV224	989e010af56dd157b7aea11a455fd11e	D_0__Bacteria;D_1__Proteobacteria;D_2__Gammaproteobacteria;D_3__Cellvibrionales;D_4__Spongiibacteraceae;D_5__Sinobacterium	GGAATATTGCACAATGGGCGAAAGCCTGATGCAGCCATGCCGCGTGTGTGAAGAAGGCCTTAGGGTTGTAAAGCACTTTCAGCGAGGAGGAAAGGTGTCAAGCTAATACCTTGATGCTGTGACGTTACTCGCAGAAGAAGGACCGGCTAACTCCGTGCCAGCAGCCGCGGTAATACGGAGGGTCCGAGCGTTAATCGGAATTACTGGGCGTAAAGCGCGCGTAGGCGGCTTGTTAAGTCAGATGTGAAAGCCCTGGGCTCAACCTGGGAACTGCATTTGATACTGGCAAGCTAGAGTATGGGAGAGGACAGTGGAATTTCTAGTGTAGCGGTGAAATGCGTAGATATTAGAAGGAACACCAGTGGCGAAGGCGACTGTCTGGCCCAATACTGACGCTGA…	0	0	0	0	0	0	0	0	0	0	0	0	0	0	0	0	13	0	0	0	0	0	0	0	0	0	0	0	0	0	0	0	0	0	0	0	0	0	0	0	0	0	0	0	0	0
ASV225	15bb527bf6bf2f47a58491f4219161ab	D_0__Bacteria;D_1__Bacteroidetes;D_2__Bacteroidia;D_3__Flavobacteriales;D_4__Flavobacteriaceae;D_5__Ulvibacter	GGAATATTGGACAATGGGCGAGAGCCTGATCCAGCCATGCCGCGTGCAGGAAGACGGCCCTATGGGTTGTAAACTGCTTTTATACAGGAAGAAACACTCTCTCGAGAAGAGAGCTTGACGGTACTGTAAGAATAAGGACCGGCTAACTCCGTGCCAGCAGCCGCGGTAATACGGAGGGTCCGAGCGTTATCCGGAATCATTGGGTTTAAAGGGTCCGTAGGCGGGCAGCTCAGTCAGTGGTGAAAGTTTGCAGCTCAACTGTAAAATTGCCATTGATACTGGTTGTCTTGAATTAATGTGAAGTGGTTAGAATAAGTAGTGTAGCGGTGAAATGCATAGATATTACTTAGAATACCAATTGCGAAGGCAGATCACTAACATTATATTGACGCTGATGGA…	0	0	0	0	0	0	0	0	0	0	0	0	0	0	0	0	0	0	0	0	0	0	0	0	13	0	0	0	0	0	0	0	0	0	0	0	0	0	0	0	0	0	0	0	0	0
ASV226	a4930f771bcabde2d766f51497c75346	D_0__Bacteria;D_1__Dependentiae;D_2__Babeliae;D_3__Babeliales;D_4__Vermiphilaceae;D_5__uncultured bacterium;D_6__uncultured bacterium	GGAATATTGCGCAATGGGCGAAAGCCTGACGCAGCGACGCCGCGTGGAGGATGAAGGTTTTCGGATCGTAAACTCCTGTTAGATGGGAAGAAAAAGCTTGTCCTTAATAGGGACTGAGTAATGACGGTACCATCAAAGAAAGCACTGGCTAACTTCGTGCCAGCAGCCGCGGTAATACGAGGAGTGCAAGCGTTATTCGGAATTACTGGGCGTAAAGGGTGTGTAGACGGTATATCAAGTTTGTTGTTAAATTTTTCGGCCTAACCGAAAGTCTGCAATGGAAACTGGTAAACTAGAGGATGAGAGAGAGAAGTGGAATTCCCGGAGTAGCGGTAAAATGCGTGGATCCCGGGAGGAACACCGATGGCGAAGGCAGCTTCTTGGCTCATACCTGACGTT…	0	0	0	0	0	0	0	0	0	0	0	0	0	0	0	0	0	0	0	0	0	0	0	0	0	0	0	0	0	0	0	0	0	0	0	0	13	0	0	0	0	0	0	0	0	0
ASV227	6905b0acc588e8efb7f51581889a7739	D_0__Bacteria;D_1__Bacteroidetes;D_2__Bacteroidia;D_3__Flavobacteriales;D_4__Flavobacteriaceae	GGAATATTGGACAATGGGCGCGAGCCTGATCCAGCCATGCCGCGTGCAGGAAGACTGCCCTATGGGTTGTAAACTGCTTTTATACAGGAAGAAACACTCCCTCGTGAGGGAGCTTGACGGTACTGTAAGAATAAGGATCGGCTAACTCCGTGCCAGCAGCCGCGGTAATACGGAGGATCCAAGCGTTATCCGGAATCATTGGGTTTAAAGGGTCCGTAGGTGGATAATTAAGTCAGAGGTGAAATCCTGCAGCTCAACTGTAGAATTGCCTTTGATACTGGTTATCTTGAGTTATTATGAAGTAGTTAGAATATGTAGTGTAGCGGTGAAATGCATAGATATTACATAGAATACCAATTGCGAAGGCAGATTACTAATAATCAACTGACACTGATGGAC…	0	0	0	0	0	0	0	0	0	0	0	0	0	0	0	0	0	0	0	0	0	0	0	0	0	0	0	0	0	0	0	0	0	0	0	0	0	0	0	0	0	0	0	0	0	0
ASV228	170cf68d1df61917e205dd4e2785c42e	D_0__Bacteria;D_1__Proteobacteria;D_2__Alphaproteobacteria;D_3__Rhizobiales;D_4__Stappiaceae;D_5__Pseudovibrio	GGAATATTGGACAATGGGGGCAACCCTGATCCAGCCATGCCGCGTGTGTGATGACGGCCTTAGGGTTGTAAAGCACTTTCAGCAGTGAAGATAATGACATTAACTGCAGAAGAAGCCCCGGCTAACTTCGTGCCAGCAGCCGCGGTAATACGAAGGGGGCTAGCGTTGTTCGGAATCACTGGGCGTAAAGCGTACGTAGGCGGGCTGATAAGTTAGGGGTGAAATCCCAGGGCTCAACCCTGGAACTGCCTTTAATACTGTCAGTCTAGAGATCGAGAGAGGTGAGTGGAACTCCGAGTGTAGAGGTGAAATTCGTAGATATTCGGAAGAACACCAGTGGCGAAGGCGGCTCACTGGCTCGATACTGACGCTGAGGTACGAAAGCGTGGGGAGCAAACA…	0	0	0	0	0	0	0	0	0	0	0	0	11	0	0	0	0	0	0	0	0	0	0	0	0	0	0	0	0	0	0	0	0	0	0	0	0	0	0	0	0	0	0	0	0	0
ASV229	17ba20c7a27abd5b4b818fb85cfa62ce	D_0__Bacteria;D_1__Proteobacteria;D_2__Gammaproteobacteria;D_3__Alteromonadales;D_4__Shewanellaceae;D_5__Shewanella	GGAATATTGCACAATGGGCGAAAGCCTGATGCAGCCATGCCGCGTGTATGAAGAAGGCCTTCGGGTTGTAAAGTACTTTCAGCGAGGAGGAAAGTTCAAGCGTTAATAGCGTTTGGATGTGACGTTACTCGCAGAAGAAGCACCGGCTAACTTCGTGCCAGCAGCCGCGGTAATACGAGGGGTGCAAGCGTTAATCGGAATTACTGGGCGTAAAGCGTACGCAGGCGGTTTGTTAAGCGAGATGTGAAAGCCCCGGGCTCAACCTGGGAACTGCATTTCGAACTGGCAAACTAGAGTCTTGTAGAGGGGGGTAGAATTTCAGGTGTAGCGGTGAAATGCGTAGAGATCTGAAGGAATACCGGTGGCGAAGGCGGCCCCCTGGACAACGACTGACGCTCA…	0	0	0	0	0	0	0	0	0	0	0	0	11	0	0	0	0	0	0	0	0	0	0	0	0	0	0	0	0	0	0	0	0	0	0	0	0	0	0	0	0	0	0	0	0	0
ASV230	1ad17403f2474fbe3450162f48ff61f8	D_0__Bacteria;D_1__Bacteroidetes;D_2__Bacteroidia;D_3__Flavobacteriales;D_4__Flavobacteriaceae;D_5__Lutimonas	GGAATATTGGGCAATGGAGGCAACTCTGACCCAGCCATGCCGCGTGCAGGAAGACGGCCCTATGGGTTGTAAACTGCTTTTATACAGGAAGAAACTTATCCACGTGTGGATAACTGACGGTACTGTAAGAATAAGGACCGGCTAACTCCGTGCCAGCAGCCGCGGTAATACGGAGGGTCCAAGCGTTATCCGGAATCATTGGGTTTAAAGGGTCCGTAGGCGGGCAATTAAGTCAGAGGTGAAATCCCACAGCTCAACTGTGGAACTGCCTTTGATACTGGTTGTCTTGAGTTATAGTGAAGTAGATAGAATATGTAGTGTAGCGGTGAAATGCATAGATATTACATAGAATACCGATTGCGAAGGCAGTCTACTAACTGTATACTGACGCTAATGGAC…	0	0	0	0	0	0	0	0	0	0	0	0	0	0	0	10	0	0	0	0	0	0	0	0	0	0	0	0	0	0	0	0	0	0	0	0	0	0	0	0	0	0	0	0	0	0
ASV231	174bb584f7e5f47f72b2eac955bbceaf	D_0__Bacteria;D_1__Bacteroidetes;D_2__Bacteroidia;D_3__Flavobacteriales;D_4__Flavobacteriaceae	GGAATATTGGGCAATGGAGGCAACTCTGACCCAGCCATGCCGCGTGCAGGAAGACGGCCCTATGGGTTGTAAACTGCTTTTATAGAGGAAGAAACCCCACTACGTGTGGTGGGCTGACGGTACTCTACGAATAAGGACCGGCTAACTCCGTGCCAGCAGCCGCGGTAATACGGAGGGTCCAAGCGTTATCCGGAATCATTGGGTTTAAAGGGTCCGTAGGCGGGCAATTAAGTCAGAGGTGAAATCCCACAGCTCAACTGTGGAACTGCCTTTGATACTGGTTGTCTTGAGTTATATTGAAGTGAGTAGAATATGTAGTGTAGCGGTGAAATGCTTAGATATTACATAGAATACCGATTGCGAAGGCAGCTCACTAAGTATATACTGACGCTGATGGAC…	0	0	0	0	0	0	0	0	0	0	0	0	0	0	0	0	0	0	0	0	0	0	0	0	0	0	0	0	0	0	0	0	0	0	0	0	0	0	0	0	0	0	0	0	0	0
ASV232	f4c54c2b635641b0d20d86d3a7275e86	D_0__Bacteria;D_1__Actinobacteria;D_2__Acidimicrobiia;D_3__Microtrichales;D_4__Ilumatobacteraceae;D_5__Ilumatobacter	GGAATCTTGCACAATGGGCGCAAGCCTGATGCAGCGATGCCGCGTGCGGGAAGAAGGCCCTAGGGTTGTAAACCGCTTTCAGTAGGGAAGAAAATGACGGTACCTACAGAAGAAGGTGCGGCCAACTACGTGCCAGCAGCCGCGGTGACACGTAGGCACCAAGCGTTATCCGGATTTATTGGGCGTAAAGAGCTCGTAGGCGGTTTGGTAAGTCGGGTGTGAAAACTCTGGGCTCAACCCAGAGAGGCCACCCGATACTGCTATGACTAGAGTACGGTAGGGGAGCGGGGAATTCCTGGTGTAGCGGTGAAATGCGCAGATATCAGGAGGAACACCAGTGGCGAAGGCGCCGCTCTGGGCCGTAACTGACGCTGAGGAGCGAAAGCATGGGTAGCAAAC…	0	0	0	0	0	0	0	0	0	0	0	0	0	0	0	0	0	0	0	0	0	0	0	0	0	0	0	0	0	0	0	0	0	0	0	0	0	10	0	0	0	0	0	0	0	0
ASV233	af36478a28fbdca17c52c9d4d2cbe3ad	D_0__Bacteria;D_1__Proteobacteria;D_2__Gammaproteobacteria;D_3__Oceanospirillales;D_4__Saccharospirillaceae;D_5__Oleispira	GGAATATTGCACAATGGACGAAAGTCTGATGCAGCCATGCCGCGTGTGTGAAGAAGGCCTTAGGGTTGTAAAGCACTTTCAGCGAGGAGGAAAGGTTAGTAAGTAATATTTGCTAGCTGTGACGTTACTCGCAGAAGAAGCACCGGCTAATTTAGTGCCAGCAGCCGCGGTAATACTAAAGGTGCAAGCGTTAATCGGAATTACTGGGCGTAAAGCGCGCGTAGGTGGTTTGTTAAGTTGGATGTGAAAGCCCAGGGCTCAACCTTGGAACTGCATTCAAAACTGACTCACTAGAGTACGAGAGAGGTTAGTGGAATTTCCTGTGTAGCGGTGAAATGCGTAGAGATGGGAAGGAACACCAGTGGCGAAGGCGACTGACTGGCTCGATACTGACACTGA…	0	0	0	0	0	0	0	0	0	0	0	0	0	0	0	0	0	0	0	0	0	0	0	9	0	0	0	0	0	0	0	0	0	0	0	0	0	0	0	0	0	0	0	0	0	0
ASV234	c3fffa12a1a50513dd0737261f756694	D_0__Bacteria;D_1__Proteobacteria;D_2__Alphaproteobacteria;D_3__Rhodobacterales;D_4__Rhodobacteraceae	GGAATCTTAGACAATGGGCGCAAGCCTGATCTAGCCATGCCGCGTGAGTGATGAAGGCCCTAGGGTCGTAAAGCTCTTTCGCCAGAGATGATAATGACAGTATCTGGTAAAGAAACCCCGGCTAACTCCGTGCCAGCAGCCGCGGTAATACGGAGGGGGTTAGCGTTGTTCGGAATTACTGGGCGTAAAGCGTACGTAGGCGGATTAGTAAGTAAGGGGTGAAATCCCAGGGCTCAACCCTGGAACTGCCTCTTAAACTGCTAATCTTGAGTTCGAGAGAGGTGAGTGGAATTCCAAGTGTAGAGGTGAAATTCGTAGATATTTGGAGGAACACCAGTGGCGAAGGCGGCTCACTGGCTCGATACTGACGCTGAGGTACGAAAGTGTGGGGAGCAAACA…	0	0	0	0	0	0	0	0	0	9	0	0	0	0	0	0	0	0	0	0	0	0	0	0	0	0	0	0	0	0	0	0	0	0	0	0	0	0	0	0	0	0	0	0	0	0
ASV235	1064ea7e8641c5878dd191861dc4dc62	D_0__Bacteria;D_1__Bacteroidetes;D_2__Bacteroidia;D_3__Flavobacteriales;D_4__Flavobacteriaceae;D_5__Tenacibaculum	GGAATATTGGTCAATGGAGGCAACTCTGAACCAGCTATGCCGCGTGCAGGATGACTGCCCTATGGGTTGTAAACTGCTTTTATACAGGAAGAAACCGCTCTACGTGTAGAGCCTTGACGGTACTGTAAGAATAAGGACCGGCTAACTCCGTGCCAGCAGCCGCGGTAATACGGAGGGTCCAAGCGTTATCCGGAATCATTGGGTTTAAAGGGTCCGCAGGCGGTCAATTAAGTCAGAGGTGAAAGCCCATCGCTCAACGATGGAACTGCCTTTGATACTGGTTGACTTGAGTTATACGGAAGTAGATAGAATAAGTAGTGTAGCGGTGAAATGCATAGATATTACTTAGAATACCGATTGCGAAGGCAGTCTACTACGTATATACTGACGCTGAGGGAC…	0	0	0	0	0	0	0	0	0	0	0	0	0	0	0	0	0	0	0	0	0	0	0	0	0	0	0	0	0	0	0	9	0	0	0	0	0	0	0	0	0	0	0	0	0	0
ASV236	6ada56226c6c99851732dce932452c45	D_0__Bacteria;D_1__Proteobacteria;D_2__Gammaproteobacteria;D_3__Cellvibrionales;D_4__Microbulbiferaceae;D_5__Microbulbifer	GGAATATTGCACAATGGGGGAAACCCTGATGCAGCCATGCCGCGTGTGTGAAGAAGGCCTTCGGGTTGTAAAGCACTTTCAGTAGGGAGGAAGGCTATAAGTTTAATACGCTTGTAGATTGACGTTACCTACAGAAGAAGCACCGGCTAACTCCGTGCCAGCAGCCGCGGTAATACGGAGGGTGCGAGCGTTAATCGGAATTACTGGGCGTAAAGCGCGCGTAGGCGGTTAGTTAAGCTGGATGTGAAAGCCCTGGGCTCAACCTGGGAACTGCATTCAGAACTGGCTGACTAGAGTACGAGAGAGGGTAGTGGAATTTCCTGTGTAGCGGTGAAATGCGTAGATATAGGAAGGAACATCAGTGGCGAAGGCGACTGCCTGGCTCGATACTGACGCTGA…	0	0	0	0	0	0	0	0	0	0	0	0	0	0	0	0	0	0	0	0	0	0	0	0	0	0	0	0	0	0	0	0	0	0	0	0	0	0	0	0	0	0	0	0	0	0
ASV237	a0bfa35e825b1f4704a4c6986f0bb441	D_0__Bacteria;D_1__Bacteroidetes;D_2__Bacteroidia;D_3__Flavobacteriales;D_4__Flavobacteriaceae	GGAATATTGGACAATGGAGGCAACTCTGATCCAGCCATGCCGCGTGCAGGAAGACTGCCCTATGGGTTGTAAACTGCTTTTATACAGGAAGAAACCGCTCTACGTGTAGAGCTCTGACGGTACTGTAAGAATAAGGATCGGCTAACTCCGTGCCAGCAGCCGCGGTAATACGGAGGATCCAAGCGTTATCCGGAATCATTGGGTTTAAAGGGTCCGTAGGTGGATAATTAAGTCAGAGGTGAAATCCTGCAGCTCAACTGTAGAATTGCCTTTGAAACTGGTTATCTTGAGTTATTATGAAGTAGTTAGAATATGTAGTGTAGCGGTGAAATGCATAGATATTACATAGAATACCAATTGCGAAGGCAGATTACTAATAATATACTGACACTGATGGAC…	0	0	0	0	0	0	0	0	0	0	0	9	0	0	0	0	0	0	0	0	0	0	0	0	0	0	0	0	0	0	0	0	0	0	0	0	0	0	0	0	0	0	0	0	0	0
ASV238	ee3ecf6034ee433a9be0701e508e25b7	D_0__Bacteria;D_1__Bacteroidetes;D_2__Bacteroidia;D_3__Flavobacteriales;D_4__Flavobacteriaceae	GGAATATTGGGCAATGGGCGCAAGCCTGATCCAGCCATGCCGCGTGCAGGAAGACTGCCCTATGGGTTGTAAACTGCTTTTATACAGGAAGAAACACCCCGACGTGTCGGGGCTTGACGGTACTGTAAGAATAAGGATCGGCTAACTCCGTGCCAGCAGCCGCGGTAATACGGAGGATCCAAGCGTTATCCGGAATCATTGGGTTTAAAGGGTCCGTAGGTGGATAATTAAGTCAGGGGTGAAAGTCTGCAGCTCAACTGTAGAATTGCCTTTGATACTGGTTATCTTGAGTTATTATGAAGTAGTTAGAATATGTAGTGTAGCGGTGAAATGCATAGATATTACATAGAATACCAATTGCGAAGGCAGATTACTAATAATATACTGACACTGATGGAC…	0	0	0	0	0	0	0	0	0	0	0	0	0	0	0	0	0	0	0	0	0	0	0	0	0	0	0	0	8	0	0	0	0	0	0	0	0	0	0	0	0	0	0	0	0	0
ASV239	91e683f1c6304ff221d2fef71a09947a	D_0__Bacteria;D_1__Proteobacteria;D_2__Gammaproteobacteria;D_3__Alteromonadales;D_4__Moritellaceae;D_5__Moritella	GGAATATTGCACAATGGGGGAAACCCTGATGCAGCCATACCGCGTGTATGAAGAAGGCCTTAGGGTTGTAAAGTACTTTCAGCGAGGAGGAAAGGGTGTTACTTAATACGTAATGTCTGTGACGTTACTCGCAGAAGAAGCACCGGCTAACTCCGTGCCAGCAGCCGCGGTAATACGGAGGGTGCAAGCGTTAATCGGAATTACTGGGCGTAAAGCGCATGCAGGCGGTTTGTTAAGCGAGATGTGAAAGCCCCGGGCTCAACCTGGGAACTGCATTTCGAACTGGCAAACTAGAGTTCTTGAGAGGGTGGTAGAATTTCAGGTGTAGCGGTGAAATGCGTAGAGATCTGAAGGAATACCAGTGGCGAAGGCGGCCACCTGGCAAGTAACTGACGCTCA…	0	0	0	0	0	0	0	0	0	0	0	0	0	0	0	0	0	0	0	0	0	0	0	8	0	0	0	0	0	0	0	0	0	0	0	0	0	0	0	0	0	0	0	0	0	0
ASV240	6d3f8792ac998cddb46e5717187ef05b	D_0__Bacteria;D_1__Proteobacteria;D_2__Gammaproteobacteria;D_3__Legionellales;D_4__Legionellaceae;D_5__Legionella	GGAATATTGGACAATGGGGGCAACCCTGATCCAGCAATGCCGCGTGTGTGAAGAAGGCCTGAGGGTTGTAAAGCACTTTCAGTGGGGAGGAGGACTTACAGGTTAAGAGCTGGTAAGTTGGACGTTACCCACAGAAGAAGCACCGGCTAACTCCGTGCCAGCAGCCGCGGTAATACGGAGGGTGCGAGCGTTAATCGGAATTACTGGGCGTAAAGGGTGCGTAGGTGGTTTATTAAGTTAACTGTGAAATTCCTGGGCTTAACCTAGGGAGGTCAGTTAAAACTGGTAGACTCGAGTACAAGAGAGGGTAGTGGAATTTCCGGTGTAGCGGTGAAATGCGTAGAGATCGGAAGGAACACCAGTGGCGAAGGCGGCTACCTGGCTTGATACTGACACTGA…	0	0	0	0	0	0	0	0	0	0	0	0	8	0	0	0	0	0	0	0	0	0	0	0	0	0	0	0	0	0	0	0	0	0	0	0	0	0	0	0	0	0	0	0	0	0
ASV241	d5f5b715413257112e5c58c73b380894	D_0__Bacteria;D_1__Proteobacteria;D_2__Gammaproteobacteria;D_3__Nitrosococcales;D_4__Methylophagaceae;D_5__uncultured;D_6__uncultured Piscirickettsiaceae bacterium	GGAATATTGCACAATGGAGGGAACTCTGATGCAGCAATGCCGCGTGTGTGAAGAAGGCCTTAGGGTTGTAAAGCACTTTCAGACGTGAGGAAAAGTTAAATCTTAATACGGTTTAGCCCTGACGTTAACGTCAGAAGAAGCACCGGCTAACTCCGTGCCAGCAGCCGCGGTAATACGGAGGGTGCAAGCGTTAATCGGAATTACTGGGCGTAAAGCGCGCGTAGGCGGTTAAATAAGTCAGATGTGAAATCCCTGGGCTCAACCTAGGAACTGCATTTGAAACTGTTTAACTAGAGTATGGTAGAGGTGAGTGGAATTTCAGGTGTAGCGGTGAAATGCGTAGAGATCTGAAGGAACATCAGTGGCGAAGGCGACTCACTGGGCCATTACTGACGCTGA…	0	0	0	0	0	0	0	0	0	0	0	0	8	0	0	0	0	0	0	0	0	0	0	0	0	0	0	0	0	0	0	0	0	0	0	0	0	0	0	0	0	0	0	0	0	0
ASV242	7d5e7758d7f06b765132e35099d8fa1d	D_0__Bacteria;D_1__Proteobacteria;D_2__Gammaproteobacteria;D_3__Legionellales;D_4__Legionellaceae;D_5__Legionella	GGAATATTGGACAATGGGGGCAACCCTGATCCAGCAATGCCGCGTGTGTGAAGAAGGCCTGAGGGTTGTAAAGCACTTTCAGTGGGGAGGAGGTTGCTTAGGTTAAGAGCTAGAGTAATGGACGTTACCCACAGAAGAAGCACCGGCTAACTCCGTGCCAGCAGCCGCGGTAATACGGAGGGTGCGAGCGTTAATCGGAATTACTGGGCGTAAAGGGTGCGTAGGTGGTTAATTAAGTTATCTGTGAAATCCCTGGGCTCAACCTGGGCAGGTCAGATAAAACTGTTTAACTCGAGTATGGGAGAGGGTAGTGGAATTTCCGGTGTAGCGGTGAAATGCGTAGAGATCGGAAGGAACACCAGTGGCGAAGGCGGCTACCTGGCCTAATACTGACACTGA…	0	0	0	0	0	0	0	0	0	0	0	0	0	0	0	0	0	0	0	0	0	0	0	0	0	0	0	0	0	0	0	0	0	0	0	0	0	0	0	0	0	0	0	0	0	0
ASV243	946a99ba5f22c559920b44e5621e8738	D_0__Bacteria;D_1__Actinobacteria;D_2__Acidimicrobiia;D_3__Microtrichales;D_4__Ilumatobacteraceae;D_5__Ilumatobacter	GGAATCTTGCACAATGGGCGCAAGCCTGATGCAGCGATGCCGCGTGCGGGAAGAAGGCCCTAGGGTTGTAAACCGCTTTCAGGAGGGAAGAAAATGACGGTACCTCCAGAAGAAGGTGCGGCCAACTACGTGCCAGCAGCCGCGGTGACACGTAGGCACCAAGCGTTATCCGGATTTATTGGGCGTAAAGAGCTCGTAGGCGGTTTGGTAAGTCGGGTGTGAAAACTCTGGGCTCAACCCAGAGAGGCCACTCGATACTGCTATGACTAGAGTACGGTAGGGGAGCGGGGAATTCCTGGTGTAGCGGTGAAATGCGCAGATATCAGGAGGAACACCAGCGGCGAAGGCGCCGCTCTGGGCCGTAACTGACGCTGAGGAGCGAAAGCATGGGTAGCAAAC…	0	0	0	0	0	0	0	0	0	7	0	0	0	0	0	0	0	0	0	0	0	0	0	0	0	0	0	0	0	0	0	0	0	0	0	0	0	0	0	0	0	0	0	0	0	0
ASV244	31a72ab526c46c4d9137b9862107704d	D_0__Bacteria;D_1__Bacteroidetes;D_2__Bacteroidia;D_3__Flavobacteriales;D_4__Flavobacteriaceae	GGAATATTGGACAATGGGCGAGAGCCTGATCCAGCCATGCCGCGTGCAGGAAGACGGCCCTATGGGTTGTAAACTGCTTTTATACAGGAAGAAACACTCCCTCGTGAGGGAGCTTGACGGTACTGTAAGAATAAGGACCGGCTAACTCCGTGCCAGCAGCCGCGGTAATACGGAGGGTCCGAGCGTTATCCGGAATCATTGGGTTTAAAGGGTCCGTAGGTGGATAATTAAGTCAGAGGTGAAATCCTGCAGCTCAACTGTAGAATTGCCTTTGAAACTGGTTATCTTGAGTTATTATGAAGTAGTTAGAATATGTAGTGTAGCGGTGAAATGCATAGATATTACATAGAATACCAATTGCGAAGGCAGATTACTAATAATATACTGACACTGATGGAC…	0	0	0	0	7	0	0	0	0	0	0	0	0	0	0	0	0	0	0	0	0	0	0	0	0	0	0	0	0	0	0	0	0	0	0	0	0	0	0	0	0	0	0	0	0	0
ASV245	d3ebb29cf16578d5dc2f00c2c57a316f	D_0__Bacteria;D_1__Proteobacteria;D_2__Gammaproteobacteria	GGAATATTGGACAATGGGGGCAACCCTGATCCAGCGATGCCGCGTGTGTGAAGAAGGCCTGCGGGTTGTAAAGCACTTTAGTTGGGGAGGAGATAATCTATGTGAATAATGTAGATTTGAGACGTTACCCAAAGAATAAGCACCGGCTAACTCTGTGCCAGCAGCCGCGGTAATACAGAGGGTGCGAGCGTTAATCGGAGTTACTGGGCGTAAAGGGCGCGTAGGCGGTTTGTTAAGTCAGTTGTGAAAGCCCAGGGCTCAACCTTGGAACTGCAATTGATACTGGCCGACTAGAGTCGAAGAGAGGGAAGCGGAATTTCCGGTGTAGCGGTGAAATGCGTAGATATCGGAAGGAACACCCGTGGCGAAGGCGGCTTCCTGGCTTCAGACTGACGCTGA…	0	0	0	0	0	0	0	0	0	0	0	0	0	0	0	0	0	0	0	7	0	0	0	0	0	0	0	0	0	0	0	0	0	0	0	0	0	0	0	0	0	0	0	0	0	0
ASV246	71f5070f87ba90d15c0651184717518d	D_0__Bacteria;D_1__Bacteroidetes;D_2__Bacteroidia;D_3__Flavobacteriales;D_4__Flavobacteriaceae	GGAATATTGGGCAATGGAGGCAACTCTGACCCAGCCATGCCGCGTGCAGGAAGACGGCCCTATGGGTTGTAAACTGCTTTTATAGAGGAAGAAACCCCACTACGTGTGGTGGGCTGACGGTACTCTACGAATAAGGACCGGCTAACTCCGTGCCAGCAGCCGCGGTAATACGGAGGGTCCAAGCGTTATCCGGAATCATTGGGTTTAAAGGGTCCGTAGGCGGGCAATTAAGTCAGAGGTGAAATCCCACAGCTCAACTGTGGAACTGCCTTTGATACTGGTTGTCTTGAGTTATATTGAAGTGAGTAGAATATGTAGTGTAGCGGTGAAATGCTTAGATATTACATAGAATACCGATTGCGAAGGCAGCTCACTAAGTATACACTGACGCTGATGGAC…	0	0	0	0	0	0	0	0	0	7	0	0	0	0	0	0	0	0	0	0	0	0	0	0	0	0	0	0	0	0	0	0	0	0	0	0	0	0	0	0	0	0	0	0	0	0
ASV247	bd57ebfcb4309da9b686f214d4655721	D_0__Bacteria;D_1__Bacteroidetes;D_2__Bacteroidia;D_3__Flavobacteriales;D_4__Flavobacteriaceae;D_5__Pibocella;D_6__uncultured bacterium	GGAATATTGGACAATGGAGGAGACTCTGATCCAGCCATGCCGCGTGTAGGAAGAATGCCCTATGGGTAGTAAACTACTTTTATACAGGAAGAAAAAGGGGCACGTGTGCCCTACTGACGGTACTGTAAGAATAAGGACCGGCTAACTCCGTGCCAGCAGCCGCGGTAATACGGAGGGTCCGAGCGTTATCCGGAATTATTGGGTTTAAAGGGTCCGTAGGCGGGCGATTAAGTCAGTGGTGAAAGTCTGCAGCTCAACTGTAGAATTGCCTTTGATACTGATCGTCTTGAGTTATAGTGAAGTTGCCGGAATATGTAGTGTAGCGGTGAAATGCATAGATATTACATAGAACACCGATTGCGAAGGCAGGTGACTAACTATATACTGACGCTGATGGAC…	0	0	0	7	0	0	0	0	0	0	0	0	0	0	0	0	0	0	0	0	0	0	0	0	0	0	0	0	0	0	0	0	0	0	0	0	0	0	0	0	0	0	0	0	0	0
ASV248	a2af70028ec992ea632f2911038c01cc	D_0__Bacteria;D_1__Proteobacteria;D_2__Gammaproteobacteria;D_3__Cellvibrionales;D_4__Halieaceae;D_5__Halioglobus	GGAATATTGCGCAATGGGCGAAAGCCTGACGCAGCCATGCCGCGTGTGTGAAGAAGGCCTTAGGGTTGTAAAGCACTTTCAATTGGGAGGAAAGGTTGTTGGTTAATAGCTAACAGCTGTGACGTTACCTTTAGAAGAAGCACCGGCTAACTCCGTGCCAGCAGCCGCGGTAATACGGAGGGTGCAAGCGTTAATCGGAATTACTGGGCGTAAAGCGCGCGTAGGCGGTCTGTTAAGTCGGATGTGAAAGCCCTGGGCTCAACCTGGGAATTGCATACGATACTGGCCGACTAGAGTACGAGAGAGGGAGGTAGAATTCCATGTGTAGCGGTGAAATGCGTAGATATGTGGAGGAATACCGGTGGCGAAGGCGGCCTCCTGGCTCGATACTGACGCTGA…	0	0	0	0	0	0	0	0	0	0	0	0	0	0	0	0	0	0	0	0	0	0	0	0	0	0	0	0	0	0	0	0	0	0	0	0	0	7	0	0	0	0	0	0	0	0
ASV249	7a2ea6e013fb6350acb9d58ef25da133	D_0__Bacteria;D_1__Proteobacteria;D_2__Gammaproteobacteria	GGAATATTGCACAATGGGCGCAAGCCTGATGCAGCCATGCCGCGTGTGTGAAGAAGGCCTTAGGGTTGTAAAGCACTTTCAGCGAGGAGGAAAGGCGTCAAGTTAATACCTTGATGCTGTGACGTTACTCGCAGAAGAAGGACCGGCTAACTCCGTGCCAGCAGCCGCGGTAATACGGAGGGTCCGAGCGTTAATCGGAATTACTGGGCGTAAAGCGCGCGTAGGCGGCTTTGTAAGTCGGATGTGAAAGCCCTGGGCTCAACCTGGGAATTGCATTCGATACTGCAGAGCTAGAGTATGGTAGAGGGAAGTGGAATTTCCGGTGTAGCGGTGAAATGCGTAGATATCGGAAGGAACACCAGTGGCGAAGGCGACTTCCTGGGCCAATACTGACGCTGA…	0	7	0	0	0	0	0	0	0	0	0	0	0	0	0	0	0	0	0	0	0	0	0	0	0	0	0	0	0	0	0	0	0	0	0	0	0	0	0	0	0	0	0	0	0	0
ASV250	a6d54961aac9db6b5bea169bbd02f5c7	D_0__Bacteria;D_1__Proteobacteria;D_2__Alphaproteobacteria;D_3__Rhodobacterales;D_4__Rhodobacteraceae	GGAATCTTAGACAATGGGCGAAAGCCTGATCTAGCCATGCCGCGTGAGTGATGAAGGCCTTAGGGTCGTAAAGCTCTTTCGCCAGGGATGATAATGACAGTACCTGGTAAAGAAGCCCCGGCTAACTCCGTGCCAGCAGCCGCGGTAATACGGAGGGGGCTAGCGTTGTTCGGAATTACTGGGCGTAAAGCGTACGTAGGCGGATCAGAAAGTAAGGGGTGAAATCCCGAGGCTCAACCTCGGAACTGCCTCTTAAACTCCTGGTCTTGAGTTCGAGAGAGGTGAGTGGAATTCCAAGTGTAGAGGTGAAATTCGTAGATATTTGGAGGAACACCAGTGGCGAAGGCGGCTCACTGGCTCGATACTGACGCTGAGGTACGAAAGTGTGGGGAGCAAACA…	0	0	0	0	0	0	6	0	0	0	0	0	0	0	0	0	0	0	0	0	0	0	0	0	0	0	0	0	0	0	0	0	0	0	0	0	0	0	0	0	0	0	0	0	0	0
ASV251	4389675a1324434caedee82e44f42859	D_0__Bacteria;D_1__Proteobacteria;D_2__Gammaproteobacteria	GGAATATTGGACAATGGGCGAAAGCCTGATCCAGCAATACCGCGTGTGTGAAGAAGGCCTGAGGGTTGTAAAGCACTTTCAGTGGGGAGGAAGGCTTTTAAGTTAATAACTTGAGAGATTGACGTTACCCACAGAAGAAGCACCGGCTAACTCTGTGCCAGCAGCCGCGGTAATACAGAGGGTGCAAGCGTTAATCGGAATTACTGGGCGTAAAGGGTGCGTAGGCGGCCTGTTAAGTCAGATGTGAAAGCCCTGGGCTCAACCTGGGAACTGCATTTGAAACTGGCAGGCTAGAGTATGGTAGAGGAAAGTGGAATTTCCGGTGTAGCGGTGAAATGCGTAGATATCGGAAGGAACACCAGTGGCGAAGGCGGCTTTCTGGACCATTACTGACGCTGA…	0	0	0	0	0	0	0	0	0	0	0	0	0	0	6	0	0	0	0	0	0	0	0	0	0	0	0	0	0	0	0	0	0	0	0	0	0	0	0	0	0	0	0	0	0	0
ASV252	50067b10d90bad658602f9278181d4d5	D_0__Bacteria;D_1__Bacteroidetes;D_2__Bacteroidia;D_3__Flavobacteriales;D_4__Flavobacteriaceae;D_5__uncultured;D_6__bacterium SS14.18	GGAATATTGGACAATGGAGGCAACTCTGATCCAGCCATGCCGCGTGCAGGAAGACGGCCCTATGGGTTGTAAACTGCTTTTATACAGGAAGAAACCTACTCTCGTGAGAGTAGCTGACGGTACTGTACGAATAAGCACCGGCTAACTCCGTGCCAGCAGCCGCGGTAATACGGAGGGTGCAAGCGTTATCCGGAATCATTGGGTTTAAAGGGTCCGTAGGCGGGCAATTAAGTCAGAGGTGAAATCCCACAGCTCAACTGTGGAACTGCCTTTGATACTGGTTGTCTTGAATTTTAGTGAAGTAGATAGAATATGTAGTGTAGCGGTGAAATGCATAGATATTACATAGAATACCGATTGCGAAGGCAGTCTACTAACTAACAATTGACGCTAATGGAC…	0	0	0	0	0	0	0	0	0	0	0	0	0	0	0	0	6	0	0	0	0	0	0	0	0	0	0	0	0	0	0	0	0	0	0	0	0	0	0	0	0	0	0	0	0	0
ASV253	f23c2cfb5fa890866d8f1b2fc091ce02	D_0__Bacteria;D_1__Proteobacteria;D_2__Gammaproteobacteria	GGAATATTGGACAATGGGGGCAACCCTGATCCAGCGATGCCGCGTGTGTGAAGAAGGCCTGCGGGTTGTAAAGCACTTTAGTTGGGGAGGAGATGTTTTGTGAGAATATTGCAAAGCTGAGACGTTACCCAAAGAATAAGCACCGGCTAACTCTGTGCCAGCAGCCGCGGTAATACAGAGGGTGCGAGCGTTAATCGGAGTTACTGGGCGTAAAGGGCGCGTAGGCGGTTTGTTAAGTCAGTTGTGAAAGCCCAGGGCTCAACCTTGGAACTGCAATTGAAACTGGCCGACTAGAGTCGAAGAGAGGGAAGCGGAATTTCCGGTGTAGCGGTGAAATGCGTAGATATCGGAAGGAACACCCGTGGCGAAGGCGGCTTCCTGGCTTCAGACTGACGCTGA…	0	0	0	0	0	0	0	0	0	0	0	0	0	0	0	0	0	0	0	0	0	0	0	0	0	0	0	0	0	0	0	0	0	0	0	0	0	0	0	0	0	0	0	6	0	0
ASV254	9e3d74e667c6786afa4fafd5827a4481	D_0__Bacteria;D_1__Proteobacteria;D_2__Gammaproteobacteria;D_3__Alteromonadales;D_4__Shewanellaceae;D_5__Shewanella	GGAATATTGCACAATGGGCGAAAGCCTGATGCAGCCATGCCGCGTGTATGAAGAAGGCCTTCGGGTTGTAAAGTACTTTCAGCGAGGAGGAAAGTTCAATTGTTAATAGCGATTGGATGTGACGTTACTCGCAGAAGAAGCACCGGCTAACTTCGTGCCAGCAGCCGCGGTAATACGAGGGGTGCAAGCGTTAATCGGAATTACTGGGCGTAAAGCGTACGCAGGCGGTTTGTTAAGCGAGATGTGAAAGCCCCGGGCTCAACCTGGGAACTGCATTTCGAACTGGCAAACTAGAGTCTTGTAGAGGGGGGTAGAATTTCAGGTGTAGCGGTGAAATGCGTAGAGATCTGAAGGAATACCGGTGGCGAAGGCGGCCCCCTGGACAAAGACTGACGCTCA…	0	0	0	0	0	0	0	0	0	0	0	0	0	0	0	0	0	0	0	0	0	0	0	6	0	0	0	0	0	0	0	0	0	0	0	0	0	0	0	0	0	0	0	0	0	0
ASV255	ed1d157caf9eff43f614ca7019c666f1	D_0__Bacteria;D_1__Bacteroidetes;D_2__Bacteroidia;D_3__Flavobacteriales;D_4__Crocinitomicaceae;D_5__uncultured	GGAATATTGGGCAATGGAGGAAACTCTGACCCAGCCATGCCGCGTGCAGGAAGACGGCCCTACGGGTTGTAAACTGCTTTTATTTGGGAAGAAACCTCCGGACGTGTCCGGAGCTGACGGTACCAAACGAATAAGCACCGGCTAACTCCGTGCCAGCAGCCGCGGTAATACGGAGGGTGCAAGCGTTATCCGGATTTATTGGGTTTAAAGGGTCCGTAGGCGGACTATTAAGTCAGTGGTGAAATCTTTCGGCTCAACCGGAAAACTGCCATTGAAACTGATAGTCTTGAATATGATTGAAGTGGGCGGAATATGGCATGTAGCGGTGAAATGCTTAGATATGCCATAGAACACCGATAGCGAAGGCAGCTCACTAAGCCATTATTGACGCTAAGGGAC…	0	0	0	0	0	0	6	0	0	0	0	0	0	0	0	0	0	0	0	0	0	0	0	0	0	0	0	0	0	0	0	0	0	0	0	0	0	0	0	0	0	0	0	0	0	0
ASV256	a521dfe61f5ed032e86e19c8211ae4d4	D_0__Bacteria;D_1__Bacteroidetes;D_2__Bacteroidia;D_3__Flavobacteriales;D_4__Flavobacteriaceae	GGAATATTGGACAATGGAGGCAACTCTGATCCAGCCATGCCGCGTGCAGGAAGACGGCCCTATGGGTTGTAAACTGCTTTTATACAGGAAGAAACACTCCCTCGTGAGGGAGCTTGACGGTACTGTAAGAATAAGGACCGGCTAACTCCGTGCCAGCAGCCGCGGTAATACGGAGGGTCCGAGCGTTATCCGGAATCATTGGGTTTAAAGGGTCCGTAGGTGGATAATTAAGTCAGAGGTGAAATCCTGCAGCTCAACTGTAGAATTGCCTTTGAAACTGGTTATCTTGAGTTATTATGAAGTAGTTAGAATATGTAGTGTAGCGGTGAAATGCATAGATATTACATAGAATACCAATTGCGAAGGCAGATTACTAATAATCAACTGACACTGATGGAC…	0	0	0	0	0	0	0	0	0	0	0	0	0	0	0	0	0	0	0	0	0	0	0	0	0	0	0	0	0	0	0	0	0	0	0	0	0	0	0	0	0	0	0	0	0	0
ASV257	76e2fd3a0d4a11213182fb877ebe4d32	D_0__Bacteria;D_1__Verrucomicrobia;D_2__Verrucomicrobiae;D_3__Verrucomicrobiales;D_4__DEV007;D_5__uncultured bacterium;D_6__uncultured bacterium	AGAATCATTCGCAATGGGGGAAACCCTGACGGTGCGACGCCGCGTGGAGGATGAAGGCCCTAGGGTCGTAAACTCCTGTCATCAGAGAGTAAGGCTTATTGGTTAATAACTGGTAAGATTGATAGTATCTGAAGAGGAAGGGACGGCTAACTTCGTGCCAGCAGCCGCGGTAATACGAAGGTCCCAAGCGTTGTTCGGATTTACTGGGCGTAAAGAGTATGTAGGCGGCGAGGTAAGTCAGATGTGAAATCCCGGGGCTCAACTCCGGAACTGCATCCGATACTGCCCTGCTAGAGTAATGGAGGGGCATCTGGAATTCATGGTGTAGCAGTGAAATGCGTAGATATCATGAGGAACACTAGTGGCGAAGGCGAGATGCTGGACATTTACTGACGCTCA…	0	0	0	0	0	0	0	0	0	0	0	0	0	0	0	0	0	0	0	0	0	0	0	0	0	0	0	0	0	0	0	0	0	0	0	0	0	0	0	0	0	0	0	0	0	0
ASV258	09f1c545ab371317235d53294411e357	D_0__Bacteria;D_1__Bacteroidetes;D_2__Bacteroidia;D_3__Flavobacteriales;D_4__Flavobacteriaceae;D_5__Winogradskyella	GGAATATTGGACAATGGGCGAGAGCCTGATCCAGCCATGCCGCGTGCAGGAAGACTGCCCTATGGGTTGTAAACTGCTTTTATATAGGAAGAAACCTTTTCACGTGTGAAAAGCTGACGGTACTATAAGAATAAGGATCGGCTAACTCCGTGCCAGCAGCCGCGGTAATACGGAGGATCCAAGCGTTATCCGGAATCATTGGGTTTAAAGGGTCCGTAGGTGGATAATTAAGTCAGGGGTGAAAGTCTGCAGCTCAACTGTAGAATTGCCCTTGATACTGGTTATCTTGAATTATTGTGAAGTGGTTAGAATATGTAGTGTAGCGGTGAAATGCATAGATATTACATAGAATACCAATTGCGAAGGCAGATCACTAACAATATATTGACACTGATGGAC…	0	0	0	0	0	0	0	0	0	0	0	0	0	0	0	0	0	0	0	0	0	0	0	0	0	0	0	0	0	0	0	0	0	0	0	0	0	0	0	0	0	0	0	0	0	0
ASV259	43ef105d5396943d00e631f982560431	D_0__Bacteria;D_1__Proteobacteria;D_2__Alphaproteobacteria;D_3__Parvibaculales;D_4__PS1 clade	GGAATATTGCACAATGGGCGAAAGCCTGATGCAGCCATGCCGCGTGAGTGAAGAAGGCCTTAGGGTTGTAAAACTCTTTCACCGGTGAAGATAATGACGGTAGCCGGAGAAGAAGCCCCGGCTAACTCCGTGCCAGCAGCCGCGGTAATACGGAGGGGGCTAGCGTTGTTCGGAATTACTGGGCGTAAAGCGCACGTAGGCGGATTGGTCAGTTGGGGGTGAAATCCCGAGGCTTAACCTCGGAACTGCCCTCAATACTGCCAGTCTAGAGTTCGGAAGAGGTAAGTGGAATTCCTAGTGTAGAGGTGAAATTCGTAGATATTAGGAAGAACACCAGTGGCGAAGGCGGCTTACTGGTCCGATACTGACGCTGAGGTGCGAAAGCGTGGGGAGCAAACA…	0	0	0	0	0	0	0	0	0	0	0	0	0	0	0	6	0	0	0	0	0	0	0	0	0	0	0	0	0	0	0	0	0	0	0	0	0	0	0	0	0	0	0	0	0	0
ASV260	261cac5faca25a706bb059d6d830bf7e	D_0__Bacteria;D_1__Proteobacteria;D_2__Gammaproteobacteria;D_3__Cellvibrionales;D_4__Halieaceae;D_5__Marimicrobium;D_6__uncultured bacterium	GGAATATTGCGCAATGGGGGAAACCCTGACGCAGCCATGCCGCGTGTGTGAAGAAGGCCTTAGGGTTGTAAAGCACTTTCAATTGGGAAGAAAAGTTGGTCGTTAATAGCGGCCAGCCCTGACATTACCTTTAGAAGAAGCACCGGCTAACTCCGTGCCAGCAGCCGCGGTAATACGGAGGGTGCAAGCGTTAATCGGAATTACTGGGCGTAAAGCGCGCGTAGGCGGTTGTTTAAGTCGGATGTGAAAGCCCTGGGCTCAACCTGGGAACTGCATTCGATACTGGGCAACTAGAGTATGAAAGAGGGAGGTAGAATTCCATGTGTAGCGGTGAAATGCGTAGATATATGGAGGAATACCAGTGGCGAAGGCGGCCTCCTGGTTCAATACTGACGCTGA…	0	0	0	0	0	0	0	0	0	0	0	0	0	0	0	0	0	0	0	0	0	0	0	0	0	0	0	0	0	0	0	0	0	0	0	0	0	0	0	0	0	0	0	0	0	0
ASV261	e086893e71e8e47f300efe18e925a8c4	D_0__Bacteria;D_1__Bacteroidetes;D_2__Bacteroidia;D_3__Flavobacteriales;D_4__Flavobacteriaceae;D_5__Maribacter	GGAATATTGGACAATGGAGGAGACTCTGATCCAGCCATGCCGCGTGCAGGAAGAATGCCCTATGGGTAGTAAACTGCTTTTATACAGGAAGAAAAAGAGCTACGTGTAGCTTATTGACGGTACTGTAAGAATAAGGACCGGCTAACTCCGTGCCAGCAGCCGCGGTAATACGGAGGGTCCGAGCGTTATCCGGAATTATTGGGTTTAAAGGGTCCGTAGGCGGGCTGATAAGTCAGGGGTGAAAGTTTGCAGCTCAACTGTAAAATTGCCTTTGATACTGTTAGTCTTGAGTTATAGTGAAGTTGCCGGAATATGTAGTGTAGCGGTGAAATGCATAGATATTACATAGAACACCGATTGCGAAGGCAGGTGACTAACTATATACTGACGCTGATGGAC…	0	0	0	0	0	0	0	0	0	0	0	0	0	0	0	0	0	0	0	0	0	0	0	6	0	0	0	0	0	0	0	0	0	0	0	0	0	0	0	0	0	0	0	0	0	0
ASV262	8ea8db1572737f0f20713ef3bd3138f2	D_0__Bacteria;D_1__Proteobacteria;D_2__Gammaproteobacteria;D_3__Legionellales;D_4__Legionellaceae;D_5__uncultured	GGAATATTGGACAATGGGGGAAACCCTGATCCAGCAATGCCGCGTGTGTGAAGAAGGCCTGAGGGTTGTAAAGCACTTTCAGTGGTGAGGAAGTTTGAGAGATTAAGAGTCACTTAAATTGACGTTAGCTACAGAAGAAGCACCGGCTAACTCCGTGCCAGCAGCCGCGGTAATACGGAGGGTGCAAGCGTTAATCGGAATTACTGGGCGTAAAGCGCGCGTAGGTGGTTTAATAAGTTGGCTGTGAAAGCCCCGGGCTCAACCTGGGATGGTCAGACAAAACTATTAAACTTGAGTATGGGAGAGGGCAGTGGAATTTCCAGTGTAGCGGTGAAATGCGTAGAGATTGGAAGGAACACCAGTGGCGAAGGCGACTGCCTGGCCTGATACTGACACTGA…	0	0	0	0	0	0	0	0	0	0	0	0	0	0	0	0	0	0	0	0	0	0	0	0	0	0	0	0	0	0	0	0	0	0	0	0	0	0	0	0	0	0	0	0	0	0
ASV263	626ddf874aac02be4778e7e5998cc6ab	D_0__Bacteria;D_1__Bacteroidetes;D_2__Bacteroidia;D_3__Flavobacteriales;D_4__Flavobacteriaceae;D_5__Flavicella;D_6__uncultured bacterium	GGAATATTGGACAATGGAGGCAACTCTGATCCAGCCATGCCGCGTGAAGGAAGACTGCCCTATGGGTTGTAAACTTCTTTTATATAGGAAGAAACACTGATATGTATATCAGCTTGACGGTACTATATGAATAAGGACCGGCTAACTCCGTGCCAGCAGCCGCGGTAATACGGAGGGTCCAAGCGTTATCCGGAATCATTGGGTTTAAAGGGTCCGTAGGCGGACTAATAAGTCAGAGGTGAAATCCCATAGCTCAACTATGGAACTGCCTTTGATACTGTTAGTCTTGAGTTACTTGGAAGTAGATAGAATGTGTAGTGTAGCGGTGAAATGCATAGATATTACACAGAATACCGATTGCGAAGGCAGTCTACTACGAGTATACTGACGCTGATGGAC…	0	0	0	0	0	0	0	0	0	0	0	0	0	0	0	0	0	0	0	0	0	5	0	0	0	0	0	0	0	0	0	0	0	0	0	0	0	0	0	0	0	0	0	0	0	0
ASV264	91904aad06d72752caf308ddc1768a1e	D_0__Bacteria;D_1__Proteobacteria;D_2__Gammaproteobacteria	GGAATATTGGACAATGGGGGCAACCCTGATCCAGCAATGCCGCGTGTGTGAAGAAGGCCTGCGGGTTGTAAAGCACTTTCAGTAGAGAAGAAAAGCTTAGGGTTAATAACCCTGAGTCTTGACGTTACCTACAGAAGAAGCTCCGGCTAACTCCGTGCCAGCAGCCGCGGTAATACGGAGGGAGCGAGCGTTAATCGGAATTACTGGGCGTAAAGCGCGCGTAGGCGGCTTTGTAAGTCGGATGTGAAAGCCCTGGGCTCAACCTGGGAATTGCATTCGATACTGCAGAGCTAGAGTATGGTAGAGGGAAGTGGAATTTCCGGTGTAGCGGTGAAATGCGTAGATATCGGAAGGAACACCAGTGGCGAAGGCGACTTCCTGGGCCAATACTGACGCTGA…	0	0	0	0	0	0	0	0	0	0	0	0	5	0	0	0	0	0	0	0	0	0	0	0	0	0	0	0	0	0	0	0	0	0	0	0	0	0	0	0	0	0	0	0	0	0
ASV265	68d0cdf669e6281ec3a1b41d104d61ad	D_0__Bacteria	CGTCAGATGTGTATAAGAGACAGCCTACGGGAGGCACCGAATGTCGGAACACCAGTCTAGGCAAGGGTGGATCATCGGAATCATTGTGGTGATTGTTGTCGCTGCGGCAGCCTATTGGCTGTGGACCAGCGAGAAAAACAAGCATGAAATTCCCGCCACCAAATTGATCGAAGCGTCCCGAACCACCCCCGAAGCGGAATCAATAGCGCAACCGGAAGTGCAAGCCCCCGCGCCGAAACCCCTGTAGTCCCTGTCTCTTATACACATCTCCGA	0	0	0	0	0	0	0	0	0	0	0	0	0	0	0	0	0	0	5	0	0	0	0	0	0	0	0	0	0	0	0	0	0	0	0	0	0	0	0	0	0	0	0	0	0	0
ASV266	c84fa547f85bcf853db0d27f3c2522d3	D_0__Bacteria;D_1__Bacteroidetes;D_2__Bacteroidia;D_3__Flavobacteriales;D_4__Flavobacteriaceae;D_5__Ulvibacter	GGAATATTGGACAATGGGCGAGAGCCTGATCCAGCCATGCCGCGTGCAGGAAGACGGCCCTATGGGTTGTAAACTGCTTTTATACAGGAAGAAACACTCCCTCGTGAGGGAGCTTGACGGTACTGTAAGAATAAGGACCGGCTAACTCCGTGCCAGCAGCCGCGGTAATACGGAGGGTCCGAGCGTTATCCGGAATTATTGGGTTTAAAGGGTCCGTAGGCGGGCAGCTAAGTCAGTGGTGAAAGTCTGCAGCTCAACTGTAGAATTGCCATTGATACTGGTTGTCTTGAATTATTATGAAGTGGTTAGAATATGTAGTGTAGCGGTGAAATGCATAGATATTACATAGAATACCAATTGCGAAGGCAGATCACTAATAATATATTGACGCTGATGGAC…	0	0	0	0	0	0	0	0	0	0	0	0	0	0	0	0	0	0	0	0	0	0	0	0	0	0	0	0	0	0	0	0	0	0	0	0	0	0	0	0	0	0	0	0	0	0
ASV267	169a1094227213b960f947624f6a98c0	D_0__Bacteria;D_1__Bacteroidetes;D_2__Bacteroidia;D_3__Flavobacteriales;D_4__Flavobacteriaceae;D_5__uncultured;D_6__uncultured marine bacterium	GGAATATTGGACAATGGAGGCAACTCTGATCCAGCCATGCCGCGTGCAGGAAGACGGCCCTATGGGTTGTAAACTGCTTTTATATAGGAAGAAACCTTTTCACGTGTGAAAAGCTGACGGTACTATAAGAATAAGGACCGGCTAACTCCGTGCCAGCAGCCGCGGTAATACGGAGGGTCCGAGCGTTATCCGGAATCATTGGGTTTAAAGGGTCCGTAGGCGGGAATCTAAGTCAGTGGTGAAATCTTACAGCTCAACTGTAAAATTGCCATTGATACTGGGTTTCTTGAATTAATGTGAAGTGATTAGAATGTGTAGTGTAGCGGTGAAATGCATAGATATTACACAGAATACCAATTGCGAAGGCAGATCACTAACATTATATTGACGCTGAGGGAC…	0	0	0	0	5	0	0	0	0	0	0	0	0	0	0	0	0	0	0	0	0	0	0	0	0	0	0	0	0	0	0	0	0	0	0	0	0	0	0	0	0	0	0	0	0	0
ASV268	ad9fae58f0c4cf68e7075f84bae6eb0d	D_0__Bacteria;D_1__Proteobacteria;D_2__Alphaproteobacteria;D_3__Rhizobiales;D_4__Rhizobiaceae;D_5__Pseudahrensia;D_6__uncultured bacterium	GGAATATTGGACAATGGGCGCAAGCCTGATCCAGCCATGCCGCGTGAGTGATGAAGGCCCTAGGGTTGTAAAGCTCTTTCAACGGTGAAGATAATGACGGTAACCGTAGAAGAAGCCCCGGCTAACTTCGTGCCAGCAGCCGCGGTAATACGAAGGGGGCTAGCGTTGTTCGGAATAACTGGGCGTAAAGCGCACGTAGGCGGAATGTTAAGTGAGGGGTGAAATCCCAGGGCTCAACCCTGGAACTGCCTTTCATACTGGCAATCTAGAGATCGAGAGAGGTGAGTGGAATTCCGAGTGTAGAGGTGAAATTCGTAGATATTCGGAGGAACACCAGTGGCGAAGGCGGCTCACTGGCTCGATACTGACGCTGAGGTGCGAAAGCGTGGGGAGCAAACA…	0	0	0	0	0	0	0	0	0	0	0	5	0	0	0	0	0	0	0	0	0	0	0	0	0	0	0	0	0	0	0	0	0	0	0	0	0	0	0	0	0	0	0	0	0	0
ASV269	f62de7846f68dc6807eafe3869eeb803	D_0__Bacteria;D_1__Actinobacteria;D_2__Acidimicrobiia;D_3__Microtrichales;D_4__Microtrichaceae;D_5__Sva0996 marine group;D_6__uncultured organism	GGAATCTTGCACAATGGGCGAAAGCCTGATGCAGCGACGCCGCGTGGGGGATGAAGGCCTTCGGGTTGTAAACCCCTTTCAGTAGGGACGAAAATGACGGTACCTACAGAAGAAGCTCCGGCCAACTACGTGCCAGCAGCCGCGGTAACACGTAGGGAGCAAGCGTTGTCCGGATTTATTGGGCGTAAAGAGCTCGTAGGTGGTTCGGTAAGTCGGATGTGAAAACTCAAGGCTCAACCTTGAGACGCCATCCGATACTGCTGTGACTTGAGTTCGGTAGAGGAGTGTGGAATTCCTGGTGTAGCGGTGAAATGCGCAGATATCAGGAGGAACACCAACAGCGAAGGCAGCACTCTGGGCCGATACTGACACTGAGGAGCGAAAGCATGGGGAGCAAAC…	0	0	0	0	0	0	0	0	0	5	0	0	0	0	0	0	0	0	0	0	0	0	0	0	0	0	0	0	0	0	0	0	0	0	0	0	0	0	0	0	0	0	0	0	0	0
ASV270	9bdd6787d94171a4b9ad83630617c4d1	D_0__Bacteria;D_1__Proteobacteria;D_2__Gammaproteobacteria;D_3__Oceanospirillales;D_4__Nitrincolaceae	GGAATATTGCACAATGGGCGAAAGCCTGATGCAGCCATGCCGCGTGTGTGAAGAAGGCCTTAGGGTTGTAAAGCACTTTCAGCTGTGAGGAAAGGTTATGTCTTAATACGGCATAGCTGTGACGTTAACAGCAGAAGAAGGACCGGCTAACTCCGTGCCAGCAGCCGCGGTAATACGGAGGGTCCGAGCGTTAATCGGAATTACTGGGCGTAAAGCGCGCGTAGGCGGCTAAGTCAGTCAGATGTGAAAGCCCAGGGCTCAACCTTGGAACTGCATCTGATACTGCTTAGCTAGAGTACAGAAGAGGGTGGTGGAATTTCCTGTGTAGCGGTGAAATGCGTAGATATAGGAAGGAACATCAGTGGCGAAGGCGACCACCTGGACTGATACTGACGCTGA…	0	0	0	0	0	0	0	0	0	0	0	0	0	0	0	0	0	0	0	0	0	0	0	5	0	0	0	0	0	0	0	0	0	0	0	0	0	0	0	0	0	0	0	0	0	0
ASV271	8a410b89592571b5ae0c23fb3241a704	D_0__Bacteria;D_1__Proteobacteria;D_2__Gammaproteobacteria;D_3__UBA10353 marine group	GGAATATTGGACAATGGGCGCAAGCCTGATCCAGCAATACCGCGTGTGTGAAGAAGGCCTTAGGGTTGTAAAGCACTTTCAATTGGGAAGAAAAGCATACGGTTAATACCCGTGTGTCTTGACGGTACCTTTACAAGAAGCACCGGCTAACTCCGTGCCAGCAGCCGCGGTAATACGGAGGGTGCAAGCGTTAATCGGAATTACTGGGCGTAAAGCGCACGCAGGCGGTTTGTTAAGTCAGATGTGAAAGCCCCGGGCTCAACCTGGGAACTGCATTTGAAACTGACAAACTAGAGTATGAGAGAGAGAAGTGGAATTCCACATGTAGCGGTGAAATGCGTAGAGATGTGGAGGAACATCAGTGGCGAAGGCGACTTCTTGGCTCAATACTGACGCTCA…	0	0	0	0	0	0	0	0	0	0	0	5	0	0	0	0	0	0	0	0	0	0	0	0	0	0	0	0	0	0	0	0	0	0	0	0	0	0	0	0	0	0	0	0	0	0
ASV272	e9515fa3e28c4307bfc2531fd54ec0e4	D_0__Bacteria;D_1__Bacteroidetes;D_2__Bacteroidia;D_3__Flavobacteriales;D_4__Flavobacteriaceae;D_5__uncultured;D_6__uncultured marine bacterium	GGAATATTGGACAATGGAGGAAACTCTGATCCAGCCATGCCGCGTGCAGGAAGACGGCCCTATGGGTTGTAAACTGCTTTTATATAGGAAGAAACCTTTTCACGTGTGAGAAGTTGACGGTACTATAAGAATAAGGACCGGCTAACTCCGTGCCAGCAGCCGCGGTAATACGGAGGGTCCGAGCGTTATCCGGAATCATTGGGTTTAAAGGGTCCGTAGGCGGGAATCTAAGTCAGTGGTGAAATCTTACAGCTCAACTGTAAAATTGCCATTGATACTGGGTTTCTTGAATTAATGTGAAGTGATTAGAATGTGTAGTGTAGCGGTGAAATGCATAGATATTACACAGAATACCAATTGCGAAGGCAGATCACTAACATTATATTGACGCTGAGGGAC…	0	0	0	0	5	0	0	0	0	0	0	0	0	0	0	0	0	0	0	0	0	0	0	0	0	0	0	0	0	0	0	0	0	0	0	0	0	0	0	0	0	0	0	0	0	0
ASV273	a7cf69805f289673aee637ead479d286	D_0__Bacteria;D_1__Dadabacteria;D_2__Dadabacteriia;D_3__Dadabacteriales;D_4__uncultured organism;D_5__uncultured organism;D_6__uncultured organism	GGAATATTGGACAATGGGCGCAAGCCTGATCCAGCAATACCGCGTGAGGGATGAAGGCTTTCGAGTCGTAAACCTCTGTCAGTTGGAACGATGGGTCTAAAGGTTAATACCCTTTAGACTTGACGGTACCTTCAAAGGAAGCCCCGGCTAACTCCGTGCCAGCAGCCGCGGTAATACGGAGGGGGCAAGCGTTGCTCGGAATTACTGGGCGTAAAGGGTCCGCAGGTGGCTTTGTAAGTTAGATGTGAAATCTCAGGGCTCAACCCTGAAACTGCATCTAATACTGCTTAGCTTGAGTACAGGAGAGGTTGGCGGAATTCCCGGTGTAGCGGTGAAATGCGTAGATATCGGGAGGAACACCAGTGGCGAAGGCGGCCAACTGGCCTGTTACTGACACTC…	0	0	0	0	0	0	0	0	0	0	0	0	0	0	0	0	0	5	0	0	0	0	0	0	0	0	0	0	0	0	0	0	0	0	0	0	0	0	0	0	0	0	0	0	0	0
ASV274	79b48bbe7559bdb3b66177c043695a81	D_0__Bacteria;D_1__Bacteroidetes;D_2__Bacteroidia;D_3__Flavobacteriales;D_4__Flavobacteriaceae;D_5__Ulvibacter;D_6__uncultured marine bacterium	GGAATATTGGACAATGGAGGCAACTCTGATCCAGCCATGCCGCGTGCAGGATGACGGCCCTATGGGTTGTAAACTGCTTTTATATAGGAAGAAACACTCTCACGAGATGAGAGCTTGACGGTACTATAAGAATAAGGACCGGCTAACTCCGTGCCAGCAGCCGCGGTAATACGGAGGGTCCAAGCGTTATCCGGAATCATTGGGTTTAAAGGGTCCGTAGGCGGGCTATTAAGTCAGAGGTGAAAGTTTGCAGCTCAACTGTAAAATTGCCTTTGAAACTGGTAGTCTTGAATTATTATGAAGTGGTTAGAATAAGTAGTGTAGCGGTGAAATGCATAGATATTACTTAGAATACCAATTGCGAAGGCAGATCACTAATAATATATTGACGCTGAGGGA…	0	0	0	0	0	0	0	0	0	0	0	0	0	0	0	0	0	0	0	0	0	0	0	0	0	0	0	0	0	0	0	0	0	0	0	0	0	0	0	0	0	0	0	5	0	0
ASV275	b33ffc26a3008e8b6e993110772a3511	D_0__Bacteria;D_1__Proteobacteria;D_2__Alphaproteobacteria;D_3__Rhodobacterales;D_4__Rhodobacteraceae;D_5__Amylibacter	GGAATCTTAGACAATGGGCGCAAGCCTGATCTAGCCATGCCGCGTGAGTGATGAAGGCCCTAGGGTCGTAAAGCTCTTTCAACTGTGAAGATAATGACGGTAGCAGTAGAAGAAACCCCGGCTAACTCCGTGCCAGCAGCCGCGGTAATACGGAGGGGGTTAGCGTTGTTCGGAATTACTGGGCGTAAAGCGTACGTAGGCGGATTAGTAAGTAAGAGGTGAAATCCCAGGGCTCAACCCTGGAACTGCCTTTTAAACTGCTAGTCTTGAGATCGAGAGAGGTGAGTGGAATTCCAAGTGTAGAGGTGAAATTCGTAGATATTTGGAGGAACACCAGTGGCGAAGGCGGCTCACTGGCTCGATACTGACGCTGAGGTACGAAAGTGTGGGGAGCAAACA…	0	0	0	0	0	0	0	0	0	0	0	0	0	0	0	0	0	0	0	0	0	0	0	0	0	0	0	0	0	0	0	0	0	0	0	0	0	0	0	0	0	0	0	0	5	0
ASV276	4d2e6dfe4485885448bbaa0abbd0e0c1	D_0__Bacteria;D_1__Proteobacteria;D_2__Gammaproteobacteria	GGAATATTGGACAATGGGGGCAACCCTGATCCAGCAATGCCGCGTGTGTGAAGAAGGCCTGCGGGTTGTAAAGCACTTTCAGTAGAGAAGAAAAGCCTAAGGATAATACCCTTGGGTCTTGACGTAACCTACAGAAGAAGCTCCGGCTAACTCCGTGCCAGCAGCCGCGGTAATACGGAGGGAGCGAGCGTTAATCGGAATTACTGGGCGTAAAGCGCGCGTAGGCGGCTTTGTAAGTCGGATGTGAAAGCCCTGGGCTCAACCTGGGAATTGCATTCGATACTGCAGAGCTAGAGTATGGTAGAGGGAAGTGGAATTTCCGGTGTAGCGGTGAAATGCGTAGATATCGGAAGGAACACCAGTGGCGAAGGCGACTTCCTGGGCCAATACTGACGCTGA…	0	0	0	0	0	0	0	0	0	0	0	0	0	0	0	0	0	0	0	0	0	0	0	0	0	0	0	0	0	0	0	0	0	0	0	0	0	0	0	0	0	0	0	0	0	0
ASV277	8b8ff88780e6066a7bb6c8ace80bc71b	D_0__Bacteria;D_1__Bacteroidetes;D_2__Bacteroidia;D_3__Flavobacteriales;D_4__Flavobacteriaceae;D_5__Aquibacter	GGAATATTGGGCAATGGAGGCAACTCTGACCCAGCCATGCCGCGTGCAGGAAGACTGCCCTATGGGTTGTAAACTGCTTTTATACAGGAAGAAACAGCTCTACGTGTAGAGCCTTGACGGTACTGTAAGAATAAGGATCGGCTAACTCCGTGCCAGCAGCCGCGGTAATACGGAGGATCCAAGCGTTATCCGGAATCATTGGGTTTAAAGGGTCCGTAGGTGGATTAATAAGTCAGAGGTGAAATCCTGCAGCTCAACTGTAGAACTGCCTTTGATACTGTTAATCTTGAGTCATTATGAAGTGGTTAGAATGTGTAGTGTAGCGGTGAAATGCATAGATATTACACAGAATACCGATTGCGAAGGCAGATCACTAATAATGTACTGACACTGAGGGAC…	0	0	0	0	0	0	0	0	0	0	0	0	0	0	0	0	0	0	0	0	0	0	0	0	0	0	0	0	0	0	0	0	0	0	0	0	0	0	0	0	0	0	0	0	0	0
ASV278	b73c396871da868decce758bf1b7dabe	D_0__Bacteria;D_1__Proteobacteria;D_2__Alphaproteobacteria;D_3__Parvibaculales;D_4__PS1 clade	GGAATATTGCACAATGGGCGAAAGCCTGATGCAGCCATGCCGCGTGAGTGAAGAAGGCCTTAGGGTTGTAAAACTCTTTCACCGGTGAAGATAATGACGGTAGCCGGAGAAGAAGCCCCGGCTAACTCCGTGCCAGCAGCCGCGGTAATACGGAGGGGGCTAGCGTTGTTCGGAATTACTGGGCGTAAAGCGCGCGTAGGCGGATTGATTAGTTGGGGGTGAAATCCCGAGGCTTAACCTCGGAACTGCCCTCAATACTGTCAGTCTAGAGATCGGAAGAGGTAAGTGGAATTCCTAGTGTAGAGGTGAAATTCGTAGATATTAGGAAGAACACCAGTGGCGAAGGCGGCTTACTGGTCCGATACTGACGCTGAGGTGCGAAAGCGTGGGGAGCAAACA…	0	0	0	0	0	0	0	0	0	0	0	0	0	0	0	0	0	0	0	0	0	0	0	0	0	0	0	0	0	0	0	0	0	0	0	0	0	0	0	0	0	0	0	0	4	0
ASV279	9bdf6c8989cd14c39aaca6672af91bbb	D_0__Bacteria;D_1__Bacteroidetes;D_2__Bacteroidia;D_3__Flavobacteriales;D_4__Flavobacteriaceae;D_5__uncultured	GGAATATTGGACAATGGAGGCAACTCTGATCCAGCCATGCCGCGTGCAGGAAGACGGCCCTATGGGTTGTAAACTGCTTTTATATAGGAAGAAACATCCCGACGTGTCGGGATTTGACGGTACTATAAGAATAAGGACCGGCTAACTCCGTGCCAGCAGCCGCGGTAATACGGAGGGTCCGAGCGTTATCCGGAATCATTGGGTTTAAAGGGTCCGTAGGCGGGAATCTAAGTCAGTGGTGAAATCTTACAGCTCAACTGTAAAATTGCCATTGATACTGGATTTCTTGAATTAATGTGAAGTGGTTAGAATGTGTAGTGTAGCGGTGAAATGCATAGATATTACACAGAATACCAATTGCGAAGGCAGATCACTAACATTATATTGACGCTGAGGGAC…	0	0	0	0	0	0	0	0	0	0	0	0	0	0	0	0	0	0	0	0	0	0	0	0	0	0	0	0	0	0	0	0	0	0	0	0	0	0	4	0	0	0	0	0	0	0
ASV280	a7070dd8ce2758860afab19c08608dae	D_0__Bacteria;D_1__Actinobacteria;D_2__Acidimicrobiia;D_3__Microtrichales;D_4__Ilumatobacteraceae;D_5__Ilumatobacter	GGAATCTTGCACAATGGGCGAAAGCCTGATGCAGCAACGCCGCGTGCGGGAAGAAGGCCTTAGGGTTGTAAACCGCTTTCAGTAGGGAAGAAAATGACGGTACCTACAGAAGAAGGTGCGGCCAACTACGTGCCAGCAGCCGCGGTAACACGTAGGCACCAAGCGTTATCCGGATTTATTGGGCGTAAAGAGCTCGTAGGCGGTTCAGTCAGTCGGGTGTGAAAACTTGAGGCTTAACCTCAAGAGGTCACTCGATACTACTGTGACTAGAGTGCGGTAGGGGAGCGGGGAATTCCTGGTGTAGCGGTGAAATGCGCAGATATCAGGAGGAACACCAGTGGCGAAGGCGCCGCTCTGGGCCGTAACTGACGCTGAGGAGCGAAAGCATGGGTAGCAAAC…	0	0	0	0	0	0	0	0	0	0	0	4	0	0	0	0	0	0	0	0	0	0	0	0	0	0	0	0	0	0	0	0	0	0	0	0	0	0	0	0	0	0	0	0	0	0
ASV281	4fbd6e83d2190c0ac9be5863da3d310a	D_0__Bacteria;D_1__Proteobacteria;D_2__Alphaproteobacteria;D_3__Rhodobacterales;D_4__Rhodobacteraceae;D_5__Sulfitobacter	GGAATCTTAGACAATGGGCGAAAGCCTGATCTAGCCATGCCGCGTGTGTGATGAAGGCCCTAGGGTCGTAAAGCACTTTCGCCAGAGATGATAATGACAGTATCTGGTAAAGAAACCCCGGCTAACTCCGTGCCAGCAGCCGCGGTAATACGGAGGGGGTTAGCGTTGTTCGGAATTACTGGGCGTAAAGCGTACGTAGGCGGATCAGAAAGTATAGGGTGAAATCCCAGGGCTCAACCCTGGAACTGCCTTATAAACTCCTGGTCTTGAGTTCGAGAGAGGTGAGTGGAATTCCAAGTGTAGAGGTGAAATTCGTAGATATTTGGAGGAACACCAGTGGCGAAGGCGGCTCACTGGCTCGATACTGACGCTGAGGTACGAAAGTGTGGGGAGCAAACA…	0	0	0	0	0	0	0	0	0	0	0	0	0	0	0	4	0	0	0	0	0	0	0	0	0	0	0	0	0	0	0	0	0	0	0	0	0	0	0	0	0	0	0	0	0	0
ASV282	05595fdf839f33270e37ceb7cedb6713	D_0__Bacteria;D_1__Bacteroidetes;D_2__Bacteroidia;D_3__Flavobacteriales;D_4__Flavobacteriaceae;D_5__uncultured	GGAATATTGGACAATGGAGGCAACTCTGATCCAGCCATGCCGCGTGCAGGAAGACGGCCCTATGGGTTGTAAACTGCTTTTATATAGGAAGAAACCTTTCCACGTGTGGAAAGCTGACGGTACTATAAGAATAAGGACCGGCTAACTCCGTGCCAGCAGCCGCGGTAATACGGAGGGTCCGAGCGTTATCCGGAATCATTGGGTTTAAAGGGTCCGTAGGCGGGAATCTAAGTCAGTGGTGAAATCTTGCAGCTCAACTGTAAAATTGCCATTGATACTGGGTTTCTTGAATTAGTGTGAAGTGATTAGAATGTGTAGTGTAGCGGTGAAATGCATAGATATTACACAGAATACCAATTGCGAAGGCAGATCACTAACACTATATTGACGCTAAGGGAC…	0	0	0	0	0	0	0	0	0	0	0	0	0	0	0	4	0	0	0	0	0	0	0	0	0	0	0	0	0	0	0	0	0	0	0	0	0	0	0	0	0	0	0	0	0	0
ASV283	b312fe331e8efc35aee1bd68984eab49	D_0__Bacteria;D_1__Bacteroidetes;D_2__Bacteroidia;D_3__Flavobacteriales;D_4__Crocinitomicaceae;D_5__uncultured;D_6__uncultured Bacteroidetes bacterium	GGAATATTGGTCAATGGAGGAAACTCTGAACCAGCCATGCCGCGTGCAGGAAGACGGCCCTACGGGTTGTAAACTGCTTTTATTTGGGAAGAAACCCTGCTACGTGTAGCAGGCTGACGGTACCAAACGAATAAGCACCGGCTAACTCCGTGCCAGCAGCCGCGGTAATACGGAGGGTGCAAGCGTTATCCGGAATTATTGGGTTTAAAGGGTCCGTAGGCGGACCGTTAAGTCAGTGGTGAAATCCTTCGGCTCAACCGGAGAACTGCCATTGAAACTGATGGTCTTGAATATAGTTGAAGTGGGCGGAATATGGCATGTAGCGGTGAAATGCTTAGATATGCCATAGAACACCGATAGCGAAGGCAGCTCACTAAGTTATTATTGACGCTAAGGGAC…	0	0	0	4	0	0	0	0	0	0	0	0	0	0	0	0	0	0	0	0	0	0	0	0	0	0	0	0	0	0	0	0	0	0	0	0	0	0	0	0	0	0	0	0	0	0
ASV284	47d974872d0e72cf47229ae48ca643c7	D_0__Bacteria;D_1__Dadabacteria;D_2__Dadabacteriia;D_3__Dadabacteriales	GGAATATTGGACAATGGGCGAAAGCCTGATCCAGCAATACCGCGTGAGGGATGAAGGCCTTCGGGTCGTAAACCTCTGTCAGTTGGAACGATGGGTCAGTAGGTTAATACCCTACTGACTTGACGGTACCTTCAAAGGAAGCCCCGGCTAACTCCGTGCCAGCAGCCGCGGTAATACGGAGGGGGCAAGCGTTGCTCGGAATTACTGGGCGTAAAGGGTCCGCAGGTGGCTTTGTAAGTTAGATGTGAAATCTCAGGGCTCAACCCTGAAACTGCATCTAATACTGCTTAGCTTGAGTACAGGAGAGGTTGGCGGAATTCCCGGTGTAGCGGTGAAATGCGTAGATATCGGGAGGAACACCAGTGGCGAAGGCGGCCAACTGGCCTGTTACTGACACTC…	0	0	0	0	0	0	0	0	0	0	0	0	0	0	0	4	0	0	0	0	0	0	0	0	0	0	0	0	0	0	0	0	0	0	0	0	0	0	0	0	0	0	0	0	0	0
ASV285	36633f4ef0d8df4d7338399ec828b347	D_0__Bacteria;D_1__Bacteroidetes;D_2__Bacteroidia;D_3__Flavobacteriales;D_4__Flavobacteriaceae;D_5__Eudoraea;D_6__uncultured bacterium	GGAATATTGGACAATGGGCGTAAGCCTGATCCAGCCATGCCGCGTGCAGGAAGACGGCCCTATGGGTTGTAAACTGCTTTTATACGGGAAGAATAAGGGACACGAGTGTCCTGGTGACGGTACCGTAAGAATAAGGACCGGCTAACTCCGTGCCAGCAGCCGCGGTAATACGGAGGGTCCGAGCGTTATCCGGAATTATTGGGTTTAAAGGGTCCGCAGGCGGGCAATTAAGTCAGGGGTGAAATGGTACGGCTCAACCGTAGCACTGCCCTTGATACTGGTTGTCTTGAGTCATAGTGAAGTGGCCGGAATATGTAGTGTAGCGGTGAAATGCATAGATATTACATAGAACACCGATTGCGAAGGCAGGTCACTAACTATCGACTGACGCTGATGGAC…	0	0	0	0	0	0	0	0	0	0	0	0	0	0	0	0	0	0	0	0	0	0	0	0	0	0	4	0	0	0	0	0	0	0	0	0	0	0	0	0	0	0	0	0	0	0
ASV286	089217d3e74239b55d7d1acf7dd91508	D_0__Bacteria;D_1__Proteobacteria;D_2__Gammaproteobacteria;D_3__Cellvibrionales;D_4__Halieaceae;D_5__Marimicrobium	GGAATATTGCGCAATGGGCGAAAGCCTGACGCAGCCATGCCGCGTGTGTGAAGAAGGCCTTAGGGTTGTAAAGCACTTTCAATTGGGAAGAAAAGTTTAACGTTAATAGCGTTAAGCCCTGACATTACCTTTAGAAGAAGCACCGGCTAACTCCGTGCCAGCAGCCGCGGTAATACGGAGGGTGCAAGCGTTAATCGGAATTACTGGGCGTAAAGCGCGCGTAGGCGGTTGTTTAAGTCGGATGTGAAAGCCCTGGGCTCAACCTGGGAACTGCATTCGATACTGGGCAACTAGAGTATGAAAGAGGGAGGTAGAATTCCATGTGTAGCGGTGAAATGCGTAGATATATGGAGGAATACCAGTGGCGAAGGCGGCCTCCTGGTTCAATACTGACGCTGA…	0	0	0	0	0	0	0	0	0	0	0	0	0	0	4	0	0	0	0	0	0	0	0	0	0	0	0	0	0	0	0	0	0	0	0	0	0	0	0	0	0	0	0	0	0	0
ASV287	063b4481b30fac5d3b182fd9cafacfcf	D_0__Bacteria;D_1__Bacteroidetes;D_2__Bacteroidia;D_3__Flavobacteriales;D_4__Flavobacteriaceae;D_5__Ulvibacter	GGAATATTGGACAATGGAGGCAACTCTGATCCAGCCATGCCGCGTGCAGGAAGACGGCCCTATGGGTTGTAAACTGCTTTTATACAGGAAGAAACACTCCCTCGAGAAGGGAATTTGACGGTACTGTAAGAATAAGGACCGGCTAACTCCGTGCCAGCAGCCGCGGTAATACGGAGGGTCCGAGCGTTATCCGGAATCATTGGGTTTAAAGGGTCCGTAGGCGGGCAGCTCAGTCAGTGGTGAAAGTTTGCAGCTCAACTGTAAAATTGCCATTGATACTGGTTGTCTTGAATTAATGTGAAGTGGTTAGAATAAGTAGTGTAGCGGTGAAATGCATAGATATTACTTAGAATACCAATTGCGAAGGCAGATCACTAACATTATATTGACGCTGATGGA…	0	0	0	0	0	0	0	0	0	0	0	0	0	0	0	0	0	0	0	0	0	0	0	0	0	0	0	0	0	0	0	0	0	0	0	0	0	0	0	0	0	0	0	0	0	0
ASV288	16ed52ab19b9370abf7228e9cff7dab4	D_0__Bacteria;D_1__Proteobacteria;D_2__Gammaproteobacteria;D_3__Diplorickettsiales;D_4__Diplorickettsiaceae;D_5__Aquicella	GGAATATTGGACAATGGGGGAAACCCTGATCCAGCGATGCCGCGTGGGTGAAGAAGGCCTTCGGGTTGTAAAGCCCTTTAGACTGGGAAGAAGGTTATGGGAGGTAATGCCCGTAGCTTGACGGTACCAGTAGAATAAGCACCGGCAAACTCTGTGCCAGCAGCCGCGGTAATACAGAGGGTGCGAGCGTTAATCGGATTTACTGGGCGTAAAGGGCACGTAGGTGGTCGTATGTGTGTGATGTGAAAGCCCCGGGCTCAACCTGGGAAGTGCATCGCAAACTATGCGACTGGAGTACATGAGAGGGTGGCGGAATTTCCAGTGTAGCGGTGAAATGCGTAGATATTGGAAGGAACGTCGATGGCGAAGGCAGCCACCTGGCATGATACTGACACTGAG…	0	0	0	0	0	0	0	0	0	0	0	0	0	0	0	0	0	0	0	0	0	4	0	0	0	0	0	0	0	0	0	0	0	0	0	0	0	0	0	0	0	0	0	0	0	0
ASV289	92fd268c539d838bec4828a32f523d0c	D_0__Bacteria;D_1__Verrucomicrobia;D_2__Verrucomicrobiae;D_3__Verrucomicrobiales;D_4__Rubritaleaceae;D_5__Rubritalea	AGAATCATTCACAATGGACGAAAGTCTGATGGTGCAACGCCGCGTGTGGGATGAAGGCCTTAGGGTCGTAAACCACTGTCATGTGAGAGTAAGGCATATTAGTTAATACCTAGTATGTTTGATAGTATCACAAGAGGAAGGGACGGCTAACTTCGTGCCAGCAGCCGCGGTAATACGAAGGTCCCGAGCGTTATTCGGAATCACTGGGCGTAAAGGGAGCGTAGGCTGTACGGTAAGTCAGATGTGAAATCTCAGAGCTCAACTCTGAAACTGCATCCGATACTGCCGTACTAGAGTAATGGAGGGGTAACTGGAATTCTCGGTGTAGCAGTGAAATGCGTAGATATCGAGAGGAAGACCAACGGCGAAGGCAGGTTACTGGACATTTACTGACGCTGA…	0	0	0	0	0	0	0	0	0	0	0	0	0	0	0	0	0	0	0	0	0	0	0	4	0	0	0	0	0	0	0	0	0	0	0	0	0	0	0	0	0	0	0	0	0	0
ASV290	54e6440c551bee4bf5c8c42749cd136e	D_0__Bacteria;D_1__Bacteroidetes;D_2__Bacteroidia;D_3__Flavobacteriales;D_4__Flavobacteriaceae;D_5__Tenacibaculum	GGAATATTGGTCAATGGAGGCAACTCTGAACCAGCTATGCCGCGTGCAGGATGACTGCCCTATGGGTTGTAAACTGCTTTTATACAGGAAGAAACCACTCTACGTGTAGAGTCTTGACGGTACTGTAAGAATAAGGACCGGCTAACTCCGTGCCAGCAGCCGCGGTAATACGGAGGGTCCAAGCGTTATCCGGAATCATTGGGTTTAAAGGGTCCGCAGGCGGTCAATTAAGTCAGAGGTGAAAGCCCATCGCTCAACGATGGAACTGCCTTTGATACTGGTTGACTTGAGTTATACGGAAGTAGATAGAATAAGTAGTGTAGCGGTGAAATGCATAGATATTACTTAGAATACCGATTGCGAAGGCAGTCTACTACGTATATACTGACGCTCATGGAC…	0	0	0	0	0	0	0	0	0	0	0	0	0	0	0	0	0	0	0	0	0	0	0	4	0	0	0	0	0	0	0	0	0	0	0	0	0	0	0	0	0	0	0	0	0	0
ASV291	3b8655a98f05b638b8f5db4e69c7b773	D_0__Bacteria;D_1__Proteobacteria;D_2__Gammaproteobacteria	GGAATATTGGACAATGGGCGCAAGCCTGATCCAGCAATGCCGCGTGTGTGAAGAAGGCCTGCGGGTTGTAAAGCACTTTCAATCGTGAAAAAAAGCTCATAGTTAATACCTATGGGTCTTGATGTTAACGATACAAGAAGCACCGGCTAACTCCGTGCCAGCAGCCGCGGTAATACGGAGGGTGCGAGCGTTAATCGGAATTACTGGGCGTAAAGAGTACGTAGGCGGCTTGGTCAGTCGGATGTGAAAGCCCCGGGCTTAACCTGGGAATTGCACTCGAAACTGCCAAGCTAGAATTTAGTAGAGGAATGCGGAATTCCGGGTGTAGCGGTGAAATGCGTAGAGATCCGGAGGAACATCAATGGCGAAGGCAGCATTCTGGGCTAAAATTGACGCTGA…	0	0	0	0	0	0	0	0	0	0	0	4	0	0	0	0	0	0	0	0	0	0	0	0	0	0	0	0	0	0	0	0	0	0	0	0	0	0	0	0	0	0	0	0	0	0
ASV292	9556885d81400ea805d3738c5357f415	D_0__Bacteria;D_1__Proteobacteria;D_2__Gammaproteobacteria;D_3__Betaproteobacteriales;D_4__Nitrosomonadaceae;D_5__Nitrosomonas;D_6__uncultured Nitrosospira sp.	GGAATTTTGGACAATGGGGGCAACCCTGATCCAGCCATGCCGCGTGAGTGAAGAAGGCCTTCGGGTTGTAAAGCTCTTTCAGCCGGAACGAAACGGTTACGGTTAATACCCGTGACTAATGACGGTACCGGAAGAAGAAGCACCGGCTAACTACGTGCCAGCAGCCGCGGTAATACGTAGGGTGCGAGCGTTAATCGGAATTACTGGGCGTAAAGCGTGCGCAGGTGGTTTTGTAAGTCAGATGTGAAAGCCCCGGGCTCAACCTGGGAACTGCGTTTGAAACTACAAGACTAGAGTGTGGCAGAGGGGGGTGGAATTCCGCGTGTAGCAGTGAAATGCGTAGATATGTGGAGGAACACCGATGGCGAAGGCAGCCCCCTGGGTCAACACTGACGCTCA…	0	0	0	0	0	0	0	0	0	0	0	0	0	0	0	0	4	0	0	0	0	0	0	0	0	0	0	0	0	0	0	0	0	0	0	0	0	0	0	0	0	0	0	0	0	0
ASV293	29a7edd3747d870fb08ab56a233e4ef3	D_0__Bacteria;D_1__Dadabacteria;D_2__Dadabacteriia;D_3__Dadabacteriales	GGAATATTGGACAATGGGCGAAAGCCTGATCCAGCAATACCGCGTGAGGGATGAAGGCCCTAGGGTCGTAAACCTCTGTCAGTTGGAACGATGGGTCTATAGGTTAATACCCTATAGACTTGACGGTACCTTCAAAGGAAGCCCCGGCTAACTCCGTGCCAGCAGCCGCGGTAATACGGAGGGGGCAAGCGTTGCTCGGAATTACTGGGCGTAAAGGGTCCGCAGGTGGCTTTATAAGTTAGATGTGAAATCTCAGGGCTCAACCCTGAAACTGCATCTAATACTGTAAGGCTTGAGTACAGGAGAGGTTGGCGGAATTCCCGGTGTAGCGGTGAAATGCGTAGATATCGGGAGGAACACCAGTGGCGAAGGCGGCCAACTGGCCTGTTACTGACACTC…	0	0	0	0	0	0	0	0	0	0	0	0	0	0	0	0	0	0	0	0	0	0	0	0	0	0	0	0	0	0	0	0	0	0	0	0	0	0	0	0	0	0	0	0	0	0
ASV294	ad2f5dcd678b92534ce96acff26e4d25	D_0__Bacteria;D_1__Proteobacteria;D_2__Alphaproteobacteria;D_3__Rhizobiales;D_4__Rhizobiales Incertae Sedis;D_5__Anderseniella;D_6__uncultured bacterium	GGAATATTGCACAATGGGCGCAAGCCTGATGCAGCCATGCCGCGTGAGTGAAGAAGGCCCTAGGGTTGTAAAGCTCTTTCGGCGGGGACGATAATGACGGTACCCGCAGAAGAAGCCCCGGCTAACTCCGTGCCAGCAGCCGCGGTAATACGGAGGGGGCTAGCGTTGTTCGGAATTACTGGGCGTAAAGCGCGCGTAGGCGGATCTTTAAGTCAGGGGTGAAATCCCGGGGCTCAACCTCGGAACTGCCCTTGATACTGGAGATCTCGAGTCCGGGAGAGGTTAGTGGAATTCCCAGTGTAGAGGTGAAATTCGTAGATATTGGGAAGAACACCAGTGGCGAAGGCGGCTAACTGGTCCGGTACTGACGCTGAGGTGCGAAAGCGTGGGGAGCAAACA…	0	0	0	0	0	0	0	0	0	0	0	0	0	0	0	0	4	0	0	0	0	0	0	0	0	0	0	0	0	0	0	0	0	0	0	0	0	0	0	0	0	0	0	0	0	0
ASV295	e3d25d23285575bac8840f4e299ac48d	D_0__Bacteria;D_1__Proteobacteria;D_2__Gammaproteobacteria;D_3__Gammaproteobacteria Incertae Sedis;D_4__Unknown Family;D_5__uncultured	GGAATATTGCACAATGGGCGCAAGCCTGATGCAGCAATGCCGCGTGTGTGAAGAAGGCCTGCGGGTTGTAAAGCACTTTTATTAGGAAAGAAAAACCCGGAACTAATACTTCCGGCATTGACGGTACCTAAAGAATAAGCACCGGCTAACTCAGTGCCAGCAGCCGCGGTAATACTGAGGGTGCAAGCGTTAATCGGAATTACTGGGCGTAAAGCGAGTGTAGGCGGCTATATAAGTCGGATGTGAAAGCCCTGGGCTCAACCTGGGAATTGCATTCGATACTGTATAGCTAGAGTTTGATAGAGGTAAGTGGAATTCCGGGTGTAGCGGTGAAATGCGTAGATATCCGGAGGAACATCAGTGGCGAAGGCGGCTTACTGGATCAAAACTGACGCTGAG…	0	0	0	0	0	0	0	0	0	0	0	0	0	0	0	0	0	0	0	0	0	0	0	0	0	0	0	0	0	0	0	0	0	0	0	0	0	0	0	0	0	0	0	4	0	0
ASV296	203386b4ff40e3df18cf678a185997d1	D_0__Bacteria;D_1__Verrucomicrobia;D_2__Verrucomicrobiae;D_3__Verrucomicrobiales;D_4__Rubritaleaceae;D_5__Rubritalea;D_6__uncultured marine bacterium	AGAATCATTCACAATGGACGAAAGTCTGATGGTGCAACGCCGCGTGTGGGATGAAGGCCCTAGGGTCGTAAACCACTGTCATGTGAGAGTAAGGCATATTAGTTAATATCTAGTATGTTTGATAGTATCACAAGAGGAAGGGACGGCTAACTTCGTGCCAGCAGCCGCGGTAATACGAAGGTCCCGAGCGTTATTCGGAATCACTGGGCGTAAAGGGAGCGTAGGCTGTGCGGTAAGTCAGATGTGAAATCTCAAGGCTCAACCTTGAAACTGCATCCGATACTGCCGCACTAGAGTAATGGAGGGGTAACTGGAATTCTCGGTGTAGCAGTGAAATGCGTAGATATCGAGAGGAAGACCAACGGCGAAGGCAGGTTACTGGACATTTACTGACGCTGA…	0	0	0	0	0	0	0	0	0	0	0	0	0	0	0	0	0	0	0	0	0	0	0	0	0	0	0	0	4	0	0	0	0	0	0	0	0	0	0	0	0	0	0	0	0	0
ASV297	ec053de2bd8892edafc1d42c559686e7	D_0__Bacteria	CGTCAGATGTGTATAAGAGACAGCCTACGGGTGGCACCGAATGTCGGAACACCAGTCTAGGCAAGGGTGGATCATCGGAACCATTGTGGTGATTGTTGTCGCCGCGGCAGCCTATTGGCTGTGGACCAGCGGAAAAAACAAGCATGAAATTCCCGCCACCAAATTGATCGAAGCGTCCCGAACCACCCCCGAAGCGGAATCAATAGCGCAACCGGAAGTGCAAGTCCCCGCGCCGAAACCCTTGTAGTCCCTGTCTCTTATACACATCTCCGA	0	0	0	0	0	0	0	0	0	0	0	0	0	0	0	0	0	0	0	0	0	0	0	0	0	0	0	0	0	0	0	0	0	0	0	0	0	0	0	0	0	0	0	0	0	0
ASV298	ac0f9c38c7b6005ac9c5c51a0cafaa68	D_0__Bacteria;D_1__Proteobacteria;D_2__Gammaproteobacteria;D_3__Legionellales;D_4__Legionellaceae;D_5__uncultured	GGAATATTGGACAATGGGCGCAAGCCTGATCCAGCAATGCCGCGTGTGTGAAGAAGGCCTGAGGGTTGTAAAGCACTTTCAGTGGGGAGGAAGGCTCGTTAGTTAATAACTGACGGGATTGACGTTACCCACAGAAGAAGCACCGGCTAACTCCGTGCCAGCAGCCGCGGTAATACGGAGGGTGCAAGCGTTAATCGGAATTACTGGGCGTAAAGCGCGCGTAGGTGGTTTATTAAGTTGGTTGTGAAAGCCCTGGGCTCAACCTGGGAATGGCAACCAAAACTGGTAAACTAGAGTACGGTAGAGGGGTGTGGAATTTCCGGTGTAGCGGTGAAATGCGTAGAGATCGGAAGGAACACCAGTGGCGAAGGCGACACCCTGGACTGATACTGACACTGA…	0	0	0	0	4	0	0	0	0	0	0	0	0	0	0	0	0	0	0	0	0	0	0	0	0	0	0	0	0	0	0	0	0	0	0	0	0	0	0	0	0	0	0	0	0	0
ASV299	206156cf40249cffd44ae63b406f5c19	D_0__Bacteria;D_1__Proteobacteria;D_2__Gammaproteobacteria;D_3__Oceanospirillales;D_4__Nitrincolaceae	GGAATATTGCACAATGGGCGAAAGCCTGATGCAGCCATGCCGCGTGTGTGAAGAAGGCCTTAGGGTTGTAAAGCACTTTCAGCTGTGAGGAAAGGTTGCATATTAATACTATGTAGCTGTGACGTTAACAGCAGAAGAAGGACCGGCTAACTCCGTGCCAGCAGCCGCGGTAATACGGAGGGTCCGAGCGTTAATCGGAATTACTGGGCGTAAAGCGCGCGTAGGCGGCTAAGTCAGTCAGATGTGAAAGCCCAGGGCTCAACCTTGGAACTGCATCTGATACTGCTTAGCTAGAGTACAGAAGAGGGTGGTGGAATTTCCTGTGTAGCGGTGAAATGCGTAGATATAGGAAGGAACATCAGTGGCGAAGGCGACCACCTGGACTGATACTGACGCTGA…	0	0	0	0	0	0	0	0	0	0	0	0	0	0	0	0	0	0	0	0	0	0	0	4	0	0	0	0	0	0	0	0	0	0	0	0	0	0	0	0	0	0	0	0	0	0
ASV300	5a153c9e0286f2b5196234e7598a05a6	D_0__Bacteria;D_1__Dependentiae;D_2__Babeliae;D_3__Babeliales;D_4__Vermiphilaceae	GGAATATTGCGCAATGGGCGAAAGCCTGACGCAGCGACGCCGCGTGGAGGATGAAGGTCTTCGGATTGTAAACTTCTGTTAAGTGGGAAGAAAGGTTTATCCTTAATACGGATAAAAGATGACGGTACCATTAGAGAAAGCACCGGCTAACTTCGTGCCAGCAGCCGCGGTAATACGAGGGGTGCAAGCGTTATTCGGAATCATTGGGCGTAAAGGGTGCGTAGACGGCTTATTAAGTCAACTGTTAAATTCTCCGGCCTAACTGGAGGTCAGCAGTAGAAACTGATAGGCTTGAGGTTGGAAGAGAGAAGTGGAATTCTCGGAGTAGCGGTAAAATGCGTAGATCTCGAGAGGAACACCGATGGCGAAGGCAGCTTCTTGGTCCATACCTGACGTTGA…	0	0	0	0	0	0	0	0	0	0	0	0	0	0	0	0	0	0	0	0	0	0	0	0	0	0	0	0	0	0	0	0	0	0	0	0	0	0	0	0	0	0	0	0	0	0
ASV301	0350a329a620b7c63e136436d8fd8d7a	D_0__Bacteria;D_1__Bacteroidetes;D_2__Bacteroidia;D_3__Flavobacteriales;D_4__Flavobacteriaceae;D_5__Lutimonas	GGAATATTGGGCAATGGAGGCAACTCTGACCCAGCCATGCCGCGTGCAGGAAGACGGCCCTATGGGTTGTAAACTGCTTTTATACAGGAAGAAACTTATCCACGTGTGGATAACTGACGGTACTGTAAGAATAAGGACCGGCTAACTCCGTGCCAGCAGCCGCGGTAATACGGAGGGTCCAAGCGTTATCCGGAATCATTGGGTTTAAAGGGTCCGTAGGCGGGCAATTAAGTCAGGGGTGAAATCCCACAGCTCAACTGTGGAACTGCCTTTGATACTGGTTGTCTTGAGTTATAGTGAAGTAGATAGAATATGTAGTGTAGCGGTGAAATGCATAGATATTACATAGAATACCGATTGCGAAGGCAGTCTACTAACTGTATACTGACGCTAATGGAC…	0	0	0	0	4	0	0	0	0	0	0	0	0	0	0	0	0	0	0	0	0	0	0	0	0	0	0	0	0	0	0	0	0	0	0	0	0	0	0	0	0	0	0	0	0	0
ASV302	0a843eccaf3303716014ee6cdc9abc97	D_0__Bacteria;D_1__Proteobacteria;D_2__Gammaproteobacteria;D_3__JTB23	GGAATATTGGACAATGGGCGCAAGCCTGATCCAGCAATGCCGCGTGTGTGAAGAAGGCCTGAGGGTTGTAAAGCACTTTCAATTGTGAAGAAAAGTTTAAGGTTAATAGCCTTAGACCCTGACGTTAACTTTAGAAGAAGGACCGGCTAACTCCGTGCCAGCAGCCGCGGTAATACGGAGGGTCCGAGCGTTAATCGGAATTACTGGGCGTAAAGAGTACGTAGGTGGTTTGGTAAGTCGGATGTGAAAGCCCTGGGCTCAACCTGGGAACTGCATTCGATACTGCCAGCCTAGAGTATAGTAGAGGGAAGTGGAATTCCGGGTGTAGCGGTGAAATGCGTAGATATCCGGAGGAACACCAGTGGCGAAGGCGGCTTCCTGGACTAATACTGACACTGA…	0	0	0	0	0	0	0	0	0	0	0	0	0	0	0	0	0	0	0	0	0	0	0	0	4	0	0	0	0	0	0	0	0	0	0	0	0	0	0	0	0	0	0	0	0	0
ASV303	242e643965f56ac286f337184406ac9b	D_0__Bacteria;D_1__Proteobacteria;D_2__Gammaproteobacteria	GGAATATTGGACAATGGGCGCAAGCCTGATCCAGCAATGCCGCGTGTGTGAAGAAGGCCTGCGGGTTGTAAAGCACTTTCAATCGTGAAAAAAAGCTCATAGTTAATACCTATGGGTCTTGATGTTAACGATACAAGAAGCACCGGCTAACTCCGTGCCAGCAGCCGCGGTAATACGGAGGGTGCGAGCGTTAATCGGAATTACTGGGCGTAAAGAGTACGTAGGCGGCTTGGTCAGTCGGATGTGAAAGCCCCGGGCTTAACCTGGGAATTGCACTCGATACTGCCAAGCTAGAATTTAGTAGAGGAATGCGGAATTCCGGGTGTAGCGGTGAAATGCGTAGAGATCCGGAGGAACATCAATGGCGAAGGCAGCATTCTGGGCTAAAATTGACGCTGA…	0	0	0	4	0	0	0	0	0	0	0	0	0	0	0	0	0	0	0	0	0	0	0	0	0	0	0	0	0	0	0	0	0	0	0	0	0	0	0	0	0	0	0	0	0	0
ASV304	ade355883bbbfee456411b6957cd1904	D_0__Bacteria;D_1__Verrucomicrobia;D_2__Verrucomicrobiae;D_3__Verrucomicrobiales;D_4__Rubritaleaceae;D_5__Persicirhabdus;D_6__uncultured bacterium	AGAATCATTCACAATGGGGGAAACCCTGATGGTGCAACGCCGCGTGGAGGATGAAGGCCCTAGGGTCGTAAACTCCTGTCATAATAGAGTAAGGCATATTAGATTAAGAGTTAAATATGTTTGATAGTATATTAAGAGGAAGGGACGGCTAACTTCGTGCCAGCAGCCGCGGTAATACGAAGGTCCCGAGCGTTATTCGGAATCACTGGGCGTAAAGAGTACGTAGGCGGTCAGGTAAGTCAGGTGTGAAATCCCGGAGCTCAACTCCGGAACTGCATCCGATACTGCTTGACTTGAGTAATGGAGAGGCAGGTGGAATTCTCGGTGTAGCAGTGAAATGCGTGGATATCGAGAGGAAGACCAATGGCGAAAGCAGCCTGCTGGACATTTACTGACGCT…	0	0	0	0	0	0	0	0	0	0	0	0	0	0	0	0	0	0	0	0	0	0	0	0	0	0	3	0	0	0	0	0	0	0	0	0	0	0	0	0	0	0	0	0	0	0
ASV305	f172d47a5f66a6465913fbd61bbbf9e9	D_0__Bacteria;D_1__Proteobacteria;D_2__Gammaproteobacteria;D_3__Arenicellales;D_4__Arenicellaceae;D_5__Arenicella;D_6__uncultured proteobacterium	GGAATATTGGACAATGGGCGCAAGCCTGATCCAGCAATACCTCGTGTGTGAAGAAGGCCTTAGGGTTGTAAAGCACTTTCAATTGGGACGAAGGGAGTATGTTTAATACGCATATTTCTTGACGGTACCTTTAGAAGAAGCACCGGCTAACTCCGTGCCAGCAGCCGCGGTAATACGGAGGGTGCAAGCGTTAATCGGAATTACTGGGCGTAAAGCGCGCGTAGGTGGTTGTTTAAGTTAGATGTGAAAGCCCTGGGCTTAACCTAGGAATTGCATTTAAAACTGGGCGACTAGAGTATGGTAGAGGGAAGTGGAATTCCACATGTAGCGGTGAAATGCGTAGAGATGTGGAGGAACACCAGTGGCGAAGGCGACTTCCTGGACCAATACTGACACTGA…	0	0	0	0	0	0	0	0	0	0	0	0	0	0	0	0	3	0	0	0	0	0	0	0	0	0	0	0	0	0	0	0	0	0	0	0	0	0	0	0	0	0	0	0	0	0
ASV306	f4ff2986fe9950d1fca6377168dc5607	D_0__Bacteria;D_1__Bacteroidetes;D_2__Bacteroidia;D_3__Flavobacteriales;D_4__Flavobacteriaceae;D_5__Aquibacter	GGAATATTGGGCAATGGAGGCAACTCTGACCCAGCCATGCCGCGTGCAGGAAGACTGCCCTATGGGTTGTAAACTGCTTTTATACAGGAAGAAACCGCTCTACGTGTAGAGCCTTGACGGTACTGTAAGAATAAGGATCGGCTAACTCCGTGCCAGCAGCCGCGGTAATACGGAGGATCCAAGCGTTATCCGGAATCATTGGGTTTAAAGGGTCCGTAGGTGGATTAATAAGTCAGAGGTGAAATCCTGCAGCTCAACTGTAGAACTGCCTTTGATACTGTTAATCTTGAGTCATTATGAAGTGGTTAGAATGTGTAGTGTAGCGGTGAAATGCATAGATATTACACAGAATACCGATTGCGAAGGCAGATCACTAATAATGTACTGACACTGAGGGAC…	0	0	0	0	0	0	0	0	0	3	0	0	0	0	0	0	0	0	0	0	0	0	0	0	0	0	0	0	0	0	0	0	0	0	0	0	0	0	0	0	0	0	0	0	0	0
ASV307	a8a848935b836f40bf14516b22d6cd67	D_0__Bacteria;D_1__Bacteroidetes;D_2__Bacteroidia;D_3__Flavobacteriales;D_4__Flavobacteriaceae;D_5__Maribacter	GGAATATTGGACAATGGAGGAGACTCTGATCCAGCCATGCCGCGTGCAGGAAGAATGCCCTATGGGTAGTAAACTGCTTTTATACGGGAAGAAAAAGGGGCACGTGTGCCCCACTGACGGTACCGTAAGAATAAGGACCGGCTAACTCCGTGCCAGCAGCCGCGGTAATACGGAGGGTCCGAGCGTTATCCGGAATTATTGGGTTTAAAGGGTCCGTAGGCGGGCGATTAAGTCAGTGGTGAAAGTCTGTAGCTCAACTATAGAATTGCCTTTGATACTGATCGTCTTGAGTTATAGTGAAGTTGCCGGAATATGTAGTGTAGCGGTGAAATGCATAGATATTACATAGAACACCGATTGCGAAGGCAGGTGACTAACTATATACTGACGCTGATGGAC…	0	0	0	0	0	0	0	0	0	0	0	0	0	0	0	0	3	0	0	0	0	0	0	0	0	0	0	0	0	0	0	0	0	0	0	0	0	0	0	0	0	0	0	0	0	0
ASV308	1f7d42024dc7f8fa99a6462d91af84e7	D_0__Bacteria;D_1__Bacteroidetes;D_2__Bacteroidia;D_3__Flavobacteriales;D_4__Flavobacteriaceae	GGAATATTGGGCAATGGAGGCAACTCTGACCCAGCCATGCCGCGTGCAGGAAGACTGCCCTATGGGTTGTAAACTGCTTTTATACAGGAAGAAACACTCCCTCGTGAGGGAGCTTGACGGTACTGTAAGAATAAGGATCGGCTAACTCCGTGCCAGCAGCCGCGGTAATACGGAGGATCCAAGCGTTATCCGGAATCATTGGGTTTAAAGGGTCCGTAGGTGGATAATTAAGTCAGAGGTGAAATCCTGCAGCTCAACTGTAGAATTGCCTTTGATACTGGTTATCTTGAGTTATTATGAAGTAGTTAGAATATGTAGTGTAGCGGTGAAATGCATAGATATTACATAGAATACCAATTGCGAAGGCAGATTACTAATAATATACTGACACTGATGGAC…	0	0	0	0	0	0	0	0	0	0	0	0	0	0	0	0	0	0	0	0	0	0	0	0	0	0	0	0	0	0	0	0	0	0	0	0	0	0	0	0	0	0	0	0	0	0
ASV309	d21ab3a80295eedccc29a0fffc0568fa	D_0__Bacteria;D_1__Dependentiae;D_2__Babeliae;D_3__Babeliales;D_4__Vermiphilaceae	GGAATATTGCGCAATGGGCGAAAGCCTGACGCAGCGACGCCGCGTGGAGGATGAAGGTTTTAGGATCGTAAACTCCTGTTAAGTGGGAAGAAAGATTTGTTTTTAATAGAAACAAAGGATGACTGTACCATTAGAGAAAGCACCGGCTAACTTCGTGCCAGCAGCCGCGGTAATACGAGGGGTGCAAGCGTTATTCGGATTCATTGGGCGTAAAGGGTGCGTAGACGGCCTATTAAGTCAACTGTTAAATTCTCCGGCCTAACTGGAGCTCAGCAGTAGAAACTGGTAGACTTGAGGTTGGAAGAGAGAAGTGGAATTCTCGGAGTAGCGGTAAAATGCGTAGATCTCGAGAGGAACACCAATGGCGAAGGCAGCTTCTTGGTCCAAATCTGACGTTGA…	0	0	0	0	0	0	0	0	0	0	0	0	0	0	0	0	0	0	0	0	3	0	0	0	0	0	0	0	0	0	0	0	0	0	0	0	0	0	0	0	0	0	0	0	0	0
ASV310	5460dd8905a3a6e04a5b983234ec9937	D_0__Bacteria;D_1__Bacteroidetes;D_2__Bacteroidia;D_3__Flavobacteriales;D_4__Flavobacteriaceae;D_5__Maribacter	GGAATATTGGACAATGGAGGCGACTCTGATCCAGCCATGCCGCGTGCAGGAAGAATGCCCTATGGGTAGTAAACTGCTTTTATACGGGAAGAAAAAAGAGTACGTGTACTCTACTGACGGTACCGTAAGAATAAGGACCGGCTAACTCCGTGCCAGCAGCCGCGGTAATACGGAGGGTCCGAGCGTTATCCGGAATTATTGGGTTTAAAGGGTCCGTAGGCGGGCAGCTAAGTCAGTGGTGAAAGTTTGCAGCTCAACTGTAAAATTGCCTTTGATACTGGTTGTCTTGAGTTATAGTGAAGTTGCCGGAATATGTAGTGTAGCGGTGAAATGCATAGATATTACATAGAACACCGATTGCGAAGGCAGGTGACTAACTATATACTGACGCTGATGGAC…	0	0	0	3	0	0	0	0	0	0	0	0	0	0	0	0	0	0	0	0	0	0	0	0	0	0	0	0	0	0	0	0	0	0	0	0	0	0	0	0	0	0	0	0	0	0
ASV311	02c46a0ceae509b55bb6baa3acdd98ab	D_0__Bacteria;D_1__Proteobacteria;D_2__Gammaproteobacteria;D_3__Gammaproteobacteria Incertae Sedis;D_4__Unknown Family;D_5__Marinicella	GGAATATTGGACAATGGGCGCAAGCCTGATCCAGCAATACCGCGTGTGTGAAGAAGGCCTTAGGGTTGTAAAGCACTTTTATGAGTGAAGAAGGGTTAGTAATTAATACTTGCTAGCATTGACGGTAACTCACGAATAAGCACCGGCTAACTCCGTGCCAGCAGCCGCGGTAATACGGAGGGTGCAAGCGTTAATCGGAATTACTGGGCGTAAAGGGTACGTAGGCGGTTAAATAAGTTGGATGTGAAAGCCCCGGGCTCAACCTGGGAACTGCATTCAAAACTGTTTAACTAGAGTGTATAAGAGGTTAGCGGAATTCCAGGTGTAGCAGTGAAATGCGTAGATATCTGGAGGAACATCAGTGGCGAAGGCGGCTAACTGGTATAACACTGACGCTGA…	0	0	0	0	0	0	0	0	0	0	0	0	0	0	0	0	0	0	0	0	0	0	0	0	0	3	0	0	0	0	0	0	0	0	0	0	0	0	0	0	0	0	0	0	0	0
ASV312	30daa0f5777a8a782cb72cf8e0d843e6	D_0__Bacteria;D_1__Proteobacteria;D_2__Gammaproteobacteria;D_3__Legionellales;D_4__Legionellaceae;D_5__Legionella	GGAATATTGGACAATGGGGGCAACCCTGATCCAGCAATACCGCGTGTGTGAAGAAGGCCTGAGGGTTGTAAAGCACTTTCAGTAGGGAGGAGGACTTATAGGTTAAGAGCTGATGAGTTGGACGTTACCTACAGAAGAAGCACCGGCTAACTCCGTGCCAGCAGCCGCGGTAATACGGGGGGTGCAAGCGTTAATCGGAATTACTGGGCGTAAAGGGTGCGTAGGTGGTCTATTAAGTTAACTGTGAAATTCCTGGGCTCAACCTAGGGTGGTCAGTTAATACTGGTAGACTCGAGTACAAGAGAGGGTAGTGGAATTTCCGGTGTAGCGGTGAAATGCGTAGAGATCGGAAGGAACACCAGTGGCGAAGGCGGCTACCTGGCTTGATACTGACACTGA…	0	0	0	0	0	0	0	0	0	0	0	0	0	0	0	0	0	0	0	0	0	0	0	0	0	0	3	0	0	0	0	0	0	0	0	0	0	0	0	0	0	0	0	0	0	0
ASV313	f7ccda371d3a5604367498addb57cc35	D_0__Bacteria;D_1__Bacteroidetes;D_2__Bacteroidia;D_3__Chitinophagales;D_4__Saprospiraceae;D_5__uncultured	GGAATATTGGACAATGGCCGCAAGGCTGATCCAGCCATCCAGCGTGCAGGAAGACGGCCCTACGGGTTGTAAACTGCTTTTATCAGGGAAGAAACCTTTGGATTTACTCCGAAGCTGACGGTACCTGAAGAATAAGCACCGGCTAACTCCGTGCCAGCAGCCGCGGTAATACGGAGGGTGCAAGCGTTATCCGGAATTACTGGGTTTAAAGGGTGCGTAGGCGGCTTTGTAAGTCAGGAGTGAAAGTTTGCGGCTCAACCGTAAAATTGCTTCTGATACTGCATCGCTAGAATTAGGATGAGGTTAGCGGAATGTGGCATGTAGCGGTGAAATGCATAGATATGCCATAGAACACCAATTGCGAAGGCAGCTGGCTAGACCTATATTGACGCTGAGGCA…	0	0	0	0	0	0	0	0	0	0	0	0	3	0	0	0	0	0	0	0	0	0	0	0	0	0	0	0	0	0	0	0	0	0	0	0	0	0	0	0	0	0	0	0	0	0
ASV314	1212188841b02d5deb4f03ac64b2cd05	D_0__Bacteria;D_1__Proteobacteria;D_2__Gammaproteobacteria;D_3__Nitrosococcales;D_4__Methylophagaceae;D_5__Marine Methylotrophic Group 3;D_6__uncultured bacterium	GGAATATTGCACAATGGAGGAAACTCTGATGCAGCAATGCCGCGTGTGTGAAGAAGGCCTTAGGGTTGTAAAGCACTTTCAATAGGGAGGAAAAGTAGTAATTTAATAGATTGCTACCGTGACGTTACCTATAGAAGAAGGACCGGCTAACTCCGTGCCAGCAGCCGCGGTAATACGGAGGGTCCGAGCGTTAATCGGAATTACTGGGCGTAAAGCGCGCGTAGGCGGTTTACTCAGTCAGATGTGAAATCCCCGGGCTCAACCTGGGAACTGCATTTGATACTGGTAGGCTAGAGTATGGTAGAGGTGAGTGGAATTTCAGGTGTAGCGGTGAAATGCGTAGAGATCTGAAGGAACATCAGTGGCGAAGGCGACTCACTGGGCCATTACTGACGCTGA…	0	0	0	0	0	0	0	0	0	0	0	0	0	0	0	0	0	0	0	0	0	0	0	0	3	0	0	0	0	0	0	0	0	0	0	0	0	0	0	0	0	0	0	0	0	0
ASV315	a165bc7ad0ed995a109f3d5da9bc04ce	D_0__Bacteria;D_1__Bacteroidetes;D_2__Bacteroidia;D_3__Flavobacteriales;D_4__Flavobacteriaceae	GGAATATTGGACAATGGAGGAGACTCTGATCCAGCCATGCCGCGTGCAGGAAGACGGCCCTATGGGTTGTAAACTGCTTTTATATAGGAAGAAACACTCCCTCGTGAGGGAATTTGACGGTACTATATGAATAAGCACCGGCTAACTCCGTGCCAGCAGCCGCGGTAATACGGAGGGTGCAAGCGTTATCCGGAATCATTGGGTTTAAAGGGTCCGTAGGCGGGCAATTAAGTCAGAGGTGAAATCCCACAGCTCAACTGTGGAACTGCCTTAGATACTGGTTGTCTTGAGTTTTAGTGAAGTAGATAGAATATGTAGTGTAGCGGTGAAATGCTTAGATATTACATAGAATACCGATTGCGAAGGCAGTCTACTAACTAACAACTGACGCTAATGGAC…	0	0	0	0	0	0	0	0	0	0	0	3	0	0	0	0	0	0	0	0	0	0	0	0	0	0	0	0	0	0	0	0	0	0	0	0	0	0	0	0	0	0	0	0	0	0
ASV316	e88b3867dd07cb3b7c81135db1d35643	D_0__Bacteria;D_1__Proteobacteria;D_2__Gammaproteobacteria;D_3__Cellvibrionales;D_4__Halieaceae;D_5__OM60(NOR5) clade	GGAATATTGCGCAATGGGCGAAAGCCTGACGCAGCCATGCCGCGTGTGTGAAGAAGGCCTTAGGGTTGTAAAGCACTTTCAATTGGGAAGAAAAGTTTAACGTTAATAGCGTTAAGCCCTGACATTACCTTTAGAAGAAGCACCGGCTAACTCCGTGCCAGCAGCCGCGGTAATACGGAGGGTGCAAGCGTTAATCGGAATTACTGGGCGTAAAGCGCGCGTAGGCGGTTTGTTAAGTCAGCTGTGAAAGCCCTGGGCTCAACCTGGGAACTGCAGTTGATACTGGCCGACTAGAGTACGAGAGAGGGAGGTAGAATTCCATGTGTAGCGGTGAAATGCGTAGATATATGGAGGAATACCAGTGGCGAAGGCGGCCTCCTGGCTCGATACTGACGCTGA…	0	0	0	0	0	0	0	0	0	0	0	0	0	0	3	0	0	0	0	0	0	0	0	0	0	0	0	0	0	0	0	0	0	0	0	0	0	0	0	0	0	0	0	0	0	0
ASV317	55fe31df931bc1af60b427b2509c7d20	D_0__Bacteria;D_1__Proteobacteria;D_2__Gammaproteobacteria;D_3__Gammaproteobacteria Incertae Sedis;D_4__Unknown Family;D_5__Marinicella	GGAATATTGGACAATGGGCGCAAGCCTGATCCAGCAATACCGCGTGTGTGAAGAAGGCCTTAGGGTTGTAAAGCACTTTTATGAGTGAAGAAGGGTTAGCAATTAATACTTGCTAGCATTGACGGTAACTCACGAATAAGCACCGGCTAACTCCGTGCCAGCAGCCGCGGTAATACGGAGGGTGCAAGCGTTAATCGGAATTACTGGGCGTAAAGGGTACGTAGGCTGTTTGATAAGTTGGATGTGAAAGCCCTGGGCTCAACCTAGGAACTGCATCCAAAACTGTCAAGCTAGAGTGTATGAGAGGTTAGCGGAATTCCAGGTGTAGCAGTGAAATGCGTAGATATCTGGAGGAACATCAGTGGCGAAGGCGGCTAACTGGCATAACACTGACGCTGA…	0	0	0	0	0	0	0	0	0	0	0	0	0	0	0	0	3	0	0	0	0	0	0	0	0	0	0	0	0	0	0	0	0	0	0	0	0	0	0	0	0	0	0	0	0	0
ASV318	84a08c6a6be06d18133eb496a7d47a19	D_0__Bacteria;D_1__Proteobacteria;D_2__Gammaproteobacteria	GGAATATTGCACAATGGGCGAAAGCCTGATGCAGCAATGCCGCGTGTGTGAAGAAGGCCTGCGGGTTGTAAAGCACTTTCAATTGGGAAGAAAGGTTGATGGCTAATACCCGTCAATCTTGACGTTACCTTTAGAAGAAGCACCGGCTAACTCCGTGCCAGCAGCCGCGGTAATACGGAGGGTGCAAGCGTTAATCGGATTTACTGGGCGTAAAGCGCGCGTAGGCGGTTTGGTAAGTCGGATGTGAAATCCCAGGGTTCAACCTTGGAACTGCATTCGATACTGCCTCACTAGAGTATGGTAGAGGAAGGTGGAATTCCGGGTGTAGCGGTGAAATGCGTAGATATCCGGAGGAACATCAGTGGCGAAGGCGGCTTTCTGGCCCAATACTGACGCTGA…	0	0	0	0	0	0	0	0	0	0	0	0	0	0	0	0	0	0	0	0	0	0	0	0	0	0	0	0	0	0	0	0	0	0	0	0	0	3	0	0	0	0	0	0	0	0
ASV319	796945f832fb8d57dd46e67dcd5f21bc	D_0__Bacteria;D_1__Proteobacteria;D_2__Gammaproteobacteria;D_3__Alteromonadales;D_4__Shewanellaceae;D_5__Shewanella	GGAATATTGCACAATGGGCGAAAGCCTGATGCAGCCATGCCGCGTGTATGAAGAAGGCCTTCGGGTTGTAAAGTACTTTCAGCGAGGAGGAAAGGTTGTTGGTTAATAAGCAACAGCTGTGACGTTACTCGCAGAAGAAGCACCGGCTAACTTCGTGCCAGCAGCCGCGGTAATACGAGGGGTGCAAGCGTTAATCGGAATTACTGGGCGTAAAGCGTACGCAGGCGGTTTGTTAAGCAAGATGTGAAAGCCCTGGGCTCAACCTAGGAACCGCATTTTGAACTGGCAGACTAGAGTCTTGTAGAGGGGGGTAGAATTTCAGGTGTAGCGGTGAAATGCGTAGAGATCTGAAGGAATACCGGTGGCGAAGGCGGCCCCCTGGACAAAGACTGACGCTCA…	0	0	0	0	0	0	0	0	0	0	0	0	0	0	0	0	0	0	0	0	0	0	0	0	0	0	0	0	0	0	0	0	0	0	0	0	0	0	0	0	0	0	0	3	0	0
ASV320	cd52fabf72c008e7024e08f3b9b8792e	D_0__Bacteria;D_1__Proteobacteria;D_2__Alphaproteobacteria;D_3__Rhodobacterales;D_4__Rhodobacteraceae;D_5__Sulfitobacter	GGAATCTTAGACAATGGGCGAAAGCCTGATCTAGCCATGCCGCGTGAGTGATGAAGGTCTTAGGATCGTAAAGCTCTTTCGCTAGGGATGATAATGACAGTACCTAGTAAAGAAGCCCCGGCTAACTCCGTGCCAGCAGCCGCGGTAATACGGAGGGGGCTAGCGTTGTTCGGAATTACTGGGCGTAAAGCGTACGTAGGCGGATCAGAAAGTATGGGGTGAAATCCCAGGGCTCAACCCTGGAACTGCCTCATAAACTCCTGGTCTAGAGTTCGAGAGAGGTGAGTGGAATTCCAAGTGTAGAGGTGAAATTCGTAGATATTTGGAGGAACACCAGTGGCGAAGGCGGCTCACTGGCTCGATACTGACGCTGAGGTACGAAAGTGTGGGGAGCAAACA…	0	0	0	0	0	0	0	0	0	0	0	0	0	0	0	0	0	0	0	0	0	0	0	0	0	0	0	0	3	0	0	0	0	0	0	0	0	0	0	0	0	0	0	0	0	0
ASV321	7a5c120c4264323a73ea3ecbaec78ef7	D_0__Bacteria;D_1__Proteobacteria;D_2__Gammaproteobacteria	GGAATATTGGACAATGGGGGCAACCCTGATCCAGCAATGCCGCGTGTGTGAAGAAGGCCTGCGGGTTGTAAAGCACTTTCAGTAGAGAAGAAAAGCTTAGGGATAATACTCCTGAGTCTTGACGTTACCTACAGAAGAAGCTCCGGCTAACTCCGTGCCAGCAGCCGCGGTAATACGGAGGGAGCGAGCGTTAATCGGAATTACTGGGCGTAAAGCGCGCGTAGGCGGCTTTGTAAGTCGGATGTGAAAGCCCTGGGCTCAACCTGGGAATTGCATTCGATACTGCAGAGCTAGAGTATGGTAGAGGGAAGTGGAATTTCCGGTGTAGCGGTGAAATGCGTAGATATCGGAAGGAACACCAGTGGCGAAGGCGACTTCCTGGGCCAATACTGACGCTGA…	0	0	0	0	0	0	0	0	0	3	0	0	0	0	0	0	0	0	0	0	0	0	0	0	0	0	0	0	0	0	0	0	0	0	0	0	0	0	0	0	0	0	0	0	0	0
ASV322	8b26e8bf597a087d249a6d8eb3593482	D_0__Bacteria;D_1__Bacteroidetes;D_2__Bacteroidia;D_3__Flavobacteriales;D_4__Flavobacteriaceae;D_5__Ulvibacter	GGAATATTGGACAATGGAGGAGACTCTGATCCAGCCATGCCGCGTGCAGGAAGACGGCCCTATGGGTTGTAAACTGCTTTTATACAGGAAGAAACAGTCCCTCGTGAGGGATCTTGACGGTACTGTAAGAATAAGGACCGGCTAACTCCGTGCCAGCAGCCGCGGTAATACGGAGGGTCCGAGCGTTATCCGGAATCATTGGGTTTAAAGGGTCCGTAGGCGGGCAGCTCAGTCAGTGGTGAAAGTTTGCAGCTCAACTGTAAAATTGCCATTGATACTGGTTGTCTTGAATTAATGTGAAGTGGTTAGAATAAGTAGTGTAGCGGTGAAATGCATAGATATTACTTAGAATACCAATTGCGAAGGCAGATCACTAACATTATATTGACGCTGATGGAC…	0	0	0	0	0	0	0	0	0	3	0	0	0	0	0	0	0	0	0	0	0	0	0	0	0	0	0	0	0	0	0	0	0	0	0	0	0	0	0	0	0	0	0	0	0	0
ASV323	7bb2ef5e6e32fe3ec103c4a2215fecd2	D_0__Bacteria;D_1__Proteobacteria;D_2__Gammaproteobacteria;D_3__Betaproteobacteriales;D_4__Methylophilaceae;D_5__Methylotenera;D_6__uncultured bacterium	GGAATTTTGGACAATGGGGGCAACCCTGATCCAGCCATTCCGCGTGAGTGAAGAAGGCCTTCGGGTTGTAAAGCTCTTTCGCAAGGGAAGAAACGATATAGTTTAATAGGCTATGTTAATGACGGTACCTTGACAAGAAGCACCGGCTAACTACGTGCCAGCAGCCGCGGTAATACGTAGGGTGCAAGCGTTAATCGGAATTACTGGGCGTAAAGCGTGCGCAGGCGGCTTTGTAAGTCAGATGTGAAATCCCCGAGCTCAACTTGGGAACTGCGTTTGAAACTACAAGGCTAGAATATGTCAGAGGGGGGTAGAATTCCACGTGTAGCAGTGAAATGCGTAGATATGTGGAGGAATACCAATGGCGAAGGCAGCCCCCTGGGATAATATTGACGCTCA…	0	0	0	0	0	0	0	0	0	0	0	0	0	0	0	0	3	0	0	0	0	0	0	0	0	0	0	0	0	0	0	0	0	0	0	0	0	0	0	0	0	0	0	0	0	0
ASV324	6d1aa4561b2848f384cf0896bb549fe3	D_0__Bacteria	GAAAGTACAGCTGCGCGAGCCGGTTGGTCACGAACCCTATATTTCTATGGGGTTGGAAATGGAACGCGCCTGGGCAACTGTCGCCCACGCTGTGAATGCCGGTGCCTACCGCCTGCACCGGGAAGATTCTGATATCGGCCTTTTCTATGTTACTTATGATGAGGAGCGCGAACTGGCCGACAGCGAGGATGACGGTGGTTGGTTCTCTTGGGGTAAAAAGGGCCAAGAGGATGAGCTGGCGGAGAGCGCTGAGGAGGTCACTCTACAGCAGATTCTCGCCGGCATCGACCTGACCGAGAGCAGTGAGCCAGCCCTGTTCATGGAGATCAAAGGGCTAGGTGTTGGAGCGGCTCCCGAAGAGGAATACCCCGGTTACCTGATTGTTATTCGCGGCAATGA…	0	0	0	0	0	0	0	0	0	0	0	0	0	0	0	0	0	3	0	0	0	0	0	0	0	0	0	0	0	0	0	0	0	0	0	0	0	0	0	0	0	0	0	0	0	0
ASV325	76b223537fcf9ec9816538270af7258c	D_0__Bacteria;D_1__Bacteroidetes;D_2__Bacteroidia;D_3__Cytophagales;D_4__Cyclobacteriaceae;D_5__uncultured;D_6__uncultured sediment bacterium	GGAATATTGGTCAATGGACGCAAGTCTGAACCAGCCATGCCGCGTGCAGGATGACAGCTTTCTGAGTTGTAAACTGCTTTTATATAGGAACAAAGAGGCCATGCGTGGCAAGTTGCGTGTACTATATGAATAAGCACCGGCTAACTCCGTGCCAGCAGCCGCGGTAATACGGAGGGTGCAAGCGTTGTCCGGATTTATTGGGTTTAAAGGGTGCGTAGGTGGTTTTTTAAGTCAGTGGTGAAAGCCTACAGCTTAACTGTAGAGGTGCCATTGATACTGGAGAACTTGAGTATGGACGAGGTAGGCGGAATTTGTGGTGTAGCGGTGAAATGCATAGATACCACAAAGAACACCGATAGCGAAGGCAGCTTACTGGACCATAACTGACACTGAGGCACG…	0	0	0	0	0	0	0	0	0	0	0	0	0	0	0	0	0	0	0	0	0	0	0	0	0	0	0	0	0	0	0	0	0	0	0	0	0	0	0	0	0	0	0	0	0	0
ASV326	604372f5a78fab021ad387a72fd3bf50	D_0__Bacteria;D_1__Proteobacteria;D_2__Deltaproteobacteria;D_3__Oligoflexales;D_4__Oligoflexaceae;D_5__Silvanigrella;D_6__uncultured bacterium	GGAATATTGCGCAATGGGCGAAAGCCTGACGCAGCAACGCCGCGTGAGTGAAGAAGGCCTTCGGGTTGTAAAGCTCTTTCGGTTGGGAAGAAGGGTATATCGGTGAATAATCGTTATATTTGATGGTACCAACAGAAGAAGCACCGGCAAACTTCGTGCCAGCAGCCGCGGTAATACGAAGGGTGCGAGCGTTGTTCGGAATTATTGGGCGTAAAGGGTTCGTAGGCGGGATTATAAGTCAAGTGTGAAATCCCCGAGCTCAACTCGGGACGTGCATTTGAAACTATAGTTCTTGAGTCATAGAGAGGGTAGTGGAATTGTTGGTGTAGGAGTGACATCCGTAGAGATCAACAGGAACATCAGAGGCGAAAGCGGCTACCTGGCTATGTACTGACGCTG…	0	0	0	0	0	0	0	0	0	0	0	0	0	0	0	0	0	0	0	0	0	0	0	0	0	0	0	0	0	0	0	0	0	0	0	0	0	0	0	0	0	0	0	0	0	0
ASV327	9221e78d6308238bb8e50f781265d48e	D_0__Bacteria;D_1__Bacteroidetes;D_2__Bacteroidia;D_3__Flavobacteriales;D_4__Flavobacteriaceae;D_5__Gilvibacter;D_6__uncultured Bacteroidetes bacterium	GGAATATTGGACAATGGGCGAGAGCCTGATCCAGCCATGCCGCGTGTAGGAAGACTGCCCTATGGGTTGTAAACTACTTTTATACGGGAAGAAACACTCCTTCGTGCAAGGAGCTTGACGGTACCGTAAGAATAAGCACCGGCTAACTCCGTGCCAGCAGCCGCGGTAATACGGAGGGTGCAAGCGTTATCCGGAATCATTGGGTTTAAAGGGTCCGTAGGCGGACAATTAAGTCAGGGGTGAAAGTCTGTAGCTCAACTATAGAATTGCCTTTGATACTGGTTGTCTTGAATTACTGTGAAGTGGTTAGAATAAGTAGTGTAGCGGTGAAATGCATAGATATTACTTAGAATACCAATTGCGAAGGCAGATCACTAACAGTATATTGACGCTGATGGA…	0	0	0	0	0	0	0	0	0	0	0	0	0	0	0	0	0	0	0	0	0	0	0	0	0	0	0	0	0	0	0	0	0	0	0	0	0	0	0	0	0	0	0	0	0	0
ASV328	7c1969d945c0df05b5df9c693f262a71	D_0__Bacteria;D_1__Proteobacteria;D_2__Gammaproteobacteria;D_3__Alteromonadales;D_4__Shewanellaceae;D_5__Shewanella	GGAATATTGCACAATGGGCGAAAGCCTGATGCAGCCATGCCGCGTGTATGAAGAAGGCCTTCGGGTTGTAAAGTACTTTCAGCGAGGAGGAAAGCTCAAGCGTTAATAGCGTTTGGGTGTGACGTTACTCGCAGAAGAAGCACCGGCTAACTTCGTGCCAGCAGCCGCGGTAATACGAGGGGTGCAAGCGTTAATCGGAATTACTGGGCGTAAAGCGTACGCAGGCGGTTTGTTAAGCGAGATGTGAAAGCCCCGGGCTCAACCTGGGAACTGCATTTCGAACTGGCAAACTAGAGTCTTGTAGAGGGGGGTAGAATTTCAGGTGTAGCGGTGAAATGCGTAGAGATCTGAAGGAATACCGGTGGCGAAGGCGGCCCCCTGGACAAAGACTGACGCTCA…	0	0	0	0	0	0	0	0	0	0	0	0	0	0	0	0	0	0	0	0	0	0	0	0	0	0	0	0	0	0	0	0	0	0	0	0	0	0	0	0	0	0	0	0	0	0
ASV329	6767b1dfb023e9c6bbd8cdf9ddeca341	D_0__Bacteria;D_1__Chlamydiae;D_2__Chlamydiae;D_3__Chlamydiales	AGAATCATTCGCAATGGGCGCAAGCCTGACGATGCGACGCCGTGTGAGCGAAGAAGGCCTTCGGGTTGTAAAGCTCTTTCGCCGGGGAACAAGGGAGGGTAGATAATATCTGCCCAACTTGAGCGTACCTGGTAAAGAAGCACCGGCTAACTCCGTGCCAGCAGCTGCGGTAATACGGAGGGTGCAAGCGTTAATCGGATTCATTGGGCGTAAAGAGCGCGTAGGCGGGAAGGTAAGTCAGATGTGAAAGACCGGGGCTCAACCCCGGGACCGCATTTGAAACTACTTTTCTTGAGGATAGGTGGGGAAAGCGGAATTCCACATGTAGCGGTGAAATGCGTAGATATGTGGAAGAACACCAGTGGCGAAGGCGGCTTTCTAACTTATTCCTGACGCTGA…	0	0	0	0	0	0	0	0	0	0	0	0	0	0	0	0	0	0	0	0	0	0	0	0	0	3	0	0	0	0	0	0	0	0	0	0	0	0	0	0	0	0	0	0	0	0
ASV330	fea7954bdf8222a4e2bb8c847f2f2201	D_0__Bacteria;D_1__Proteobacteria;D_2__Alphaproteobacteria;D_3__Rhizobiales;D_4__Rhizobiaceae;D_5__Pseudahrensia	GGAATATTGGACAATGGGCGCAAGCCTGATCCAGCCATGCCGCGTGTGTGATGAAGGCCCTAGGGTTGTAAAGCACTTTCAACGGTGAAGATAATGACGGTAACCGTAGAAGAAGCCCCGGCTAACTTCGTGCCAGCAGCCGCGGTAATACGAAGGGGGCTAGCGTTGTTCGGAATAACTGGGCGTAAAGCGCACGTAGGCGGATTGGAAAGTTAGAGGTGAAATCCCTGGGCTCAACCCAGGAACTGCCTTTAAAACTATCAATCTAGAGGTCGAGAGAGGTGAGTGGAATTCCGAGTGTAGAGGTGAAATTCGTAGATATTCGGAGGAACACCAGTGGCGAAGGCGGCTCACTGGCTCGATACTGACGCTGAGGTGCGAAAGTGTGGGGAGCAAACA…	0	0	0	0	0	0	0	0	0	0	0	3	0	0	0	0	0	0	0	0	0	0	0	0	0	0	0	0	0	0	0	0	0	0	0	0	0	0	0	0	0	0	0	0	0	0
ASV331	d48464b2d8ad1bee9a676dde5692c3f0	D_0__Bacteria;D_1__Bacteroidetes;D_2__Bacteroidia	GGAATATTGGTCAATGGACGCAAGTCTGAACCAGCCATGCCGCGTGTAGGAAGAATGTTCTACGAATTGTAAACTACTTTTATATAGGAAGAAACCATTCCACGTGTGGAGTGCTGACGGTACTATACGAATAAGCACCGGCTAACTCCGTGCCAGCAGCCGCGGTAATACGGAGGGTGCAAGCGTTATCCGGAATTATTGGGTTTAAAGGGTGCGTAGGCGGTCTATTAAGTCAGAGGTGAAATCCCTACCGCTCAACGGAGGAACTGCCTTTGAAACTAATAGACTTGAAATGATGTGACGTTGGCGGAATGTGTAGTGTAGCGGTGAAATGCATAGATATTACACAGAACACCGATTGCGAAGGCAGCTAACGAACATTAATTTGACGCTGAGGCA…	0	0	0	0	0	0	0	0	0	0	0	0	3	0	0	0	0	0	0	0	0	0	0	0	0	0	0	0	0	0	0	0	0	0	0	0	0	0	0	0	0	0	0	0	0	0
ASV332	c7d9e1c441eaf98ec4fee60a81057887	D_0__Bacteria;D_1__Proteobacteria;D_2__Alphaproteobacteria;D_3__Rhodobacterales;D_4__Rhodobacteraceae;D_5__Sedimentitalea	GGAATCTTGGACAATGGGCGCAAGCCTGATCCAGCCATGCCGCGTGTGTGATGAAGGCCTTAGGGTCGTAAAGCACTTTCGCTAGAGATGATAATGACAGTATCTAGTAAAGAAGTCCCGGCTAACTCCGTGCCAGCAGCCGCGGTAATACGGAGGGGACTAGCGTTGTTCGGAATTACTGGGCGTAAAGCGTACGTAGGCGGATCAGAAAGTATGGGGTGAAATCCCAGGGCTTAACCCTGGAACTGCCTCATAAACTCCTGGTCTTGAGTTCGAGAGAGGTAAGTGGAATTCCAAGTGTAGAGGTGAAATTCGTAGATATTTGGAGGAACACCAGTGGCGAAGGCGGCTTACTGGCTCGATACTGACGCTGAGGTACGAAAGTGTGGGGAGCAAACA…	0	0	0	0	0	0	0	0	0	0	0	0	0	0	0	0	3	0	0	0	0	0	0	0	0	0	0	0	0	0	0	0	0	0	0	0	0	0	0	0	0	0	0	0	0	0
ASV333	76059eac840d5d46bc58a03f3823b9c9	D_0__Bacteria;D_1__Proteobacteria;D_2__Alphaproteobacteria;D_3__Rhodobacterales;D_4__Rhodobacteraceae;D_5__Sulfitobacter	GGAATCTTAGACAATGGGCGCAAGCCTGATCTAGCCATGCCGCGTGTGTGATGAAGGTCTTAGGATCGTAAAGCACTTTCGCTAGGGATGATAATGACAGTACCTAGTAAAGAAACCCCGGCTAACTCCGTGCCAGCAGCCGCGGTAATACGGAGGGGGTTAGCGTTGTTCGGAATTACTGGGCGTAAAGCGTACGTAGGCGGATCAGAAAGTATGGGGTGAAATCCCAGGGCTCAACCCTGGAACTGCCTCATAAACTCCTGGTCTAGAGTTCGAGAGAGGTGAGTGGAATTCCAAGTGTAGAGGTGAAATTCGTAGATATTTGGAGGAACACCAGTGGCGAAGGCGGCTCACTGGCTCGATACTGACGCTGAGGTACGAAAGTGTGGGGAGCAAACA…	0	0	3	0	0	0	0	0	0	0	0	0	0	0	0	0	0	0	0	0	0	0	0	0	0	0	0	0	0	0	0	0	0	0	0	0	0	0	0	0	0	0	0	0	0	0
ASV334	9e8a659d6c2880ea349a6324b88a479c	D_0__Bacteria;D_1__Proteobacteria;D_2__Alphaproteobacteria;D_3__Rhodovibrionales;D_4__Kiloniellaceae;D_5__uncultured;D_6__uncultured organism	GGAATATTGCGCAATGGAGGAAACTCTGACGCAGCCATGCCGCGTGAGTGAAGAAGGCCTTAGGGTTGTAAAACTCTTTCAGTGGTGAAGATAATGACGGTAGCCACAGAAGAAGCCCCGGCCAACTCCGTGCCAGCAGCCGCGGTAATACGGAGGGGGCTAGCGTTGTTCGGAATTACTGGGCGTAAAGCGCGCGTAGGCGGGCTGGTTAGTTGGGGGTGAAATCCCAGGGCTCAACCCTGGAACTGCCCTCAATACTGCCAGTCTTGAGTTCGAGAGAGGTAAGTGGAATTCCTAGTGTAGAGGTGAAATTCGTAGATATTAGGAAGAACACCAGTGGCGAAGGCGGCTTACTGGCTCGATACTGACGCTGAGGCGCGAAAGCGTGGGGAGCAAACA…	0	0	0	3	0	0	0	0	0	0	0	0	0	0	0	0	0	0	0	0	0	0	0	0	0	0	0	0	0	0	0	0	0	0	0	0	0	0	0	0	0	0	0	0	0	0
ASV335	aa48c8eb3e8059523a745fe57c59bdcb	D_0__Bacteria;D_1__Proteobacteria;D_2__Gammaproteobacteria;D_3__Gammaproteobacteria Incertae Sedis;D_4__Unknown Family;D_5__uncultured	GGAATATTGGACAATGGGCGCAAGCCTGATCCAGCAATGCCGCGTGTGTGAAGAAGGCCTGCGGGTTGTAAAGCACTTTTATCGGGAAAGAAAAGCTTGAGGTTAATAGCCTTTAAGCCTTGACGGTACCCGTTGAATAAGCACCGGCTAACTCAGTGCCAGCAGCCGCGGTAATACTGAGGGTGCAAGCGTTAATCGGAATTACTGGGCGTAAAGCGAGTGTAGGCGGCTTCGTAAGTCGGATGTGAAAGCCCTGGGCTTAACCTGGGAATGCCATTCGATACTGCGCGGCTAGAGTTTGATAGAGGAAAGTGGAATTCCAGGTGTAGCGGTGAAATGCGTAGATATCTGGAGGAACATCAGTGGCGAAGGCGGCTTTCTGGATCAAAACTGACGCTG…	0	0	0	0	0	0	0	0	0	0	0	0	0	0	0	0	0	0	0	3	0	0	0	0	0	0	0	0	0	0	0	0	0	0	0	0	0	0	0	0	0	0	0	0	0	0
ASV336	2f378ac8394cf2888acf61076e064619	D_0__Bacteria;D_1__Chlamydiae;D_2__Chlamydiae;D_3__Chlamydiales	AGAATCATTCGCAATGGGCGAAAGCCTGACGATGCGACGCCGTGTGAGCGAAGAAGGCCTTCGGGTTGTAAAGCTCTTTCGCCGGGGAACAAGGAAGGATGGTTAATATCTGTCCGACTTGAGCGTACCTGGTAAAGAAGCACCGGCTAACTCCGTGCCAGCAGCTGCGGTAATACGGAGGGTGCAAGCGTTAATCGGATTCATTGGGCGTAAAGAGCGCGTAGGCGGGAAGGTAAGTCAGATGTGAAAGACCGGGGCTCAACCCCGGGACCGCATTTGAAACTACTTTTCTTGAGGATAGGTGGGGAAAGCGGAATTCCACATGTAGCGGTGAAATGCGTAGATATGTGGAAGAACACCGGTGGCGAAGGCGGCTTTCTAACTTATTCCTGACGCTGA…	0	0	0	0	0	0	0	0	0	0	0	0	0	0	0	0	0	0	0	0	3	0	0	0	0	0	0	0	0	0	0	0	0	0	0	0	0	0	0	0	0	0	0	0	0	0
ASV337	0f96fa5245a64d5d46faf9b12dc4a210	D_0__Bacteria;D_1__Proteobacteria;D_2__Gammaproteobacteria;D_3__Cellvibrionales;D_4__Porticoccaceae;D_5__Porticoccus	GGAATATTGGACAATGGGGGCAACCCTGATCCAGCCATGCCGCGTGTGTGAAGAAGGCTCTAGGGTTGTAAAGCACTTTCAGTAGGGAGGAAAAGTTAGTAGTTAATATCTGCTAGCCGTGACGTTACCTACAGAAGAAGCACCGGCAAACTCCGTGCCAGCAGCCGCGGTAATACGGAGGGTGCGAGCGTTAATCGGAATTACTGGGCGTAAAGCGCGCGTAGGCGGTTTGATAAGCTGGATGTGAAAGCCCTGGGCTCAACCTGGGAACTGCATCCAGAACTGTCTGACTAGAGTACAGTAGAGGTGAGTGGAATTTCCTGTGTAGCGGTGAAATGCGTAGATATAGGAAGGAACATCAGTGGCGAAGGCGACTCACTGGACTGATACTGACGCTGA…	0	0	0	0	0	0	0	0	0	0	0	0	0	0	0	0	0	0	0	0	0	0	0	0	3	0	0	0	0	0	0	0	0	0	0	0	0	0	0	0	0	0	0	0	0	0
ASV338	16e22d42b8a7f12675ab02b18e316b8a	D_0__Bacteria;D_1__Proteobacteria;D_2__Gammaproteobacteria;D_3__Xanthomonadales;D_4__Rhodanobacteraceae;D_5__uncultured	GGAATATTGGACAATGGGCGAAAGCCTGATCCAGCAATACCGCGTGTGTGAAGAAGGCCTGCGGGTTGTAAAGCACTTTTACCAGGGAAGCAAAGGGACGTCCTAATACGATGTCGTGTTGACGGTACCTGGAGAATAAGCACCGGCTAACTTCGTGCCAGCAGCCGCGGTAATACGAAGGGTGCAAGCGTTAATCGGAATTACTGGGCGTAAAGCGTGCGTAGGCGGCTTATTAAGCCTGATGTGAAAGCCCTGGGCTCAACCTGGGAATGGCATCGGGGACTGGTAGACTAGAGTTTGGGAGAGGGTGGTGGAATTTCCGGTGTAGCGGTGAAATGCGTAGAGATCGGAAGGAACATCTGTGGCGAAGGCGGCCACCTGGCCTAAAACTGACGCTGA…	0	0	0	0	0	0	0	0	0	0	0	0	3	0	0	0	0	0	0	0	0	0	0	0	0	0	0	0	0	0	0	0	0	0	0	0	0	0	0	0	0	0	0	0	0	0
ASV339	8d1f85c8bc46676b0f36f24bc6c97c8e	D_0__Bacteria;D_1__Proteobacteria;D_2__Gammaproteobacteria;D_3__Betaproteobacteriales;D_4__Nitrosomonadaceae;D_5__Nitrosomonas	GGAATTTTGGACAATGGGCGCAAGCCTGATCCAGCCATGCCGCGTGAGTGAAGAAGGCCTTCGGGTTGTAAAGCTCTTTCAGTTGAGAAGAAAAGGTCACGGCTAATAATCGTGATCCATGACGGTATCGACAGAAGAAGCACCGGCTAACTACGTGCCAGCAGCCGCGGTAATACGTAGGGTGCGAGCGTTAATCGGAATTACTGGGCGTAAAGGGTGCGCAGGCGGCTTTGTAAGTCAGATGTGAAATCCCCGGGCTTAACCTGGGAACTGCGTTTGAAACTACAAGGCTAGAGTGTAGCAGAGGGGGGTGGAATTCCATGTGTAGCAGTGAAATGCGTAGATATATGGAGGAACACCGATGGCGAAGGCAGCCCCCTGGGTTAACACTGACGCTCA…	0	0	0	0	0	0	0	0	0	0	0	0	0	0	0	0	0	0	0	0	0	0	0	0	0	0	0	0	0	0	0	0	0	0	0	0	0	3	0	0	0	0	0	0	0	0
ASV340	b7caa3de015e7209c6e935fc8d5d58a4	D_0__Bacteria;D_1__Bacteroidetes;D_2__Bacteroidia;D_3__Flavobacteriales;D_4__Flavobacteriaceae;D_5__Tenacibaculum	GGAATATTGGTCAATGGAGGCAACTCTGAACCAGCCATGCCGCGTGCAGGATGACTGCCCTATGGGTTGTAAACTGCTTTTATACAGGAAGAAACCGTGCTACGTGTAGCATCTTGACGGTACTGTAAGAATAAGGACCGGCTAACTCCGTGCCAGCAGCCGCGGTAATACGGAGGGTCCGAGCGTTATCCGGAATCATTGGGTTTAAAGGGTCCGCAGGCGGTCAATTAAGTCAGAGGTGAAATCCCATCGCTCAACGATGGAACTGCCTTTGATACTGGTTGACTTGAGTTATACGGAAGTAGATAGAATAAGTAGTGTAGCGGTGAAATGCATAGATATTACTTAGAATACCGATTGCGAAGGCAGTCTACTACGTATATACTGACGCTCATGGAC…	0	0	0	0	0	0	0	0	0	0	0	0	0	0	0	0	0	0	0	0	0	0	0	0	0	0	0	0	0	0	0	0	0	0	0	0	0	0	3	0	0	0	0	0	0	0
ASV341	04136f610c759f38d278a7f707b2c382	D_0__Bacteria;D_1__Nitrospirae;D_2__Nitrospira;D_3__Nitrospirales;D_4__Nitrospiraceae;D_5__Nitrospira	GGAATATTGCGCAATGGGCGAAAGCCTGACGCAGCGACGCCGCGTGGGGGATGAAGGTTTTCGGATTGTAAACCCCTTTTATGAGGAAAGAGAAAGTGGGTAACCACTTAGACGGTACCTCAAGAAAAAGCCACGGCTAACTTCGTGCCAGCAGCCGCGGTAATACGAAGGTGGCGAGCGTTGTTCGGATTTACTGGGCGTAAAGAGCACGTAGGCGGTTGGGTAAGCCTCTTGAGAAATCTTCCGGCCTAACCGGGAAAGGTCGAGGGGAACTACCCAGCTAGAGGACGGGAGAGGAGCGCGGAATTCCCGGTGTAGCGGTGAAATGCGTAGATATCGGGAAGAAGGCCGGTGGCGAAGGCGGCGCTCTGGAACGTACCTGACGCTGAGGTGCGAAAG…	0	0	0	0	0	0	0	0	0	0	0	0	0	0	0	0	0	0	0	0	0	0	0	0	0	0	0	0	0	0	0	0	0	0	0	0	0	0	0	0	0	0	0	0	0	0
ASV342	2186a1cfcb2f9257d232002f38991884	D_0__Bacteria;D_1__Bacteroidetes;D_2__Bacteroidia;D_3__Flavobacteriales;D_4__Flavobacteriaceae	GGAATATTGGACAATGGGCGAGAGCCTGATCCAGCCATGCCGCGTGCAGGAAGACTGCCCTATGGGTTGTAAACTGCTTTTATATAGGAAGAAACCTTTCCACGTGTGGAAAGCTGACGGTACTATAAGAATAAGGATCGGCTAACTCCGTGCCAGCAGCCGCGGTAATACGGAGGATCCAAGCGTTATCCGGAATCATTGGGTTTAAAGGGTCCGTAGGTGGATAATTAAGTCAGAGGTGAAATCCTGCAGCTCAACTGTAGAATTGCCTTTGATACTGGTTATCTTGAGTTATTATGAAGTAGTTAGAATATGTAGTGTAGCGGTGAAATGCATAGATATTACATAGAATACCAATTGCGAAGGCAGATTACTAATAATATACTGACACTGATGGAC…	0	0	0	0	0	0	0	0	0	0	0	0	0	0	0	0	0	0	0	0	0	0	0	0	0	0	0	0	0	0	0	0	0	0	0	0	0	0	0	0	0	0	0	0	0	0
ASV343	31eec065ba019ee14911694882cace74	D_0__Bacteria;D_1__Proteobacteria;D_2__Gammaproteobacteria;D_3__Cellvibrionales;D_4__Halieaceae	GGAATATTGCGCAATGGGGGCAACCCTGACGCAGCCATGCCGCGTGTGTGAAGAAGGCCTTAGGGTTGTAAAGCACTTTCAATTGGGAAGAAAAGTTGGTCGTTAATAGCGGCCAGCCCTGACATTACCTTTAGAAGAAGCACCGGCTAACTCCGTGCCAGCAGCCGCGGTAATACGGAGGGTGCGAGCGTTAATCGGAATTACTGGGCGTAAAGCGCGCGTAGGCGGTTTGTTAAGTCAGCTGTGAAAGCCCTGGGCTCAACCTGGGAACTGCAGTTGATACTGGCCGACTAGAGTACGAGAGAGGGAGGTAGAATTCCATGTGTAGCGGTGAAATGCGTAGATATATGGAGGAATACCAGTGGCGAAGGCGGCCTCCTGGCTCGATACTGACGCTGA…	0	0	0	0	0	0	0	0	0	0	0	0	0	0	0	0	0	0	0	0	0	0	0	0	0	0	0	0	0	0	0	0	0	0	0	0	0	0	0	0	0	0	0	0	0	0
ASV344	c79330c33b11ae31da54fcf9b7e667e2	D_0__Bacteria;D_1__Proteobacteria;D_2__Gammaproteobacteria;D_3__Alteromonadales;D_4__Pseudoalteromonadaceae;D_5__Pseudoalteromonas	GGAATATTGCACAATGGGCGCAAGCCTGATGCAGCCATGCCGCGTGTGTGAAGAAGGCCTTCGGGTTGTAAAGCACTTTCAGTCAGGAGGAAAGGTTAGTAGTTAATACCTGCTAGCTGTGACGTTACTGACAGAAGAAGCACCGGCTAACTCCGTGCCAGCAGCCGCGGTAATACGGAGGGTGCGAGCGTTAATCGGAATTACTGGGCGTAAAGCGTACGCAGGCGGTTTGTTAAGCGAGATGTGAAAGCCCCGGGCTCAACCTGGGAACTGCATTTCGAACTGGCAAACTAGAGTGTGATAGAGGGTGGTAGAATTTCAGGTGTAGCGGTGAAATGCGTAGAGATCTGAAGGAATACCGATGGCGAAGGCAGCCACCTGGGTCAACACTGACGCTCA…	0	0	0	0	0	0	0	0	0	0	0	0	0	0	0	0	0	0	0	0	0	0	0	0	0	0	0	0	0	0	0	0	0	0	0	0	0	0	0	0	0	0	0	0	0	0
ASV345	bde95a9e9ef8b358cd30034a43aff3fe	D_0__Bacteria;D_1__Proteobacteria;D_2__Gammaproteobacteria;D_3__Cellvibrionales;D_4__Microbulbiferaceae;D_5__Microbulbifer	GGAATATTGGACAATGGGGGCAACCCTGATCCAGCAATACCTCGTGTGTGAAGAAGGCCTTAGGGTTGTAAAGCACTTTCAATTGGGAAGAAGATGGTAAAGCTAATACCTTTATTATTTGACGGTACCTTTAGAAGAAGCACCGGCTAACTCCGTGCCAGCAGCCGCGGTAATACGGAGGGTGCAAGCGTTAATCGGAATTACTGGGCGTAAAGCGCGCGTAGGCGGTTAGTTAAGCTGGATGTGAAAGCCCTGGGCTCAACCTGGGAACTGCATTCAGAACTGGCTAACTAGAGTACGAGAGAGGGTAGTGGAATTTCCTGTGTAGCGGTGAAATGCGTAGATATAGGAAGGAACATCAGTGGCGAAGGCGACTGCCTGGCTCGATACTGACGCTGA…	0	0	0	0	0	0	0	0	0	0	0	0	0	0	0	0	0	0	0	0	0	0	0	0	0	0	0	0	0	0	0	0	0	0	0	0	0	0	0	0	0	0	0	0	0	0
ASV346	7b6df39450509d3c478e42f5bea1e978	D_0__Bacteria;D_1__Proteobacteria;D_2__Gammaproteobacteria;D_3__Thiotrichales;D_4__Thiotrichaceae;D_5__Cocleimonas;D_6__uncultured bacterium	GGAATATTGGACAATGGACGAAAGTCTGATCCAGCAATGCCGCGTGTGTGAAGAAGGCCTTAGGGTTGTAAAGCACTTTCAATTGTGAAGAAGGGTGTAAGTTTAATACACTTGTATCTTGACGTTAACTTTAGAAGAAGCACCGGCTAACTCTGTGCCAGCAGCCGCGGTAATACAGAGGGTGCAAGCGTTAATCGGAATTACTGGGCGTAAAGCGCGCGTAGGCGGTTAGATAAGTAAGATGTGAAATCCCCGGGCTCAACCTGGGAACTGCATCTTAAACTGTTTAACTAGAGTTTAGGAGAGGGAAGTAGAATTTCAGGTGTAGCGGTGAAATGCATAGAGATCTGAAGGAATACCAGTGGCGAAGGCGACTTCCTGGCCTAGAACTGACGCTGA…	0	0	0	0	0	0	0	0	0	0	0	0	0	0	0	0	0	0	0	0	0	0	0	0	0	0	0	0	0	0	0	0	0	0	0	0	0	0	0	0	0	0	0	0	0	0
ASV347	a47df1b0d70efe188dad839796fd710e	D_0__Bacteria;D_1__Actinobacteria;D_2__Acidimicrobiia;D_3__Microtrichales;D_4__Microtrichaceae;D_5__Sva0996 marine group;D_6__uncultured organism	GGAATCTTGCACAATGGGCGAAAGCCTGATGCAGCGACGCCGCGTGGGGGATGAAGGCCTTCGGGTTGTAAACCCCTTTCAGTAGGGACGAAAATGACGGTACCTACAGAAGAAGCTCCGGCCAACTACGTGCCAGCAGCCGCGGTAACACGTAGGGAGCAAGCGTTGTCCGGATTTATTGGGCGTAAAGAGCTCGTAGGTGGTTCGGTAAGTCGGATGTGAAAACTCAAGGCTCAACCTTGAGACGCCATCCGATACTGCTGTGACTTGAGTTCGGTAGAGGAGTGTGGAATTCCTGGTGTAGCGGTGAAATGCGCAGATATCAGGAGGAACACCGACAGCGAAGGCAGCACTCTGGGCCGATACTGACACTGAGGAGCGAAAGCATGGGGAGCAAAC…	0	3	0	0	0	0	0	0	0	0	0	0	0	0	0	0	0	0	0	0	0	0	0	0	0	0	0	0	0	0	0	0	0	0	0	0	0	0	0	0	0	0	0	0	0	0
ASV348	fd5e1feb6ebca596ab6db2e77d9a7f48	D_0__Bacteria;D_1__Bacteroidetes;D_2__Bacteroidia;D_3__Flavobacteriales;D_4__Flavobacteriaceae;D_5__Lutimonas	GGAATATTGGGCAATGGAGGCAACTCTGACCCAGCCATGCCGCGTGCAGGAAGACGGCCCTATGGGTTGTAAACTGCTTTTATACAGGAAGAAACCACTCTACGTGTAGAGTGCTGACGGTACTGTACGAATAAGGACCGGCTAACTCCGTGCCAGCAGCCGCGGTAATACGGAGGGTCCAAGCGTTATCCGGAATCATTGGGTTTAAAGGGTCCGTAGGCGGGCAATTAAGTCAGAGGTGAAATCCCACAGCTCAACTGTGGAACTGCCTTAGATACTGGTTGTCTTGAGTTTTAGTGAAGTAGATAGAATATGTAGTGTAGCGGTGAAATGCTTAGATATTACATAGAATACCGATTGCGAAGGCAGTCTACTAACTAACAACTGACGCTAATGGAC…	0	0	0	0	0	0	0	0	0	0	3	0	0	0	0	0	0	0	0	0	0	0	0	0	0	0	0	0	0	0	0	0	0	0	0	0	0	0	0	0	0	0	0	0	0	0
ASV349	1620f956f0c51ce791e25971566577b2	D_0__Bacteria;D_1__Bacteroidetes;D_2__Bacteroidia;D_3__Flavobacteriales;D_4__Flavobacteriaceae;D_5__Arcticiflavibacter	GGAATATTGGACAATGGGCGCAAGCCTGATCCAGCCATGCCGCGTGCAGGAAGACGGCCCTATGGGTTGTAAACTGCTTTTATACAGGAAGAAACACTCCCTCGTGAGGGAGCTTGACGGTACTGTAAGAATAAGGACCGGCTAACTCCGTGCCAGCAGCCGCGGTAATACGGAGGGTCCGAGCGTTATCCGGAATCATTGGGTTTAAAGGGTCCGTAGGTGGATAATTAAGTCAGAGGTGAAATCCTGCAGCTCAACTGTAGAATTGCCTTTGAAACTGGTTATCTTGAGTTATTATGAAGTAGTTAGAATATGTAGTGTAGCGGTGAAATGCATAGATATTACATAGAATACCAATTGCGAAGGCAGATTACTAATAATCAACTGACACTGATGGAC…	0	0	0	0	0	0	0	0	0	0	0	0	0	0	0	0	0	0	0	0	0	0	0	0	0	0	0	0	0	0	0	0	0	0	0	0	0	0	0	0	0	0	0	0	0	0
ASV350	52236c1e5cabab59ec90b847c2c0c60d	D_0__Bacteria;D_1__Verrucomicrobia;D_2__Verrucomicrobiae;D_3__Verrucomicrobiales;D_4__DEV007;D_5__uncultured bacterium;D_6__uncultured bacterium	AGAATCATTCGCAATGGGGGAAACCCTGACGGTGCGACGCCGCGTGGAGGATGAAGGCCCTAGGGTCGTAAACTCCTGTCATCAGAGAGTAAGGCTTATCGGTTAATAACCGGTAAGATTGATAGTATCTGAAGAGGAAGGGACGGCTAACTTCGTGCCAGCAGCCGCGGTAATACGAAGGTCCCAAGCGTTGTTCGGATTTACTGGGCGTAAAGCGTGCGTAGGCGGCGAGGTAAGTCAGATGTGAAATCCCAGGGCTCAACCCTGGAACTGCATCCGATACTGCCCTGCTAGAGTAATGGAGGGGCATCTGGAATTCATGGTGTAGCAGTGAAATGCGTAGATATCATGAGGAACACTAGTGGCGAAGGCGAGATGCTGGACATTTACTGACGCTGA…	0	0	0	0	0	0	0	0	0	0	0	0	0	0	0	0	0	0	0	0	0	0	0	0	0	0	0	0	0	0	0	0	0	0	0	0	0	0	0	0	0	0	0	0	0	0
ASV351	0d2a3386480fa58f21b0b94549300d91	D_0__Bacteria;D_1__Proteobacteria;D_2__Alphaproteobacteria;D_3__Rhizobiales;D_4__Rhizobiaceae;D_5__Pseudahrensia	GGAATATTGGACAATGGGCGCAAGCCTGATCCAGCCATGCCGCGTGTGTGATGAAGGCCCTAGGGTTGTAAAGCACTTTCAACGGTGAAGATAATGACGGTAACCGTAGAAGAAGCCCCGGCTAACTTCGTGCCAGCAGCCGCGGTAATACGAAGGGGGCTAGCGTTGTTCGGAATAACTGGGCGTAAAGCGCACGTAGGCGGATTGGAAAGTTAGAGGTGAAATCCCTGGGCTCAACCCAGGAACTGCCTTTAAAACTATCAGTCTAGAGATCGAGAGAGGTGAGTGGAATTCCGAGTGTAGAGGTGAAATTCGTAGATATTCGGAGGAACACCAGTGGCGAAGGCGGCTCACTGGCTCGATACTGACGCTGAGGTGCGAAAGCGTGGGGAGCAAACA…	0	0	0	0	0	0	0	0	0	0	0	0	0	0	0	0	2	0	0	0	0	0	0	0	0	0	0	0	0	0	0	0	0	0	0	0	0	0	0	0	0	0	0	0	0	0
ASV352	904c2c5c38d0e7417a967d7f858075f0	D_0__Bacteria;D_1__Proteobacteria;D_2__Gammaproteobacteria;D_3__Alteromonadales;D_4__Shewanellaceae;D_5__Shewanella	GGAATATTGCACAATGGGCGAAAGCCTGATGCAGCCATGCCGCGTGTATGAAGAAGGCCTTCGGGTTGTAAAGTACTTTCAGCGAGGAGGAAAGTTCAGTTGTTAATAGCGATTGGATGTGACGTTACTCGCAGAAGAAGCACCGGCTAACTTCGTGCCAGCAGCCGCGGTAATACGAGGGGTGCAAGCGTTAATCGGAATTACTGGGCGTAAAGCGTACGCAGGCGGTTTGTTAAGCGAGATGTGAAAGCCCCGGGCTCAACCTGGGAACTGCATTTCGAACTGGCAAACTAGAGTCTTGTAGAGGGGGGTAGAATTTCAGGTGTAGCGGTGAAATGCGTAGAGATCTGAAGGAATACCGGTGGCGAAGGCGGCCCCCTGGACAAAGACTGACGCTCA…	0	0	0	0	0	0	0	0	0	0	0	0	0	0	0	0	0	0	0	0	0	0	0	0	0	2	0	0	0	0	0	0	0	0	0	0	0	0	0	0	0	0	0	0	0	0
ASV353	be0a29ebf19e6097af2e72fe795118a4	D_0__Bacteria;D_1__Proteobacteria;D_2__Alphaproteobacteria;D_3__Rhodobacterales;D_4__Rhodobacteraceae;D_5__Sedimentitalea;D_6__uncultured bacterium	GGAATCTTGGACAATGGGCGCAAGCCTGATCCAGCCATGCCGCGTGTGTGATGAAGGCCTTAGGGTCGTAAAGCACTTTCGCTAGAGATGATAATGACAGTATCTAGTAAAGAAGTCCCGGCTAACTCCGTGCCAGCAGCCGCGGTAATACGGAGGGGACTAGCGTTGTTCGGAATTACTGGGCGTAAAGCGTACGTAGGCGGATCAGAAAGTATGGGGTGAAATCCCAGGGCTCAACCCTGGAACTGCCTCATAAACTCCTGGTCTAGAGTTCGAGAGAGGTGAGTGGAATTCCAAGTGTAGAGGTGAAATTCGTAGATATTTGGAGGAACACCAGTGGCGAAGGCGGCTCACTGGCTCGATACTGACGCTGAGGTACGAAAGTGTGGGGAGCAAACA…	0	0	0	0	0	0	0	0	0	0	0	0	0	0	0	0	0	0	0	0	0	0	0	0	0	0	2	0	0	0	0	0	0	0	0	0	0	0	0	0	0	0	0	0	0	0
ASV354	b88620e4a6d432b240e8e91c9fc062be	D_0__Bacteria;D_1__Proteobacteria;D_2__Gammaproteobacteria;D_3__Steroidobacterales;D_4__Woeseiaceae;D_5__Woeseia	GGAATATTGGACAATGGGGGCAACCCTGATCCAGCAATGCCGCGTGTGTGAAGAAGGCCTGCGGGTTGTAAAGCACTTTCAGTAGAGAAGAAAAGCTCAGGCTTAATATGCCTGAGTCTTGACGTTACCTACAGAAGAAGCTCCGGCTAACTCCGTGCCAGCAGCCGCGGTAATACGGAGGGAGCGAGCGTTAATCGGAATTACTGGGCGTAAAGCGCGCGTAGGCGGCTTTGTAAGTCGGATGTGAAAGCCCCGGGCTTAACCCGGGAATGGCATTCGATACTGCATGGCTAGAGTATGGTAGAGGGAAGTGGAATTTCCGGTGTAGCGGTGAAATGCGTAGATATCGGAAGGAACACCAGTGGCGAAGGCGACTTCCTGGGCCAATACTGACGCTGA…	0	0	0	0	0	0	0	0	0	0	0	2	0	0	0	0	0	0	0	0	0	0	0	0	0	0	0	0	0	0	0	0	0	0	0	0	0	0	0	0	0	0	0	0	0	0
ASV355	44b97f965d910c503fef507962c9c335	D_0__Bacteria;D_1__Proteobacteria;D_2__Alphaproteobacteria;D_3__Rhizobiales;D_4__Methyloligellaceae;D_5__Methyloceanibacter;D_6__uncultured bacterium	GGAATATTGGACAATGGGCGAAAGCCTGATCCAGCCATGCCGCGTGGGTGAAGAAGGCCTTCGGGTTGTAAACCCCTTTCAGCGGGGAAGATAATGACGGTACCCGCAGAAGAAGCCCCGGCTAACTCCGTGCCAGCAGCCGCGGTAATACGGAGGGGGCTAGCGTTGTTCGGAATTACTGGGCGTAAAGCGCGCGTAGGCGGACTTTCAAGTCAGGGGTGAAATCCCGAGGCTCAACCTCGGAACTGCCTCTGATACTGCAAGTCTTGAGTCCGAGAGAGGTGAGTGGAATTCCTAGTGTAGAGGTGAAATTCGTAGATATTAGGAAGAACACCAGTGGCGAAGGCGGCTCACTGGCTCGGTACTGACGCTGAGGCGCGAAAGCGTGGGGAGCAAACA…	0	0	0	0	0	0	0	0	0	0	0	0	0	0	0	2	0	0	0	0	0	0	0	0	0	0	0	0	0	0	0	0	0	0	0	0	0	0	0	0	0	0	0	0	0	0
ASV356	c8f8d561fc9632987a10767eb5ffaa8c	D_0__Bacteria;D_1__Bacteroidetes;D_2__Bacteroidia;D_3__Flavobacteriales;D_4__Flavobacteriaceae;D_5__uncultured	GGAATATTGGACAATGGGCGCGAGCCTGATCCAGCCATGCCGCGTGCAGGAAGACGGCCCTATGGGTTGTAAACTGCTTTTATACAGGAAGAAACCTCAGTACGTGTACTGAGCTGACGGTACTGTAAGAATAAGCACCGGCTAACTCCGTGCCAGCAGCCGCGGTAATACGGAGGGTGCAAGCGTTATCCGGAATCATTGGGTTTAAAGGGTCCGTAGGCGGCTTATTAAGTCAGAGGTGAAATCCCACAGCTTAACTGTGGAACTGCCTTTGATACTGGTAGGCTTGAGTTATAAGGAAGTAGATAGAATATGTAGTGTAGCGGTGAAATGCATAGATATTACATAGAATACCGATTGCGAAGGCAGTCTACTACTTATATACTGACGCTAATGGAC…	0	0	0	0	0	0	0	0	0	0	0	0	0	0	0	0	0	0	0	0	0	0	0	0	0	0	0	0	0	0	0	0	0	0	0	0	0	0	0	0	0	0	0	0	0	0
ASV357	0d45244e52715ca1d673019320ed6ba4	D_0__Bacteria;D_1__Bacteroidetes;D_2__Bacteroidia;D_3__Flavobacteriales;D_4__Flavobacteriaceae	GGAATATTGGACAATGGAGGCAACTCTGATCCAGCCATGCCGCGTGCAGGAAGACGGCCCTATGGGTTGTAAACTGCTTTTATACAGGAAGAAACACTCCCTCGTGAGGGAGCTTGACGGTACTGTAAGAATAAGGATCGGCTAACTCCGTGCCAGCAGCCGCGGTAATACGGAGGATCCAAGCGTTATCCGGAATCATTGGGTTTAAAGGGTCCGTAGGCGGGCTATTAAGTCAGAGGTGAAAGTTTGCGGCTCAACCGTAAAATTGCCTTTGATACTGGTAGTCTTGAATAATTATGAAGTGGTTAGAATAAGTAGTGTAGCGGTGAAATGCATAGATATTACTTAGAATACCAATTGCGAAGGCAGATCACTAATAATTTATTGACGCTGAGGGAC…	0	0	0	0	2	0	0	0	0	0	0	0	0	0	0	0	0	0	0	0	0	0	0	0	0	0	0	0	0	0	0	0	0	0	0	0	0	0	0	0	0	0	0	0	0	0
ASV358	39e7ac42c520c6189e6d61ecbd05d369	D_0__Bacteria;D_1__Bacteroidetes;D_2__Bacteroidia;D_3__Flavobacteriales;D_4__Flavobacteriaceae;D_5__Ulvibacter	GGAATATTGGACAATGGGCGAGAGCCTGATCCAGCCATGCCGCGTGCAGGAAGACGGCCCTATGGGTTGTAAACTGCTTTTATACAGGAAGAAACAGTCCCTCGTGAGGGATCTTGACGGTACTGTAAGAATAAGGACCGGCTAACTCCGTGCCAGCAGCCGCGGTAATACGGAGGGTCCGAGCGTTATCCGGAATCATTGGGTTTAAAGGGTCCGTAGGCGGGCAGCTAAGTCAGTGGTGAAAGTTTGCAGCTCAACTGTAAAATTGCCATTGATACTGGTTGTCTTGAATTAATGTGAAGTGGTTAGAATATGTAGTGTAGCGGTGAAATGCTTAGAGATTACATAGAATACCAATTGCGAAGGCAGATCACTAACATTATATTGACGCTGATGGAC…	0	0	0	0	0	0	0	0	2	0	0	0	0	0	0	0	0	0	0	0	0	0	0	0	0	0	0	0	0	0	0	0	0	0	0	0	0	0	0	0	0	0	0	0	0	0
ASV359	58d2cd68541fc4de3f42695cc4d12645	D_0__Bacteria;D_1__Proteobacteria;D_2__Gammaproteobacteria;D_3__Cellvibrionales;D_4__Microbulbiferaceae;D_5__Microbulbifer	GGAATATTGCACAATGGGGGAAACCCTGATGCAGCCATGCCGCGTGTGTGAAGAAGGCCTTCGGGTTGTAAAGCACTTTCAGCAGGGAGGAAGGCCATAAGTTTAATAGACTTGTGGATTGACGTTACCTGCAGAAGAAGCACCGGCTAACTCCGTGCCAGCAGCCGCGGTAATACGGAGGGTGCGAGCGTTAATCGGAATTACTGGGCGTAAAGCGCGCGTAGGCGGTTAGTTAAGCTGGATGTGAAAGCCCTGGGCTCAACCTGGGAACTGCATTCAGAACTGGCTGACTAGAGTACGAGAGAGGGTAGTGGAATTTCCTGTGTAGCGGTGAAATGCGTAGATATAGGAAGGAACATCAGTGGCGAAGGCGACTGCCTGGCTCGATACTGACGCTGA…	0	0	0	0	0	0	0	0	0	0	0	2	0	0	0	0	0	0	0	0	0	0	0	0	0	0	0	0	0	0	0	0	0	0	0	0	0	0	0	0	0	0	0	0	0	0
ASV360	c77338e693138c234deaddd7fbb249fd	D_0__Bacteria;D_1__Bacteroidetes;D_2__Bacteroidia;D_3__Flavobacteriales;D_4__Flavobacteriaceae;D_5__uncultured	GGAATATTGGACAATGGGCGAGAGCCTGATCCAGCCATGCCGCGTGCAGGAAGACGGTCCTATGGATTGTAAACTGCTTTTATACAGGAAGAAACCTCAGTACGTGTACTGAGCTGACGGTACTGTAAGAATAAGCACCGGCTAACTCCGTGCCAGCAGCCGCGGTAATACGGAGGGTGCAAGCGTTATCCGGAATCATTGGGTTTAAAGGGTCCGTAGGCGGACTATTAAGTCAGAGGTGAAATCCCACAGCTCAACTGTGGAACTGCCTTTGATACTGGTAGTCTTGAGTTATAAGGAAGTAGATAGAATATGTAGTGTAGCGGTGAAATGCATAGATATTACATAGAATACCGATTGCGAAGGCAGTCTACTACTTATATACTGACGCTAATGGAC…	0	0	0	0	0	0	0	0	0	0	0	0	0	0	0	0	2	0	0	0	0	0	0	0	0	0	0	0	0	0	0	0	0	0	0	0	0	0	0	0	0	0	0	0	0	0
ASV361	6ccc19735647c9c11062ce69b0500f3e	D_0__Bacteria;D_1__Proteobacteria;D_2__Gammaproteobacteria;D_3__HOC36;D_4__uncultured gamma proteobacterium;D_5__uncultured gamma proteobacterium;D_6__uncultured gamma proteobacterium	GGAATATTGGACAATGGGCGCAAGCCTGATCCAGCAATGCCGCGTGTGTGAAGAAGGCCTGCGGGTCGTAAAGCACTTTCAGCGAGGAAGAAAATCTGTGGGTTAATACCCCAACAGACTTGACGTTACTCGCACAAGAATGCACCGGCTAACTTCGTGCCAGCAGCCGCGGTAATACGGGGGGTGCAAGCGTTAATCGGAATTACTGGGCGTAAAGCGCGCGTAGGCGGCTCGCTAAGTTGGATGTGAAAGCCCTAGGCTTAACCTGGGAATGGCATTCAATACTGGCAAGCTAGAGTATGATAGAGGAAAGCGGAATTCCCGGTGTAGCGGTGGAATGCGTAGATATCGGGAGGAACACCAGTGGCGAAAGCGGCTTTCTGGATCAATACTGACGCT…	0	0	0	0	0	0	0	0	0	0	0	0	0	0	0	0	0	0	0	0	0	0	0	0	0	0	0	0	2	0	0	0	0	0	0	0	0	0	0	0	0	0	0	0	0	0
ASV362	61865f583ba003ee5ee69a254ba3a868	D_0__Bacteria;D_1__Verrucomicrobia;D_2__Verrucomicrobiae;D_3__Verrucomicrobiales;D_4__DEV007	AGAATCATTCGCAATGGGGGAAACCCTGACGGTGCGACGCCGCGTGGAGGATGAAGGCCCTAGGGTCGTAAACTCCTGTCATCAGAGAGTAAGGCTTATCGGTTAATAACCGGTAAGATTGATAGTATCTGAAGAGGAAGGGACGGCTAACTTCGTGCCAGCAGCCGCGGTAATACGAAGGTCCCAAGCGTTGTTCGGATTTACTGGGCGTAAAGCGTGCGTAGGCGGCGAGGTAAGTCAGATGTGAAATCCCGGGGCTCAACCCCGGAACTGCATCCGATACTGCCTTGCTAGAGTAATGGAGGGGCATCTGGAATTCATGGTGTAGCAGTGAAATGCGTAGATATCATGAGGAACACTAGTGGCGAAGGCGAGATGCTGGACATTTACTGACGCTGA…	0	0	0	0	0	0	0	0	0	0	0	0	0	0	0	0	0	0	0	0	0	0	0	0	0	0	0	0	0	0	0	0	0	0	0	0	0	0	0	0	0	0	0	0	0	0
ASV363	7992430ad6fd75e489ddcc2be84a9bc8	D_0__Bacteria;D_1__Bacteroidetes;D_2__Bacteroidia;D_3__Flavobacteriales;D_4__Flavobacteriaceae;D_5__Tenacibaculum	GGAATATTGGTCAATGGAGGCAACTCTGAACCAGCCATGCCGCGTGCAGGATGACTGCCCTATGGGTTGTAAACTGCTTTTATACAGGAAGAAACCGTGCTACGTGTAGCACTTTGACGGTACTGTAAGAATAAGGACCGGCTAACTCCGTGCCAGCAGCCGCGGTAATACGGAGGGTCCGAGCGTTATCCGGAATCATTGGGTTTAAAGGGTCCGCAGGCGGTCAATTAAGTCAGAGGTGAAAGCCCATCGCTCAACGATGGAACTGCCTTTGATACTGGTTGACTTGAGTTATACGGAAGTAGATAGAATAAGTAGTGTAGCGGTGAAATGCATAGATATTACTTAGAATACCGATTGCGAAGGCAGTCTACTACGTATATACTGACGCTCATGGAC…	0	0	0	0	0	0	0	0	0	0	0	0	0	0	0	0	0	0	0	0	0	0	0	0	0	0	0	0	0	0	0	0	0	0	0	0	0	0	0	0	0	0	0	0	0	0
ASV364	6de7f00981bc7f186fdfba6b2ff6f801	D_0__Bacteria;D_1__Verrucomicrobia;D_2__Verrucomicrobiae;D_3__Verrucomicrobiales;D_4__Rubritaleaceae;D_5__Rubritalea;D_6__uncultured marine bacterium	AGAATCATTCACAATGGGGGAAACCCTGATGGTGCAACGCCGCGTGTGGGATGAAGGCCCTAGGGTCGTAAACCACTGTCATGTGAGAGTAAGGCATAGTAGTTAATACCTGTTATGTTTGATAGTATCACAAGAGGAAGGGACGGCTAACTTCGTGCCAGCAGCCGCGGTAATACGAAGGTCCCGAGCGTTATTCGGAATCACTGGGCGTAAAGGGAGCGTAGGCTGTGCGGTAAGTCAGATGTGAAATCTCAAGGCTCAACCTTGAAACTGCATCCGATACTGCCGCACTAGAGTAATGGAGGGGTAACTGGAATTCTCGGTGTAGCAGTGAAATGCGTAGATATCGAGAGGAAGACCAACGGCGAAGGCAGGTTACTGGACATTTACTGACGCTGA…	0	0	0	0	0	0	0	0	0	0	0	0	0	0	0	0	0	0	0	0	0	0	0	0	0	0	0	0	0	0	0	0	0	0	0	0	0	0	0	0	0	2	0	0	0	0
ASV365	c1ee3fdc0eb3854197f9e6ddf0138e17	D_0__Bacteria;D_1__Proteobacteria;D_2__Gammaproteobacteria;D_3__Cellvibrionales;D_4__Microbulbiferaceae;D_5__Microbulbifer	GGAATATTGCACAATGGGGGAAACCCTGATGCAGCCATGCCGCGTGTGTGAAGAAGGCCTTCGGGTTGTAAAGCACTTTCAGCAGGGAGGAAGGCCATAAGTTTAATAGACTTATGGATTGACGTTACCTGCAGAAGAAGCACCGGCTAACTCCGTGCCAGCAGCCGCGGTAATACGGAGGGTGCGAGCGTTAATCGGAATTACTGGGCGTAAAGCGCGCGTAGGCGGTTAGTTAAGTTGGATGTGAAAGCCCTGGGCTCAACCTGGGAACTGCATTCAGAACTGGCTGGCTAGAGTACGAGAGAGGGTAGTGGAATTTCCTGTGTAGCGGTGAAATGCGTAGATATGGGAAGGAACATCAGTGGCGAAGGCGGCTACCTGGCTCGATACTGACGCTGA…	0	0	0	0	0	0	0	0	0	0	0	0	0	0	0	0	0	0	0	0	0	0	0	0	0	0	0	0	0	0	0	0	0	0	0	0	0	0	0	0	0	0	0	0	0	0
ASV366	7bd3e7a9c1ea935293e4138a2152d926	D_0__Bacteria;D_1__Actinobacteria;D_2__Actinobacteria;D_3__Propionibacteriales;D_4__Propionibacteriaceae;D_5__uncultured	GGAATATTGCGCAATGGACGAAAGTCTGACGCAGCAACGCCGCGTGAGGGATGAAGTACATAGAGATGTAAACCTCTTTCAGTAGGGACGAAGCGAAAGTGACGGTACCTGCAAAAGAAGCACCGGCTAACTACGTGCCAGCAGCCGCGGTAATACGTAGGGTGCAAGCGTTGTCCGGATTTATTGGGCGTAAAGGGCTCGTAGGCGGTATGTCGCGTCGGATGTGAAAACTCGGAGCTCAACTCCGAGCCTGCATTCGATACGGGCAGACTAGAGTTCGGTAGGGGAGATTGGAATTCCTGGTGTAGCGGTGGAATGCGCAGATATCAGGAGGAACACCGATGGCGAAGGCAGATCTCTGGGCCGATACTGACGCTGAGGAGCGAAAGCATGGGGAGC…	0	0	0	0	0	0	0	0	0	0	0	2	0	0	0	0	0	0	0	0	0	0	0	0	0	0	0	0	0	0	0	0	0	0	0	0	0	0	0	0	0	0	0	0	0	0
ASV367	dd439dad9ddd72c11d9e2b9357245d5d	D_0__Bacteria;D_1__Proteobacteria;D_2__Alphaproteobacteria;D_3__Rhizobiales;D_4__Rhizobiaceae;D_5__uncultured;D_6__uncultured bacterium	GGAATATTGGACAATGGGCGAAAGCCTGATCCAGCCATGCCGCGTGTGTGATGAAGGCCTTAGGGTTGTAAAGCACTTTCAACGGTGAAGATAATGACGGTAACCGTAGAAGAAGCTCCGGCTAACTTCGTGCCAGCAGCCGCGGTAATACGAAGGGAGCTAGCGTTGTTCGGAATTACTGGGCGTAAAGCGCGCGTAGGCGGACTATTAAGTCAGGGGTGAAATCCCGGGGCTCAACCCCGGAACTGCCCTTGATACTGGTGGTCTAGAGTTCGAGAGAGGTGAGTGGAATTCCGAGTGTAGAGGTGAAATTCGTAGATATTCGGAGGAACACCAGTGGCGAAGGCGGCTCACTGGCTCGATACTGACGCTGAGGTGCGAAAGCGTGGGGAGCAAACA…	0	0	0	0	0	0	0	0	0	0	0	2	0	0	0	0	0	0	0	0	0	0	0	0	0	0	0	0	0	0	0	0	0	0	0	0	0	0	0	0	0	0	0	0	0	0
ASV368	f2fa4b2cbdd05fcd25c2a168d39059b6	D_0__Bacteria;D_1__Proteobacteria;D_2__Gammaproteobacteria;D_3__Gammaproteobacteria Incertae Sedis;D_4__Unknown Family;D_5__Candidatus Berkiella;D_6__uncultured bacterium	GGAATATTGGACAATGGGCGCAAGCCTGATCCAGCAATACCGCGTGTGTGAAGAAGGCCTGCGGGTTGTAAAGCACTTTCAGTAGGGAGGAAGGACTTAGTATTAATACTACTAAGTATTGACGTTACCTACAGAAGAAGCACCGGCTAACTCTGTGCCAGCAGCCGCGGTAATACAGAGGGTGCGAGCGTTAATCGGAATTACTGGGCGTAAAGCGTGCGTAGGCGGTTAATTAAGTCAGATGTGAAAGCCCTGGGCTCAACCTGGGAATTGCATTTGATACTGGTCAACTTGAGTATGGGAGAGGGAAGTGGAATTTCCGGTGTAGCGGTGAAATGCGTAGATATCGGAAGGAACACCAGTGGCGAAGGCGACTTCCTGGACCATTACTGACGCTGA…	0	0	0	0	0	0	0	0	0	0	0	0	0	0	0	0	0	0	0	0	0	0	0	0	0	0	0	0	0	0	0	0	0	0	0	0	0	0	0	0	0	0	2	0	0	0
ASV369	5c9f81f7cde94d6ee1e655370aeb670f	D_0__Bacteria	GAAAGTACAGCTGCGCGAGCCGGTTGGTCACGAACCCTATATTTCTATGGGGTTGGAAATGGAACGCGCCTGGGCAACTGTCGCCCACGCTGTGAATGCCGGTGCCTACCGCCTGCATCGGGAAGATTCTGATATCGGCCTTTTCTATGTTACTTATGATGAGGAGCGCGAACTGGCCGACAGCGAGGATGACGGTGGCTGGTTCTCTTGGGGTAAAAAGGGCCAAGAGGATGAGCTGGCGGAGAGCGCTGAGGAGGTCACTCTACAGCAGATTCTCGCCGGCATCGACCTGACCGAGAGCAGTGAGCCAGCCCTGTTCATGGAGATCAAAGGGCTAGGTGTTGGAGCGGCTCCCGAAGAGGAATACCCCGGTTACCTGATTGTTATTCGCGGCAATGA…	0	0	0	0	0	0	0	0	0	0	0	0	0	0	0	0	0	0	0	0	0	0	0	0	0	0	0	0	0	0	0	2	0	0	0	0	0	0	0	0	0	0	0	0	0	0
ASV370	d4c64ab64464c56cfb6baca02a572d0a	D_0__Bacteria;D_1__Proteobacteria;D_2__Deltaproteobacteria;D_3__Myxococcales;D_4__Sandaracinaceae;D_5__uncultured;D_6__uncultured delta proteobacterium	GGAATATTGGGCAATGGGCGAAAGCCTGACCCAGCCACGCCGCGTGAGTGATGAAGGCCCTCGGGTCGTAAAGCTCTGTGGGGAGAGACGAAAAATTTCCATTCGAATAGGGTGGAGACTTGACGGTACCTCCTTAGCAAGCACCGGCTAACTCTGTGCCAGCAGCCGCGGTAATACAGAGGGTGCGAACGTTGCTCGGATTTACTGGGCGTAAAGCGCGTGTAGGCGGACTCGCAAGTCGGTTGTGAAATCCCTGGGCTCAACCTAGGAACTGCATCCGAAACTGCTTGTCTTGAGTAATGGAGAGGGTGGCGGAATTCCCGGTGTAGAGGTGAAATTCGTAGATATCGGGAGGAACATCAGTGGCGAAGGCGGCCACCTGGACATTTACTGACGCTG…	0	0	0	0	0	0	0	0	0	0	0	0	0	0	0	0	0	0	0	0	0	0	0	0	0	0	0	0	0	0	0	0	0	0	0	0	0	0	0	0	0	0	0	0	0	0
ASV371	af32b14bc44fea1234b34f0a29902364	D_0__Bacteria	GAAAGTACAGCTACGCGAGCCGGTTGGTCACGAGCCCTATATTTCTATGGGGTTGGAAATGGAACGCGCCTGGGCAACTGTCGCCCACGCTGTGAATGCCGGTGCCTACCGCCTGCATCGGGAAGATTCTGATATCGGCCTTTTCTATGTTACTTATGATGAGGAGCGCGAACTGGTCGACAGCGAGGATGACGGTGGTTGGTTTTCTTGGGGTAAAAAGGGCCAAGAGGATGAGCTGGCGGAGAGCGCTGAGGAGGTCACCCTACAGCAGATTCTCGCCGGCATCGACCTGACCGAGAGCAGTGAGCCAGCCCTGTTCGGGGAGATCAAAGGGCTAGGTGTTGAAGCAACTCCCGAAGAGGAATACCCCGGTTACCTGATTGTTATTCGCGGTAATGA…	0	0	0	0	0	0	0	2	0	0	0	0	0	0	0	0	0	0	0	0	0	0	0	0	0	0	0	0	0	0	0	0	0	0	0	0	0	0	0	0	0	0	0	0	0	0
ASV372	864c7c940a239138477717410709330d	D_0__Bacteria;D_1__Planctomycetes;D_2__Planctomycetacia;D_3__Pirellulales;D_4__Pirellulaceae	AGAATCTTCGGCAATGGACGAAAGTCTGACCGAGCGACGCCGCGTGCGGGATGAAGGCCTTCGGGTTGTAAACCGCTGTCAGTTGGGAGGAAGGCTCCGTGAAGAGCGGAGTTTGACCGATCTTCAGAGGAAGTACGGGCTAAGTTCGTGCCAGCAGCCGCGGTAAGACGAACCGTACAAACGTTATTCGGAATCACTGGGCTTAAAGGGTGCGTAGGCGGCAAGGAAAGTTGGGTGTGAAATCCCACGGCTCAACCGTGGAACTGCGCTCAAAACTTCTTTGCTAGAGGGAGATAGAGGTGAGCGGAACTTAAGGTGGAGCGGTGAAATGCGTTGATATCTTAAGGAACACCTGTGGCGAAAGCGGCTCACTGGATCTTTTCTGACGCTGAGGCACGA…	0	0	0	0	0	0	0	0	0	0	0	2	0	0	0	0	0	0	0	0	0	0	0	0	0	0	0	0	0	0	0	0	0	0	0	0	0	0	0	0	0	0	0	0	0	0
ASV373	e1b84a86e188469e569c57f31158b9bb	D_0__Bacteria;D_1__Planctomycetes;D_2__Planctomycetacia;D_3__Planctomycetales;D_4__Gimesiaceae;D_5__Gimesia	AGAATCTTCGGCAATGGACGCAAGTCTGACCGAGCGACGCCGCGTGCGGGATGAAGGCCCTTGGGTTGTAAACCGCTGTCAGAGGGGATGAAATGCAGAAGGGTTATCCCTTCTGTTTGACAGAGCCTCAGAGGAAGCACGGGCTAAGTACGTGCCAGCAGCCGCGGTAACACGTACTGTGCGAACGTTATTCGGAATCACTGGGCTTAAAGGGTGCGTAGGCGGTATAGTAAGTAGGGTGTGAAATGCCAGGGCTCAACCTTGGCACGGCGCTCTAAACTGCTAAACTTGAGTGAGATAGGGGTGTACGGAACTTCCGGTGGAGCGGTGAAATGCGTTGATATCGGAAGGAACGCCGGTGGCGAAAGCGGTACACTGGGTCTTAACTGACGCTGAGGC…	0	0	0	0	0	0	0	0	0	0	0	2	0	0	0	0	0	0	0	0	0	0	0	0	0	0	0	0	0	0	0	0	0	0	0	0	0	0	0	0	0	0	0	0	0	0
ASV374	077089154da0210db1f6bbc05ac93380	D_0__Bacteria;D_1__Proteobacteria;D_2__Gammaproteobacteria;D_3__Cellvibrionales;D_4__Halieaceae	GGAATATTGCGCAATGGGCGAAAGCCTGACGCAGCCATGCCGCGTGTGTGAAGAAGGCCTTAGGGTTGTAAAGCACTTTCAATTGGGAGGAAAGGTTAGTCGTTAATAGCGGCTAGCTATGACGTTACCTTTAGAAGAAGCACCGGCTAACTCCGTGCCAGCAGCCGCGGTAATACGGAGGGTGCAAGCGTTAATCGGAATTACTGGGCGTAAAGCGCGCGTAGGCGGTTTGTTAAGTCGGATGTGAAAGCCCTGGGCTCAACCTGGGAACTGCATTCGATACTGGCTAACTAGAGTATGAAAGAGGGAGGTAGAATTCCATGTGTAGCGGTGAAATGCGTAGATATGTGGAGGAATACCGGTGGCGAAGGCGGCCTCCTGGTTCAATACTGACGCTGA…	0	0	0	0	0	0	0	0	0	0	0	0	2	0	0	0	0	0	0	0	0	0	0	0	0	0	0	0	0	0	0	0	0	0	0	0	0	0	0	0	0	0	0	0	0	0
ASV375	c72109ac7703b164a1d74885ba58b6e9	D_0__Bacteria;D_1__Verrucomicrobia;D_2__Verrucomicrobiae;D_3__Verrucomicrobiales;D_4__Rubritaleaceae;D_5__Rubritalea;D_6__uncultured marine bacterium	AGAATCATTCACAATGGGGGAAACCCTGATGGTGCAACGCCGCGTGTGGGATGAAGGCCCTAGGGTCGTAAACCACTGTCATGTGAGAGTAAGGCATAGAAGTTAATACCTTTTATGTTTGATAGTATCACAAGAGGAAGGGACGGCTAACTTCGTGCCAGCAGCCGCGGTAATACGAAGGTCCCGAGCGTTATTCGGAATCACTGGGCGTAAAGGGAGCGTAGGCTGTGCGGTAAGTCAGATGTGAAATCTCAAGGCTCAACCTTGAAACTGCATCCGATACTGCCGCACTAGAGTAATGGAGGGGTAACTGGAATTCTCGGTGTAGCAGTGAAATGCGTAGATATCGAGAGGAAGACCAACGGCGAAGGCAGGTTACTGGACATTTACTGACGCTGA…	0	0	0	0	0	0	0	0	0	0	0	0	0	0	2	0	0	0	0	0	0	0	0	0	0	0	0	0	0	0	0	0	0	0	0	0	0	0	0	0	0	0	0	0	0	0
ASV376	11523ee5c48a83be510d2873e4a62e0e	D_0__Bacteria;D_1__Dependentiae;D_2__Babeliae;D_3__Babeliales;D_4__Vermiphilaceae	GGAATATTGCGCAATGGGCGAAAGCCTGACGCAGCGACGCCGCGTGGGGGATGAAGGTCTTAGGATTGTAAACTCCTGTTAAGTGGGAAGAAAGACTCGCTTTTAATAGAGGTGAGGGATGACGGTACCATTAGAGAAAGCACCGGCTAACTTCGTGCCAGCAGCCGCGGTAATACGAGGGGTGCAAGCGTTATTCGGAATCATTGGGCGTAAAGAGTGTGTAGACGGCGCATTAAGTCAACTGTTAAATTCTCCGGCCTAACTGGAGGTCTGCGGTAGAAACTGGTGTGCTAGAGGATGGAAGAGAGAAGTGGAATTCTCGGAGTAGCGGTAAAATGCGTAGATCTCGAGAGGAACACCGATGGCGAAGGCAGCTTCTTGGTCCATTCCTGACGTTGA…	0	0	0	0	0	0	0	0	0	0	0	0	0	0	0	0	0	2	0	0	0	0	0	0	0	0	0	0	0	0	0	0	0	0	0	0	0	0	0	0	0	0	0	0	0	0
ASV377	479d471f14ec2e7f36101c1723a09226	D_0__Bacteria;D_1__Proteobacteria;D_2__Gammaproteobacteria;D_3__Cellvibrionales;D_4__Halieaceae;D_5__Halioglobus	GGAATATTGCGCAATGGGGGAAACCCTGACGCAGCCATACCGCGTGTGTGAAGAAGGCCTTAGGGTTGTAAAGCACTTTCAATTGGGAGGAAAGGTTGTTGGTTAATAGCTAACAGCTGTGACGTTACCTTTAGAAGAAGCACCGGCTAACTCCGTGCCAGCAGCCGCGGTAATACGGAGGGTGCAAGCGTTAATCGGAATTACTGGGCGTAAAGCGCGCGTAGGCGGTTTGTTAAGTCGGATGTGAAAGCCCCGGGCTCAACCTGGGAATTGCACTCGATACTGGCAAACTAGAGTATAAGAGAGGGAGGTAGAATTCCATGTGTAGCGGTGAAATGCGTAGATATGTGGAGGAATACCAGTGGCGAAGGCGGCCTCCTGGCTTAATACTGACGCTGA…	0	0	0	0	0	0	0	0	0	0	0	0	0	0	0	0	0	0	0	0	0	0	0	0	0	0	0	0	0	0	0	0	0	0	2	0	0	0	0	0	0	0	0	0	0	0
ASV378	7f0c6bbb955be736f2c0deb0712ec3a2	D_0__Bacteria;D_1__Actinobacteria;D_2__Acidimicrobiia;D_3__Microtrichales;D_4__Microtrichaceae;D_5__uncultured;D_6__uncultured Acidimicrobiales bacterium	GGAATCTTGCACAATGGGCGAAAGCCTGATGCAGCGACGCCGCGTGGGGGATGAAGGCCTTAGGGTCGTAAACCCCTTTCAGTAGGGAAGAAAATGACGGTACCTACAGAAGAAGCCCCGGCCAACTACGTGCCAGCAGCCGCGGTAAGACGTAGGGGGCGAGCGTTGTCCGGATTTATTGGGCGTAAAGGGCTCGTAGGCGGTTACGTAAGTCGGATGTGAAAACTCCAGGCTCAACTTGGAGACGCCATCCGATACTGCGTTGACTTGAGTCCGGTAGAGGAGTGTGGAATTCCTAGTGTAGCGGTGAAATGCGCAGATATTAGGAGGAACACCTATTGCGAAGGCAGCACTCTGGGCCGGTACTGACGCTGAGGAGCGAAAGCATGGGTAGCAAAC…	0	0	0	0	0	0	0	0	0	0	0	0	0	0	0	0	0	0	0	0	0	0	0	0	0	0	0	0	0	0	0	0	0	0	0	0	0	0	0	0	0	0	0	0	0	0
ASV379	abf13079fc448dac341d79aa08f4570b	D_0__Bacteria;D_1__Proteobacteria;D_2__Gammaproteobacteria;D_3__Alteromonadales;D_4__Shewanellaceae;D_5__Shewanella	GGAATATTGCACAATGGGCGAAAGCCTGATGCAGCCATGCCGCGTGTGTGAAGAAGGCCTTCGGGTTGTAAAGCACTTTCAGCGAGGAGGAAAGGTTGGTCGTTAATAGCGGCTAGCTGTGACGTTACTCGCAGAAGAAGCACCGGCTAACTTCGTGCCAGCAGCCGCGGTAATACGAGGGGTGCAAGCGTTAATCGGAATTACTGGGCGTAAAGCGTACGCAGGCGGTTTGTTAAGCCAGATGTGAAAGCCCCGGGCTCAACCTGGGAATTGCATTTGGAACTGGCAAACTAGAGTCTTGTAGAGGGGGGTAGAATTTCAGGTGTAGCGGTGAAATGCGTAGAGATCTGAAGGAATACCGGTGGCGAAGGCGGCCCCCTGGACAAAGACTGACGCTCA…	0	0	0	0	0	0	0	0	0	0	0	0	0	0	0	0	0	0	0	0	0	0	0	0	0	0	0	0	0	0	0	0	0	0	0	0	0	0	0	0	0	0	0	0	0	0
ASV380	9e239f8463b7574c158080813c7f1530	D_0__Bacteria;D_1__Acidobacteria;D_2__Subgroup 26;D_3__uncultured bacterium;D_4__uncultured bacterium;D_5__uncultured bacterium;D_6__uncultured bacterium	GGAATTTTGCGCAATGGGGGAAACCCTGACGCAGCGACGCCGCGTGCGGGATGAAGGCCTTAGGGTCGTAAACCGCTGTCGTACGGGACGAACCCCCGGTGGATGAATAAGCCATCGGGCTGACGGTACCGTGCAAGAAAGCCCCGGCTAACTCCGTGCCAGCAGCCGCGGTAATACGGAGGGGGCTAGCGTTGTTCGGAATTACTGGGCGTAAAGGGTCCGTAGGCGGCCAAGTAAGTCGGAGGTGAAAGCCCTAGGCTCAACCTAGGAATTGCCCCCGAAACTGCTCGGCTAGAGTCCTGTAGAGGGAGACGGAATTCCCGGTGTAGCGGTGAAATGCGTAGATATCGGGAGGAACACCTGTGGCGAAGGCGGTCTCCTGGGCAGGAACTGACGCTG…	0	0	0	0	0	0	0	0	0	0	0	0	0	0	0	0	0	0	0	0	0	0	0	0	0	0	0	0	0	0	0	0	0	0	0	0	0	0	0	0	0	0	0	0	0	0
ASV381	2d2500fe6f6505319ff85e00f25f51ce	D_0__Bacteria;D_1__Proteobacteria;D_2__Gammaproteobacteria	GGAATATTGGACAATGGGCGAAAGCCTGATCCAGCAATACCGCGTGTGTGAAGAAGGCCTGCGGGTTGTAAAGCACTTTCAGTAGGGAGGAAGGCCTTAGTAATAATACTACTGAGGATTGACGTTACCTACAGAAGAAGCACCGGCTAACTCTGTGCCAGCAGCCGCGGTAATACAGAGGGTGCGAGCGTTAATCGGAATTACTGGGCGTAAAGCGTGCGTAGGCGGTTGATTAAGTCAGATGTGAAAGCCCTGGGCTCAACCTGGGAATTGCATTTGATACTGGTCAACTTGAGTATGGGAGAGGGAAGTGGAATTTCCGGTGTAGCGGTGAAATGCGTAGATATCGGAAGGAACACCAGTGGCGAAGGCGACTTCCTGGACCATTACTGACGCTGA…	0	0	0	0	0	0	0	0	0	0	0	0	0	0	0	0	0	0	0	0	0	0	0	0	0	0	0	0	0	0	0	0	0	0	0	0	0	0	0	0	0	0	0	0	0	2
ASV382	28d14b9dd383a68cd9dc67f2344900d7	D_0__Bacteria;D_1__Bacteroidetes;D_2__Bacteroidia;D_3__Flavobacteriales;D_4__Flavobacteriaceae;D_5__Aquibacter	GGAATATTGGACAATGGGCGCAAGCCTGATCCAGCCATGCCGCGTGCAGGAAGACTGCCCTATGGGTTGTAAACTGCTTTTATACAGGAAGAAACAGCTCTACGTGTAGAGCCTTGACGGTACTGTAAGAATAAGGATCGGCTAACTCCGTGCCAGCAGCCGCGGTAATACGGAGGATCCAAGCGTTATCCGGAATCATTGGGTTTAAAGGGTCCGTAGGTGGACAATTAAGTCAGAGGTGAAAGTTTGCAGCTCAACTGTAAAATTGCCTTTGAAACTGGTTGTCTTGAGTCATTATGAAGTGGTTAGAATGTGTAGTGTAGCGGTGAAATGCATAGATATTACACAGAATACCGATTGCGAAGGCAGATCACTAATAATGTACTGACACTGAGGGAC…	0	0	0	0	0	0	0	0	0	0	0	0	0	0	0	0	0	0	0	0	0	0	0	0	0	0	0	0	0	0	0	0	0	0	0	0	0	0	0	0	0	0	0	0	0	0
ASV383	e4be8c7527a39a14f1c356c49b005b3a	D_0__Bacteria;D_1__Proteobacteria;D_2__Gammaproteobacteria;D_3__Alteromonadales;D_4__Moritellaceae;D_5__Moritella	GGAATATTGCACAATGGGGGAAACCCTGATGCAGCCATACCGCGTGTATGAAGAAGGCCTTAGGGTTGTAAAGTACTTTCAGCGAGGAGGAAAGGGTGTTACTTAATACGTAATATCTGTGACGTTACTCGCAGAAGAAGCACCGGCTAACTCCGTGCCAGCAGCCGCGGTAATACGGAGGGTGCAAGCGTTAATCGGAATTACTGGGCGTAAAGCGCATGCAGGCGGTTTGTTAAGCGAGATGTGAAAGCCCCGGGCTCAACCTGGGAACAGCATTTCGAACTGGCAAACTAGAGTTCTTGAGAGGGTGGTAGAATTTCAGGTGTAGCGGTGAAATGCGTAGAGATCTGAAGGAATACCAGTGGCGAAGGCGGCCACCTGGCAAGTAACTGACGCTCA…	0	0	0	0	0	0	0	0	0	0	0	0	0	0	0	0	0	0	0	0	0	0	0	0	0	0	0	0	0	0	0	0	0	0	0	0	0	0	0	0	0	0	0	0	0	0
ASV384	087caf6fdb613a4e998d218d093c58d2	D_0__Bacteria;D_1__Proteobacteria;D_2__Gammaproteobacteria;D_3__UBA4486	GGAATATTGCACAATGGGCGCAAGCCTGATGCAGCAATGCCGCGTGTGTGAAGAAGGCCTGCGGGTTGTAAAGCACTTTCAGTAAGGAGGAAAAGTATGTAGTTAATAGCTGCATACCCTGACGTTACTTACAGAAGAAGCACCGGCTAACTCCGTGCCAGCAGCCGCGGTAATACGGAGGGTGCGAGCGTTAATCGGAATTACTGGGCGTAAAGGGTGCGTAGGCGGCACGGTCAGTCAAATGTGAAAGCCCAGGGCTTAACCCTGGAATTGCATTCGATACTGCCGAGCTAGAGTATGTTAGAGGAAAGTGGAATTCCCGGTGTAGCGGTGAAATGCGTAGATATCGGGAGGAACATCAGTGGCGAAGGCGACTTTCTGGATCAATACTGACGCTGA…	0	0	0	0	2	0	0	0	0	0	0	0	0	0	0	0	0	0	0	0	0	0	0	0	0	0	0	0	0	0	0	0	0	0	0	0	0	0	0	0	0	0	0	0	0	0
ASV385	0eee6916b446ffa3d0228b2029fb0452	D_0__Bacteria;D_1__Bacteroidetes;D_2__Bacteroidia;D_3__Cytophagales;D_4__Cyclobacteriaceae;D_5__uncultured;D_6__uncultured sediment bacterium	GGAATATTGGTCAATGGACGCAAGTCTGAACCAGCCATGCCGCGTGCAGGATGACAGCTTTCTGAGTTGTAAACTGCTTTTATATAGGAACAAAGAGGCCATGCGTGGCAAGTTGCGTGTACTATATGAATAAGCACCGGCTAACTCCGTGCCAGCAGCCGCGGTAATACGGAGGGTGCAAGCGTTGTCCGGATTTATTGGGTTTAAAGGGTGCGTAGGTGGTTTTTTAAGTCAGTGGTGAAAGCCTACAGCTCAACTGTAGAGGTGCCATTGAAACTGGAGAACTTGAGTATGGACGAGGTAGGCGGAATTTGTGGTGTAGCGGTGAAATGCATAGATACCACAAAGAACACCGATAGCGAAGGCAGCTTACTGGACCATAACTGACACTGAGGCACG…	0	0	0	0	2	0	0	0	0	0	0	0	0	0	0	0	0	0	0	0	0	0	0	0	0	0	0	0	0	0	0	0	0	0	0	0	0	0	0	0	0	0	0	0	0	0
ASV386	0043e12c7f6062d99460a5b90b0383a8	D_0__Bacteria;D_1__Proteobacteria;D_2__Gammaproteobacteria;D_3__Thiotrichales;D_4__Thiotrichaceae;D_5__Cocleimonas;D_6__uncultured bacterium	GGAATATTGGACAATGGGCGCAAGCCTGATCCAGCAATGCCGCGTGTGTGAAGAAGGCCCTAGGGTTGTAAAGCACTTTCAATTGTGAAGAAGGGTATTAGATTAATACTCTAGTATCTTGACGTTAACTTTAGAAGAAGCACCGGCTAACTCTGTGCCAGCAGCCGCGGTAATACAGAGGGTGCAAGCGTTAATCGGAATTACTGGGCGTAAAGCGCGCGTAGGCGGTTAGATAAGTAAGATGTGAAATCCCCGGGCTCAACCTGGGAACTGCATCTTAAACTGTTTAACTAGAGTTTAGGAGAGGGAAGTAGAATTTCAGGTGTAGCGGTGAAATGCATAGAGATCTGAAGGAATACCAGTGGCGAAGGCGACTTCCTGGCCTAGAACTGACGCTGA…	0	0	0	0	0	2	0	0	0	0	0	0	0	0	0	0	0	0	0	0	0	0	0	0	0	0	0	0	0	0	0	0	0	0	0	0	0	0	0	0	0	0	0	0	0	0
ASV387	39f12e4186902802901baf6808a30ddc	D_0__Bacteria;D_1__Verrucomicrobia;D_2__Verrucomicrobiae;D_3__Verrucomicrobiales;D_4__Rubritaleaceae;D_5__Roseibacillus	AGAATCATTCACAATGGGGGAAACCCTGATGGTGCAACGCCGCGTGGAGGATGAAGGCCCTAGGGTCGTAAACTCCTGTCATCGGAGAGTAAGCCTTGGTCGTTAATAGCTTCCAAGGTTGATAGTATCCGAAGAGGAAGGGACGGCTAACTTCGTGCCAGCAGCCGCGGTAATACGAAGGTCCCAAGCGTTGTTCGGAATCACTGGGCGTAAAGAGTATGTAGGCGGTTTGGAAAGTCAGGTGTGAAATCCCGGGGCTCAACCTCGGAACTGCATCCGATACTCCCAAACTAGAGTAATGGAGGGGTGACTGGAATTCTCGGTGTAGCAGTGAAATGCGTAGATATCGAGAGGAACACTCGTGGCGAAGGCGAGTCACTGGACATTTACTGACGCTGA…	0	0	0	0	0	0	2	0	0	0	0	0	0	0	0	0	0	0	0	0	0	0	0	0	0	0	0	0	0	0	0	0	0	0	0	0	0	0	0	0	0	0	0	0	0	0
ASV388	c9c829559239a2f63d72c9e28e563a5c	D_0__Bacteria;D_1__Proteobacteria;D_2__Alphaproteobacteria;D_3__Rickettsiales;D_4__Rickettsiaceae;D_5__Candidatus Megaira	GGAATATTGGACAATGGGCGAAAGCCTGATCCAGCAATACCGCGTGAATGATGAAGGCCTTAGGGTTGTAAAGTTCTTTTAATAGGGAAGATAATGACGGTACCTATAGAAAAAGCCCCGGCTAACTCCGTGCCAGCAGCCGCGGTAAGACGGAGGGGGCTAGCGTTGTTCGGATTTACTGGGCGTAAAGGGCGCGTAGGCGGATTAGTAAGTTGGGAGTGAAAGCCCGGGGCTCAACCTCGGAACTGCTTTCAAAACTGCTAGTCTAGAGTGAAGTAGGGGGTGATGGAATTCCTAGTGTAGAGGTGAAATTCTTAGATATTAGGAGGAACACCGGTGGCGAAGGCGGTCACCTGGACTTCAACTGACGCTGAGGCGCGAAAGCGTGGGGAGCAAACA…	0	0	0	0	0	0	0	0	2	0	0	0	0	0	0	0	0	0	0	0	0	0	0	0	0	0	0	0	0	0	0	0	0	0	0	0	0	0	0	0	0	0	0	0	0	0
ASV389	206ef1c32c577521bc27fadf75679d5e	D_0__Bacteria;D_1__Bacteroidetes;D_2__Bacteroidia;D_3__Flavobacteriales;D_4__Flavobacteriaceae;D_5__Lutimonas	GGAATATTGGGCAATGGAGGCAACTCTGACCCAGCCATGCCGCGTGCAGGAAGACGGCCCTATGGGTTGTAAACTGCTTTTATACAGGAAGAAACTTATCCACGTGTGGATAACTGACGGTACTGTAAGAATAAGGACCGGCTAACTCCGTGCCAGCAGCCGCGGTAATACGGAGGGTCCAAGCGTTATCCGGAATCATTGGGTTTAAAGGGTCCGTAGGCGGGCAATTAAGTCAGAGGTGAAATCCCACAGCTCAACTGTGGAACTGCCTTAGATACTGGTTGTCTTGAGTTTTAGTGAAGTAGATAGAATATGTAGTGTAGCGGTGAAATGCTTAGATATTACATAGAATACCGATTGCGAAGGCAGTCTACTAACTAACAACTGACGCTAATGGAC…	0	0	0	0	0	0	0	0	0	0	2	0	0	0	0	0	0	0	0	0	0	0	0	0	0	0	0	0	0	0	0	0	0	0	0	0	0	0	0	0	0	0	0	0	0	0
ASV390	87b53bbad93a0f55b8a894f93c41f6dd	D_0__Bacteria;D_1__Proteobacteria;D_2__Gammaproteobacteria;D_3__Cellvibrionales;D_4__Halieaceae	GGAATATTGCGCAATGGGCGAAAGCCTGACGCAGCCATGCCGCGTGTGTGAAGAAGGCCTTAGGGTTGTAAAGCACTTTCAATTGGGAGGAAAGGTTGTTGGTTAATAGCTAACAGCTGTGACGTTACCTTTAGAAGAAGCACCGGCTAACTCCGTGCCAGCAGCCGCGGTAATACGGAGGGTGCAAGCGTTAATCGGAATTACTGGGCGTAAAGCGCGCGTAGGCGGTTTGTTAAGTCAGCTGTGAAAGCCCTGGGCTCAACCTGGGAACTGCAGTTGATACTGGCCGACTAGAGTATGAAAGAGGGAGGTAGAATTCCATGTGTAGCGGTGAAATGCGTAGATATATGGAGGAATACCAGTGGCGAAGGCGGCCTCCTGGTTCAATACTGACGCTGA…	0	0	0	0	0	0	0	0	0	0	2	0	0	0	0	0	0	0	0	0	0	0	0	0	0	0	0	0	0	0	0	0	0	0	0	0	0	0	0	0	0	0	0	0	0	0
ASV391	454beb3c66b2e3c40b00f6d27c8ed740	D_0__Bacteria;D_1__Chlamydiae;D_2__Chlamydiae;D_3__Chlamydiales;D_4__Criblamydiaceae;D_5__uncultured organism;D_6__uncultured organism	AGAATCATTCGCAATGGGCGAAAGCCTGACGATGCGACGCTGCGTGAGTGACGAAGGCCTTCGGGTCGTAAAGCTCTTTCGCCAGGGAACAAGGGAAGGTGACTAATATTCACCTGACTTGAGCGTACCTGGTAAAGAAGCACCGGCTAACTCCGTGCCAGCAGCTGCGGTAATACGGAGGGTGCAAGCGTTAATCGGATTTATTGGGCGTAAAGGGGGCGCAGGCGGGAAAGCAAGTCAGATGTGAAATTCCGAGGCTCAACCTCGGAGCTGCACTTGAAACTACTTTTCTTGAGGATAGTCGGAGAAAACAGAATTCCACAAGTAGCGGTGAAATGCGTAGATATGTGGAAGAATACCCGTGGCGAAGGCGGTTTTCTAGATTATTCCTGACGCTGA…	0	0	0	0	0	0	0	0	0	0	0	0	0	0	0	0	0	0	0	0	0	0	0	0	0	0	0	0	0	0	0	0	0	0	0	0	0	0	0	0	2	0	0	0	0	0
ASV392	1356dc3f1e169f7ac6815b739e97bce8	D_0__Bacteria;D_1__Proteobacteria;D_2__Alphaproteobacteria;D_3__Rhizobiales;D_4__Methyloligellaceae;D_5__Methyloceanibacter;D_6__uncultured bacterium	GGAATATTGGACAATGGGCGCAAGCCTGATCCAGCCATGCCGCGTGGGTGAAGAAGGCCTTCGGGTTGTAAACCCCTTTCAGCGGGGAAGATAATGACGGTACCCGCAGAAGAAGCCCCGGCTAACTCCGTGCCAGCAGCCGCGGTAATACGGAGGGGGCTAGCGTTGTTCGGAATTACTGGGCGTAAAGCGCGCGTAGGCGGATCTGCAAGTCAGGGGTGAAATCCCGAGGCTCAACCTCGGAACTGCCTCTGATACTGCTGATCTTGAGTCCGAGAGAGGTGAGTGGAATTCCTAGTGTAGAGGTGAAATTCGTAGATATTAGGAAGAACACCAGTGGCGAAGGCGGCTCACTGGCTCGGTACTGACGCTGAGGCGCGAAAGCGTGGGGAGCAAACA…	0	0	0	0	0	0	0	0	0	0	0	0	0	0	0	0	0	0	0	0	0	0	0	0	0	0	0	0	0	0	0	0	0	0	0	0	0	0	0	0	0	0	2	0	0	0
ASV393	2453aa64e677f2277ac135d017b6507a	D_0__Bacteria;D_1__Bacteroidetes;D_2__Bacteroidia;D_3__Cytophagales;D_4__Cyclobacteriaceae;D_5__Ekhidna;D_6__Ekhidna sp. KYW 635	GGAATATTGGTCAATGGGCGAAAGCCTGAACCAGCCATGCCGCGTGCAGGATGACGGCCTTCTGGGTTGTAAACTGCTTTTATATGGGAAGAAAAAAGTCTTGCGAGATTAATTGACAGTACCATATGAATAAGCACCGGCTAACTCCGTGCCAGCAGCCGCGGTAATACGGAGGGTGCAAGCGTTGTCCGGATTTATTGGGTTTAAAGGGTACGTAGGCGGATTTTTAAGTCCGTGGTGAAATCCTACAGCTTAACTGTAGAACTGCCATGGATACTGAAAATCTTGAATTCAGTTGAGGTAAGCGGAATTTATGATGTAGCGGTGAAATGCATAGATATCATAAAGAACACCTATTGCGAAGGCAGCTTGCTGGGCTTGAATTGACGCTGAGGTACG…	0	0	0	0	0	0	0	0	0	0	0	0	0	0	0	0	0	0	0	0	0	0	0	0	0	0	0	0	2	0	0	0	0	0	0	0	0	0	0	0	0	0	0	0	0	0
ASV394	a27415237192eef2b145af7ed5e23560	D_0__Bacteria;D_1__Bacteroidetes;D_2__Bacteroidia;D_3__Flavobacteriales;D_4__Flavobacteriaceae;D_5__uncultured;D_6__Flavobacteriaceae bacterium HG732	GGAATATTGGACAATGGGCGAGAGCCTGATCCAGCCATGCCGCGTGCGGGAAGAAGGCCCTACGGGTCGTAAACCGCTTTTATACGGGAAGAAACCCACCTACGTGTAGGTGGCTGACGGTACCGTAAGAATAAGGACCGGCTAACTCCGTGCCAGCAGCCGCGGTAATACGGAGGGTCCGAGCGTTATCCGGAATTATTGGGTTTAAAGGGTCCGCAGGCGGGCCGTTAAGTCAGGGGTGAAATACTACGGCTCAACCGTGGAACTGCCCTTGATACTGGCGGTCTTGAATTATAGTGAAGTTGCCGGAATATGTAGTGTAGCGGTGAAATGCATAGATATTACATAGAACACCGATTGCGAAGGCAGGTGACTAACTGTACATTGACGCTGATGGAC…	0	0	0	0	0	0	0	0	0	0	0	0	0	0	0	0	0	0	0	0	0	0	0	0	0	0	0	0	0	0	0	0	0	0	0	0	0	0	0	0	0	0	0	0	0	0
ASV395	3e9ca62c0444bc64eca551fc87f51e78	D_0__Bacteria;D_1__Proteobacteria;D_2__Gammaproteobacteria;D_3__Legionellales;D_4__Legionellaceae;D_5__Legionella	GGAATATTGGACAATGGGGGCAACCCTGATCCAGCAATGCCGCGTGTGTGAAGAAGGCCTGAGGGTTGTAAAGCACTTTCAGTAGGGAGGAGGATATGTAGGTTAAGAGCTGACATATTGGACGTTACCTACAAAAGCAGCACCGGCTAACTCCGTGCCAGCAGCCGCGGTAATACGGAGGGTGCAAGCGTTAATCGGAATTACTGGGCGTAAAGGGTGCGTAGGTGGCTCTGTAAGTTATGTGTGAAATCCCCGGGCTTAACCTGGGAGGGTCAGATAATACTGCAGAACTAGAGTATGAGAGAGGGTAGTGGAATTTCCGGTGTAGCGGTGAAATGCGTAGATATCGGAAGGAACACCAGTGGCGAAGGCGGCTACCTGGCTTAATACTGACACTGA…	0	0	0	0	0	0	0	0	0	0	0	0	0	0	0	0	0	0	0	0	0	0	0	0	0	0	0	0	0	0	0	0	0	0	0	0	0	0	0	0	0	0	0	0	0	0
ASV396	05c4786f348b43f99c8c953d705d5bbb	D_0__Bacteria;D_1__Chlamydiae;D_2__Chlamydiae;D_3__Chlamydiales	AGAATCATTCGCAATGGGCGCAAGCCTGACGATGCGACGCCGTGTGAGCGAAGAAGGCCTTCGGGTTGTAAAGCTCTTTCGCCGGGGAACAAGGGAGGATAGATAATATCTATCCGACTTGAGCGTACCTGGTAAAGAAGCACCGGCTAACTCCGTGCCAGCAGCTGCGGTAATACGGAGGGTGCAAGCGTTAATCGGATTCATTGGGCGTAAAGAGCGCGTAGGCGGGAAGGTAAGTCAGATGTGAAAGACCGGGGCTCAACCCCGGGACCGCATTTGAAACTACTTTTCTTGAGGATAGGTGGGGAAAGCGGAATTCCACATGTAGCGGTGAAATGCGTAGATATGTGGAAGAACACCAGTGGCGAAGGCGGCTTTCTAACTTATTCCTGACGCTGA…	0	0	0	0	0	0	0	0	0	0	0	0	0	0	0	0	0	0	0	0	0	0	0	0	0	0	0	0	0	0	0	0	0	0	0	0	0	0	0	0	0	0	0	0	0	0
ASV397	a1ed46455250f51e8a3202b2ab5f5d22	D_0__Bacteria	GAAAGTACAGCTGCGCGAGCCGGTTGGTCACGAACCCTATATTTCTATGGGGTTGGAAATGGAACGCGCCTGGGCAACTGTCGCCCACGCTGTGAATGCCGGTGCCTACCGCCTGCATCGGGAAGATTCTGATATCGGCCTTTTCTATGTTACTTATGATGAGGAGCGCGAACTGGCCGACAGCGAGGATGACGGTGGTTGGTTCTCTTGGGGTAAAAAGGGCCAAGAGGATGAGCTGGCGGAGAGCGCTGACGAGGTCACGCTACAGCAGATTCTCGCCGGCATCGACCTGAGCGAGAGCAGTGAGCCAACCCTGTTCAGGGAGATCAAAGGGCTAGGTGTTGAAGCGACTCCGGAAGAGGAATACCCCGGTTACCTGATTGTTATTCGCGGCAATGA…	0	0	0	0	0	0	0	0	0	0	0	0	0	0	0	0	0	0	0	0	0	0	0	0	0	0	0	0	0	0	0	0	0	0	0	0	0	0	0	0	0	0	0	0	0	0
ASV398	287b2f0423d3cd00b254fb54ebaa7e1f	D_0__Bacteria;D_1__Bacteroidetes;D_2__Bacteroidia;D_3__Flavobacteriales;D_4__Flavobacteriaceae;D_5__Ulvibacter	GGAATATTGGACAATGGGCGAGAGCCTGATCCAGCCATGCCGCGTGCAGGAAGACGGCCCTATGGGTTGTAAACTGCTTTTTTACGGGAAGAAACACTCCCTCGAGAGGGAATTTGACGGTACCGTACGAATAAGGACCGGCTAACTCCGTGCCAGCAGCCGCGGTAATACGGAGGGTCCGAGCGTTATCCGGAATCATTGGGTTTAAAGGGTCCGTAGGCGGGCAATTAAGTCAGTGGTGAAAGTCTGCAGCTCAACTGTAGAATTGCCATTGAAACTGGTTGTCTTGAATTATTATGAAGTGGTTAGAATAAGTAGTGTAGCGGTGAAATGCATAGATATTACTTAGAATACCAATTGCGAAGGCAGATCACTAATAATATATTGACGCTGATGGAC…	0	0	0	0	0	0	0	0	0	0	0	0	0	0	0	0	0	0	0	0	0	0	0	0	0	0	0	0	0	0	0	0	0	0	0	0	0	0	0	0	0	0	0	0	0	0
ASV399	8b9116d134cf001a1c79e686bf1e7c9d	D_0__Bacteria;D_1__Bacteroidetes;D_2__Bacteroidia;D_3__Flavobacteriales;D_4__Flavobacteriaceae;D_5__Pseudozobellia;D_6__uncultured bacterium	GGAATATTGGACAATGGGCGCGAGCCTGATCCAGCCATGCCGCGTGCGGGAAGAAGGCCCTACGGGTCGTAAACCGCTTTTACATGGGAAGAACAAGAGGCACGTGTGCCTCCATGACGGTACCATGAGAATAAGGACCGGCTAACTCCGTGCCAGCAGCCGCGGTAATACGGAGGGTCCGAGCGTTATCCGGAATCATTGGGTTTAAAGGGTCCGTAGGCGGGCCGTTAAGTCAGGGGTGAAAGTCTGCGGCTCAACCGTAGAAATGCCTTTGATACTGGCGGTCTTGAGTTATGGTGAAGTGGGCGGAATATGTAGTGTAGCGGTGAAATGCATAGATATTACATAGAACACCGATTGCGAAGGCAGCTCACTAACCATATACTGACGCTGATGGAC…	0	0	0	0	0	0	0	2	0	0	0	0	0	0	0	0	0	0	0	0	0	0	0	0	0	0	0	0	0	0	0	0	0	0	0	0	0	0	0	0	0	0	0	0	0	0
ASV400	8c8288bf786fbe3f413ee901c968475d	D_0__Bacteria;D_1__Actinobacteria;D_2__Thermoleophilia;D_3__Solirubrobacterales;D_4__67-14;D_5__Solirubrobacterales bacterium 67-14;D_6__Solirubrobacterales bacterium 67-14	GCGTGAGGGAAGACGGCCTTAGGGTTGTAAACCTCTTTCAGATGGGACGAAGGTGATGCGGTGAATAGCCGATGTCATTGACGGTACCGTCAGAAGAAGCTCCGGCTAACTACGTGCCAGCAGCCGCGGTAATACGTAGGGAGCGAGCGTTGTCCGGAATCATTGGGCGTAAAGAGCGCGTAGGTGGATCAATTAGTCTGCTGTGAAAGTCAAAGGCTCAACCTTTGAAAGCCGGTGGATACTGTTGATCTAGAGTACGGAAGAGGCGAGTGGAATTCCTGGTGTAGCGGTGGAATGCGCAGATATCAGGAGGAACACCAATAGCGAAGGCAGCTCGCTGGGACGTTACTGACACTGAGGCGCGAAAGCGTGGGGAGCAAACAGG	0	0	0	0	0	0	0	0	0	0	0	0	0	0	0	0	0	0	0	0	2	0	0	0	0	0	0	0	0	0	0	0	0	0	0	0	0	0	0	0	0	0	0	0	0	0
ASV401	8cf8560981e657c0207476f5ce2fc44a	D_0__Bacteria;D_1__Bacteroidetes;D_2__Bacteroidia;D_3__Cytophagales;D_4__Spirosomaceae;D_5__Taeseokella;D_6__Lacihabitans sp. SM1504	GGAATATTGGTCAATGGACGAGAGTCTGAACCAGCCATGCCGCGTGCAGGAAGACTGCCCTCTGGGTTGTAAACTGCTTTTATATGGGAAGAAAAGACTCTTGCGAGAGGCATTGACGGTACCATAAGAATAAGCCACGGCTAACTACGTGCCAGCAGCCGCGGTAATACGTAGGTGGCGAGCGTTATCCGGATTTATTGGGTTTAAAGGGTGCGTAGGCGGCTTTTTAAGTCGGTGGTTAAAGGTAGCAGCTCAACTGTTTTACATGCCATCGAAACTGAAAAGCTTGAGTTATCAGGAGGCAGGCGGAATTTCTGGTGTAGCGGTGAAATGCATAGATACCAGAAGGAACACCTATTGCGAAGGCAGCTTGCTGTAGATATACTGACGCTGATGCAC…	0	0	0	0	0	0	0	0	0	0	0	0	0	0	0	0	0	0	0	0	2	0	0	0	0	0	0	0	0	0	0	0	0	0	0	0	0	0	0	0	0	0	0	0	0	0
ASV402	5a7933d725b373344c99a5071db806b9	D_0__Bacteria;D_1__Bacteroidetes;D_2__Bacteroidia;D_3__Flavobacteriales;D_4__Crocinitomicaceae;D_5__Crocinitomix;D_6__uncultured bacterium	GGAATATTGGTCAATGGAGGCAACTCTGAACCAGCCATGCCGCGTGAAGGATGAAGGCGTTCTGCGTTGTAAACTTCTTTTATTTGGGAAGAAACCCTTCTACGTGTAGAGGGCTGACGGTACCAAACGAATAAGCACCGGCTAACTCCGTGCCAGCAGCCGCGGTAATACGGAGGGTGCAAGCGTTATCCGGAATCATTGGGTTTAAAGGGTCCGCAGGCGGTATTATAAGTCAGTGGTGAAAGCCTACAGCTTAACTGTAGAACTGCCATTGAAACTGTAGTACTTGAATTCGGTCGAAGTTGGCGGAATATGTAGTGTAGCGGTGAAATGCTTAGATATTACATAGAACACCTATAGCGAAGGCAGCTAACTAGACCTGGATTGACGCTGAGGGAC…	0	0	0	0	0	0	0	0	0	0	0	2	0	0	0	0	0	0	0	0	0	0	0	0	0	0	0	0	0	0	0	0	0	0	0	0	0	0	0	0	0	0	0	0	0	0
ASV403	4a66ebc5652ef99a60bd15330810cd63	D_0__Bacteria;D_1__Bacteroidetes;D_2__Bacteroidia;D_3__Flavobacteriales;D_4__Flavobacteriaceae;D_5__Tenacibaculum	GGAATATTGGTCAATGGAGGCAACTCTGAACCAGCTATGCCGCGTGCAGGATGACTGCCCTATGGGTTGTAAACTGCTTTTATACAGGAAGAAACCACTCTACGTGTAGAGTCTTGACGGTACTGTAAGAATAAGGACCGGCTAACTCCGTGCCAGCAGCCGCGGTAATACGGAGGGTCCAAGCGTTATCCGGAATCATTGGGTTTAAAGGGTCCGCAGGCGGTCAATTAAGTCAGAGGTGAAAGCCCATCGCTCAACGATGGAACTGCCTTTGATACTGGTTGACTTGAGTTATACGGAAGTAGATAGAATAAGTAGTGTAGCGGTGAAATGCATAGATATTACTTAGAATACCGATTGCGAAGGCAGTCTACTACGTATATACTGACGCTGAGGGAC…	0	0	0	0	0	0	0	0	0	0	0	0	2	0	0	0	0	0	0	0	0	0	0	0	0	0	0	0	0	0	0	0	0	0	0	0	0	0	0	0	0	0	0	0	0	0
ASV404	f02bcffec837179090d0d306a235feae	D_0__Bacteria;D_1__Proteobacteria;D_2__Gammaproteobacteria;D_3__Thiotrichales;D_4__Thiotrichaceae;D_5__Cocleimonas;D_6__uncultured bacterium	GGAATATTGGACAATGGGCGCAAGCCTGATCCAGCAATGCCGCGTGTGTGAAGAAGGCCTTAGGGTTGTAAAGCACTTTCAATTGTGAAGAAGGGTGTAAGTTTAATACACTTGTATCTTGACGTTAACTTTAGAAGAAGCACCGGCTAACTCTGTGCCAGCAGCCGCGGTAATACAGAGGGTGCAAGCGTTAATCGGAATTACTGGGCGTAAAGCGCGCGTAGGCGGTTAGATAAGTCAGATGTGAAATCCCCGGGCTCAACCTGGGAACTGCATCTGAAACTGTTTGACTAGAGTTTAGGAGAGGGAAGTAGAATTTCAGGTGTAGCGGTGAAATGCATAGAGATCTGAAGGAATACCAGTGGCGAAGGCGACTTCCTGGCCTAGAACTGACGCTGA…	0	0	0	0	0	0	0	0	0	0	0	0	0	2	0	0	0	0	0	0	0	0	0	0	0	0	0	0	0	0	0	0	0	0	0	0	0	0	0	0	0	0	0	0	0	0
ASV405	507d0c2d06b9a1dbdaf478a224a413f4	D_0__Bacteria;D_1__Proteobacteria;D_2__Alphaproteobacteria;D_3__Caulobacterales;D_4__Hyphomonadaceae;D_5__uncultured	GGAATATTGCACAATGGGCGCAAGCCTGATGCAGCCATGCCGCGTGAATGATGAAGGCCTTAGGGTTGTAAAATTCTTTCGCTAGGGATGATAATGACAGTACCTAGTAAAGAAGCCCCGGCTAACTTCGTGCCAGCAGCCGCGGTAATACGAAGGGGGCTAGCGTTGTTCGGAATTACTGGGCGTAAAGCGTACGTAGGCGGACTATTTAGTCAGATGTGAAATCCCGAGGCTCAACCTCGGAACTGCATTTGAAACTGGTAGTCTAGAGATCAGGAGAGGTTAGTGGAATACCGAGTGTAGAGGTGAAATTCGTAGATATTCGGTGGAACACCAGTGGCGAAGGCGACTAACTGGACTGATACTGACGCTGAGGTACGAAAGTGTGGGGAGCAAACA…	0	0	0	0	0	0	0	0	0	0	0	0	0	0	0	0	2	0	0	0	0	0	0	0	0	0	0	0	0	0	0	0	0	0	0	0	0	0	0	0	0	0	0	0	0	0
ASV406	a9baef7b6dd966493f9589740a6ad57f	D_0__Bacteria;D_1__Chloroflexi;D_2__KD4-96;D_3__uncultured bacterium;D_4__uncultured bacterium;D_5__uncultured bacterium;D_6__uncultured bacterium	GGAATTTTGCTCAATGGGGGAAACCCTGAAGCAGCAACGCCGCGTGAGGGATGAAGGCCTTCGGGTTGTAAACCTCTTTTGTCAGGGACGATAATGACGGTACCTGGCGAATAAGCCACGGCTAACTACGTGCCAGCAGCCGCGGTAATACGTAGGTGGCAAGCGTTGTCCGGATTTACTGGGCGTAAAGAGCGCGCAGGCGGTCGAATAAGTCGAATGTGAAAGCCCCCGGCTCAACTGGGGATCGTCATTCGAAACTGCTCGACTTGAAGATGGGAGAGGGAAGCGGAATTTCAGGTGTAGTGGTGAAATGCGTAGATATCTGAAGGAACACCAGTGGCGAAGGCGGCTTTCTGGCCCACTCTTGACGCTGAGGCGCGAAAGCTAGGGGAGCGAACG…	0	0	0	0	0	0	0	0	0	0	0	0	0	0	0	0	0	0	0	0	0	0	0	0	0	0	0	0	0	0	0	0	0	0	0	0	0	0	0	0	0	0	0	0	0	0
ASV407	801f598fd408f36717d866ec7c416174	D_0__Bacteria;D_1__Bacteroidetes;D_2__Bacteroidia;D_3__Cytophagales;D_4__Cyclobacteriaceae;D_5__uncultured	GGAATATTGGTCAATGGACGCAAGTCTGAACCAGCCATGCCGCGTGCAGGAAGACGGCCTTCTGGGTTGTAAACTGCTTTTATCAGGGAAGAAAATACTCTTGCGAGAGTCATTGCCGGTACCTGAAGAATAAGCACCGGCTAACTCCGTGCCAGCAGCCGCGGTAATACGGAGGGTGCAAGCGTTGTCCGGATTTATTGGGTTTAAAGGGTGCGTAGGCGGCCTCTTAAGTCAGTGGTGAAAGGTATCAGCTTAACTGATGACGTGCCATTGAAACTGAGAGGCTTGAGTACAGACGAGGTAGGCGGAATTTATGGTGTAGCGGTGAAATGCATAGATACCATAAAGAACACCAATTGCGAAGGCAGCTTACTAGACTGTAACTGACGCTGAGGCACG…	0	0	0	2	0	0	0	0	0	0	0	0	0	0	0	0	0	0	0	0	0	0	0	0	0	0	0	0	0	0	0	0	0	0	0	0	0	0	0	0	0	0	0	0	0	0
ASV408	26642941f65424593d455e4965f10af7	D_0__Bacteria;D_1__Dadabacteria;D_2__Dadabacteriia;D_3__Dadabacteriales;D_4__uncultured archaeon;D_5__uncultured archaeon;D_6__uncultured archaeon	GGAATATTGGACAATGGGCGCAAGCCTGATCCAGCAATACCGCGTGAGGGATGAAGGTCTTCGGGTCGTAAACCTCTGTCAGTTGGAACGATGGGTCTGTAGGTTAATACCCTGCAGACTTGACGGTACCATCAAAGGAAGCCCCGGCTAACTCCGTGCCAGCAGCCGCGGTAATACGGAGGGGGCAAGCGTTGCTCGGAATTACTGGGCGTAAAGGGTCCGCAGGTGGCTTTGTCAGTTAGGTGTGAAATCTCAGGGCTCAACCCTGAAACTGCACCTAATACTGCAAGGCTAGAGTACAGGAGAGGTTGGCGGAATTCCCGGTGTAGCGGTGAAATGCGTAGATATCGGGAGGAACACCAGTGGCGAAGGCGGCCAACTGGCCTGTTACTGACACTC…	0	0	0	0	0	0	0	0	0	0	0	0	0	0	0	0	0	0	0	0	0	0	0	0	0	0	0	0	0	0	0	0	0	0	0	0	0	0	0	0	0	0	0	0	0	0
ASV409	8f107bbff9f1de2114188fc5153c384d	D_0__Bacteria;D_1__Proteobacteria;D_2__Alphaproteobacteria;D_3__Rhizobiales;D_4__Rhizobiaceae;D_5__uncultured	GGAATATTGGACAATGGGCGAAAGCCTGATCCAGCCATGCCGCGTGTGTGATGAAGGCCTTAGGGTTGTAAAGCACTTTCAACGGTGAAGATAATGACGGTAACCGTAGAAGAAGCTCCGGCTAACTTCGTGCCAGCAGCCGCGGTAATACGAAGGGAGCTAGCGTTGTTCGGAATTACTGGGCGTAAAGCGCGCGTAGGCGGATTATTAAGTTAGGTGTGAAATCCCAGGGCTCAACCCTGGAACTGCACTTAATACTGGTAATCTAGAGTTCGAGAGAGGTGAGTGGAATTCCGAGTGTAGAGGTGAAATTCGTAGATATTCGGAGGAACACCAGTGGCGAAGGCGGCTCACTGGCTCGATACTGACGCTGAGGTGCGAAAGCGTGGGGAGCAAACA…	0	0	0	0	0	0	0	0	0	1	0	0	0	0	0	0	0	0	0	0	0	0	0	0	0	0	0	0	0	0	0	0	0	0	0	0	0	0	0	0	0	0	0	0	0	0
ASV410	b6f2e4b93948407e5c4df87da5f7f101	D_0__Bacteria;D_1__Bacteroidetes;D_2__Bacteroidia;D_3__Flavobacteriales;D_4__Flavobacteriaceae;D_5__uncultured	GGAATATTGGACAATGGAGGAGACTCTGATCCAGCCATGCCGCGTGCAGGAAGACGGCCCTATGGGTTGTAAACTGCTTTTATATAGGAAGAAACACTCCCTCGTGAGGGAATTTGACGGTACTATATGAATAAGCACCGGCTAACTCCGTGCCAGCAGCCGCGGTAATACGGAGGGTGCAAGCGTTATCCGGAATCATTGGGTTTAAAGGGTCCGTAGGCGGGCAATTAAGTCAGAGGTGAAATCCCACAGCTCAACTGTGGAACTGCCTTTGATACTGGTTGTCTTGAATTTTAGTGAAGTAGATAGAATATGTAGTGTAGCGGTGAAATGCATAGATATTACATAGAATACCGATTGCGAAGGCAGTCTACTAACTAACAATTGACGCTAATGGAC…	0	0	0	0	0	0	0	0	0	0	0	0	0	0	0	0	1	0	0	0	0	0	0	0	0	0	0	0	0	0	0	0	0	0	0	0	0	0	0	0	0	0	0	0	0	0
ASV411	3a190e810f2510691c2cee71dd7fd506	D_0__Bacteria;D_1__Bacteroidetes;D_2__Bacteroidia;D_3__Flavobacteriales;D_4__Flavobacteriaceae	GGAATATTGGACAATGGAGGCAACTCTGATCCAGCCATGCCGCGTGCAGGAAGACTGCCCTATGGGTTGTAAACTGCTTTTATACAGGAAGAAACACTCTCACGTGTGAGAGCTTGACGGTACTGTAAGAATAAGGATCGGCTAACTCCGTGCCAGCAGCCGCGGTAATACGGAGGATCCAAGCGTTATCCGGAATCATTGGGTTTAAAGGGTCCGTAGGTGGATAATTAAGTCAGGGGTGAAAGTCTGCAGCTCAACTGTAGAATTGCCTTTGATACTGGTTATCTTGAGTTATTATGAAGTAGTTAGAATATGTAGTGTAGCGGTGAAATGCATAGATATTACATAGAATACCAATTGCGAAGGCAGATTACTAATAATATACTGACACTGATGGAC…	0	0	0	0	0	0	0	0	0	0	0	0	1	0	0	0	0	0	0	0	0	0	0	0	0	0	0	0	0	0	0	0	0	0	0	0	0	0	0	0	0	0	0	0	0	0
ASV412	4c54eebb71dd9b254095c6c2511dd561	D_0__Bacteria;D_1__Verrucomicrobia;D_2__Verrucomicrobiae;D_3__Verrucomicrobiales;D_4__Rubritaleaceae;D_5__Persicirhabdus;D_6__uncultured bacterium	AGAATCATTCACAATGGACGAAAGTCTGATGGTGCAACGCCGCGTGGAGGATGAAGGCCCTAGGGTCGTAAACTCCTGTCATATAAGAGTAAGGCATAACAACTTAATATCTGTTATGTTTGATAGTATTATAAGAGGAAGGGACGGCTAACTTCGTGCCAGCAGCCGCGGTAATACGAAGGTCCCGAGCGTTATTCGGAATCACTGGGCGTAAAGAGTACGTAGGCGGTCAGGTAAGTCAGGTGTGAAATCCCGGAGCTCAACTCCGGAACTGCATCCGATACTGCTTGACTTGAGTAATGGAGAGGCAGGTGGAATTCTCGGTGTAGCAGTGAAATGCGTAGATATCGAGAGGAAGACCAATGGCGAAAGCAGCCTGCTGGACATTTACTGACGCTG…	0	0	0	0	0	0	0	0	0	0	0	0	0	0	0	0	0	0	0	0	0	1	0	0	0	0	0	0	0	0	0	0	0	0	0	0	0	0	0	0	0	0	0	0	0	0
ASV413	869e03ba508e4a40f146024efe43d7c6	D_0__Bacteria;D_1__Bacteroidetes;D_2__Bacteroidia;D_3__Flavobacteriales;D_4__Cryomorphaceae;D_5__uncultured;D_6__uncultured bacterium	GGAATATTGCGCAATGGAGGAAACTCTGACGCAGCCATGCCGCGTGAAGGAATGAATGCCCTATGGGTTGTAAACTTCTTTTATGTAGGAAGAAATGCAGATACGTGTATCTGTTTGACGGTACTACACGAATAAGGACCGGCTAACTCCGTGCCAGCAGCCGCGGTAATACGGAGGGTCCAAGCGTTATCCGGATTCATTGGGTTTAAAGGGTTCGTAGGCGGATAGATAAGTCAGTGGTGAAATCCCGAAGCTTAACTTCGGAACTGCCATTGAAACTGTTTATCTTGAATTTAGATGAAGTGGGCGGAATACGACATGTAGCGGTGAAATGCATAGATATGTCGTGGAACACCAATAGTGAAGACAGCTCACTAAGCTAATATTGACGCTGATGAA…	0	0	0	0	0	0	0	0	0	0	0	0	0	0	0	0	0	0	0	0	0	0	0	0	0	0	0	0	0	0	0	0	0	0	0	0	0	0	0	0	0	0	0	0	0	1
ASV414	7ead5122802d6932011cd5ea60ab30a9	D_0__Bacteria;D_1__Proteobacteria;D_2__Gammaproteobacteria;D_3__Alteromonadales;D_4__Colwelliaceae;D_5__Colwellia	GGAATATTGCACAATGGGCGAAAGCCTGATGCAGCCATGCCGCGTGTGTGAAGAAGGCCTTCGGGTTGTAAAGCACTTTCAGTTGTGAGGAAAGGAGTGTCGTTAATAGCGCCATTCTGTGACGTTAACAACAGAAGAAGCACCGGCTAACTTCGTGCCAGCAGCCGCGGTAATACGAGGGGTGCAAGCGTTAATCGGAATTACTGGGCGTAAAGCGTTCGTAGGCGGTCTATTAAGCAAGATGTGAAAGCCCAGGGCTCAACCTTGGAACTGCATTTTGAACTGGTAGACTAGAGTACTGTAGAGGGTGGTGGAATTTCCAGTGTAGCGGTGAAATGCGTAGAGATTGGAAGGAACATCAGTGGCGAAGGCGGCCACCTGGACAGATACTGACGCTGA…	0	0	0	0	0	0	0	0	0	0	0	0	0	0	0	0	0	0	0	0	0	0	0	0	0	0	0	0	0	0	0	0	0	0	0	0	0	0	0	0	0	0	0	0	0	0
ASV415	66774c3d6326ddd35a116e0da41db6f9	D_0__Bacteria;D_1__Planctomycetes;D_2__Planctomycetacia;D_3__Planctomycetales;D_4__Gimesiaceae;D_5__Gimesia	AGAATCTTCGGCAATGGACGCAAGTCTGACCGAGCGACGCCGCGTGCGGGATGAAGGCCCTTGGGTTGTAAACCGCTGTCAGAGGGGATGAAATGCAGAAGGGTTATCCCTTTTGTTTGACAGAGCCTCAGAGGAAGCACGGGCTAAGTACGTGCCAGCAGCCGCGGTAACACGTACTGTGCGAACGTTATTCGGAATCACTGGGCTTAAAGGGTGCGTAGGCGGTTTAATAAGTAGGGTGTGAAATGCCAAGGCTCAACCTTGGCACGGCGCTCTAAACTGTTAAACTTGAGTGAGATAGGGGTGTACGGAACTTCCGGTGGAGCGGTGAAATGCGTTGATATCGGAAGGAACGCCGGTGGCGAAAGCGGTACACTGGGTCTTAACTGACGCTGAGGC…	0	0	0	0	0	1	0	0	0	0	0	0	0	0	0	0	0	0	0	0	0	0	0	0	0	0	0	0	0	0	0	0	0	0	0	0	0	0	0	0	0	0	0	0	0	0
ASV416	5624b4ca53f4aea6eb1f30e9b1d88925	D_0__Bacteria;D_1__Actinobacteria;D_2__Actinobacteria;D_3__PeM15;D_4__uncultured organism;D_5__uncultured organism;D_6__uncultured organism	GGAATATTGCGCAATGGGCGAAAGCCTGACGCAGCAACGCCGCGTGCGGGATGAAGGCCTTCGGGTTGTAAACCGCTTTCAGCAGGGAAGAAGCGAAAGTGACGGTACCTGCAGAAGAAGCACCGGCTAACTACGTGCCAGCAGCCGCGGTAATACGTAGGGTGCAAGCGTTGTCCGGATTTATTGGGCGTAAAGAGCTCGTAGGCGGTTAGTCACGTCGGATGTGAAAACTCAGTGCTTAACACTGAGCCTGCATTCGATACGGGCTGACTAGAGTATTGTAGGGGAGACTGGAACTCCTGGTGTAGCGGTGAAATGCGCAGATATCAGGAAGAACACCGGTGGCGAAGGCGGGTCTCTGGGCAATTACTGACGCTGAGGAGCGAAAGTGTGGGGAGC…	0	0	0	0	0	0	0	0	0	0	0	0	0	0	0	0	0	0	0	0	0	0	0	0	0	1	0	0	0	0	0	0	0	0	0	0	0	0	0	0	0	0	0	0	0	0
ASV417	1addb8f8b9d50c2c5beb81318248a6f1	D_0__Bacteria;D_1__Bacteroidetes;D_2__Bacteroidia;D_3__Flavobacteriales;D_4__Flavobacteriaceae;D_5__Winogradskyella	GGAATATTGGACAATGGGCGAGAGCCTGATCCAGCCATGCCGCGTGCAGGAAGACTGCCCTATGGGTTGTAAACTGCTTTTATATAGGAAGAAACCTTTCCACGTGTGGAAAGCTGACGGTACTATAAGAATAAGGATCGGCTAACTCCGTGCCAGCAGCCGCGGTAATACGGAGGATCCAAGCGTTATCCGGAATCATTGGGTTTAAAGGGTCCGTAGGTGGATAATTAAGTCAGAGGTGAAATCCTGCAGCTCAACTGTAGAATTGCCTTTGAAACTGGTTATCTTGAATTATTGTGAAGTGGTTAGAATATGTAGTGTAGCGGTGAAATGCATAGATATTACATAGAATACCAATTGCGAAGGCAGATCACTAACAATATATTGACACTGATGGAC…	0	0	0	0	0	0	0	0	0	0	0	0	1	0	0	0	0	0	0	0	0	0	0	0	0	0	0	0	0	0	0	0	0	0	0	0	0	0	0	0	0	0	0	0	0	0
ASV418	ef64018b2e624499d2552ddd2c51f6bf	D_0__Bacteria;D_1__Bacteroidetes;D_2__Bacteroidia;D_3__Flavobacteriales;D_4__Flavobacteriaceae;D_5__Psychroserpens	GGAATATTGGACAATGGAGGCAACTCTGATCCAGCCATGCCGCGTGCAGGAAGACTGCCCTATGGGTTGTAAACTGCTTTTATACAGGAAGAAACCGCTCTACGTGTAGAGCTCTGACGGTACTGTAAGAATAAGGATCGGCTAACTCCGTGCCAGCAGCCGCGGTAATACGGAGGATCCAAGCGTTATCCGGAATCATTGGGTTTAAAGGGTCCGTAGGTGGATAATTAAGTCAGAGGTGAAAGTCTGCAGCTCAACTGTAGAATTGCCTTTGATACTGGTTATCTTGAGTTATTATGAAGTAGTTAGAATATGTAGTGTAGCGGTGAAATGCATAGATATTACATAGAATACCAATTGCGAAGGCAGATTACTAATAATCAACTGACACTGATGGAC…	0	0	0	0	0	0	0	0	0	0	0	0	0	1	0	0	0	0	0	0	0	0	0	0	0	0	0	0	0	0	0	0	0	0	0	0	0	0	0	0	0	0	0	0	0	0
ASV419	dd443d4b3662f8cba3f15e15870ef9dc	D_0__Bacteria;D_1__Bacteroidetes;D_2__Bacteroidia;D_3__Flavobacteriales;D_4__Flavobacteriaceae;D_5__Winogradskyella	GGAATATTGGACAATGGGCGAGAGCCTGATCCAGCCATGCCGCGTGCAGGAAGACTGCCCTATGGGTTGTAAACTGCTTTTATACGGGAAGAAACCCACCTACGTGTAGGTGGCTGACGGTACCGTAAGAATAAGGATCGGCTAACTCCGTGCCAGCAGCCGCGGTAATACGGAGGATCCAAGCGTTATCCGGAATCATTGGGTTTAAAGGGTCCGTAGGTGGATAATTAAGTCAGAGGTGAAATCCTGCAGCTCAACTGTAGAATTGCCTTTGAAACTGGTTATCTTGAATTATTGTGAAGTGGTTAGAATATGTAGTGTAGCGGTGAAATGCATAGATATTACATAGAATACCAATTGCGAAGGCAGATCACTAACAATATATTGACACTGATGGAC…	0	0	0	0	0	0	0	0	0	0	0	0	0	0	0	0	1	0	0	0	0	0	0	0	0	0	0	0	0	0	0	0	0	0	0	0	0	0	0	0	0	0	0	0	0	0
ASV420	1b1e1a82653ee547248d623c635c6682	D_0__Bacteria;D_1__Proteobacteria;D_2__Gammaproteobacteria;D_3__Diplorickettsiales;D_4__Diplorickettsiaceae;D_5__uncultured	GGAATATTGGACAATGGGGGCAACCCTGATCCAGCGATGCCGCGTGTGTGAAGAAGGCCTGCGGGTTGTAAAGCACTTTAGTTGGGGAGGAGATGATGTTTGTGAATAATGAGCATCTGAGACGTTACCCAAAGAATAAGCACCGGCTAACTCTGTGCCAGCAGCCGCGGTAATACAGAGGGTGCGAGCGTTAATCGGAGTTACTGGGCGTAAAGGGCGCGTAGGCGGTTTGTTAAGTCAGTTGTGAAAGCCCAGGGCTCAACCTTGGAACTGCAATTGATACTGGCCGACTAGAGTCGAAGAGAGGGAAGCGGAATTTCCGGTGTAGCGGTGAAATGCGTAGATATCGGAAGGAACACCTGTGGCGAAGGCGGCTTCCTGGCTTCAGACTGACGCTGA…	0	0	0	0	0	0	0	0	0	0	0	0	0	0	0	0	0	0	0	0	0	0	0	0	0	0	0	0	0	0	0	0	0	0	0	0	0	0	0	0	0	0	1	0	0	0
ASV421	fb6bb5ff75edba239636d4e587cb6fc2	D_0__Bacteria;D_1__Proteobacteria;D_2__Gammaproteobacteria;D_3__Alteromonadales	GGAATATTGCACAATGGGCGAAAGCCTGATGCAGCCATGCCGCGTGTATGAAGAAGGCCTTCGGGTTGTAAAGTACTTTCAGCGAGGAGGAAAGTTCAATTGTTAATAGCGATTGGATGTGACGTTACTCGCAGAAGAAGCACCGGCTAACTTCGTGCCAGCAGCCGCGGTAATACGAGGGGTGCAAGCGTTAATCGGAATTACTGGGCGTAAAGCGTACGCAGGCGGTTTGTTAAGCGAGATGTGAAAGCCCCGGGCTCAACCTGGGAACTGCATTTCGAACTGGCAAACTAGAGTGTGATAGAGGGTGGTAGAATTTCAGGTGTAGCGGTGAAATGCGTAGAGATCTGAAGGAATACCGATGGCGAAGGCAGCCACCTGGGTCAACACTGACGCTCA…	0	0	0	0	0	0	0	0	0	0	0	0	0	0	0	0	0	0	0	0	0	0	0	0	0	0	0	0	0	0	0	0	0	0	0	0	0	0	0	0	0	0	0	0	0	0
ASV422	5d08eaa561a56f2825b2dcbb45fa7d42	D_0__Bacteria;D_1__Proteobacteria;D_2__Deltaproteobacteria;D_3__Oligoflexales;D_4__Oligoflexaceae;D_5__Silvanigrella;D_6__uncultured bacterium	GGAATATTGCGCAATGGGCGAAAGCCTGACGCAGCAACGCCGCGTGAGTGAAGAAGGCCTTCGGGTTGTAAAGCTCTTTCGGTTGGGAAGAAGGGTATGCAGGTTAATAATCTGTATATTTGATGGTACCAAAAGAAGAAGCACCGGCAAACTTCGTGCCAGCAGCCGCGGTAATACGAAGGGTGCAAGCGTTGTTCGGAATTATTGGGCGTAAAGGGTTCGTAGGCGGGATTATAAGTCAAGTGTGAAATCCCCGAGCTTAACTCGGGACGTGCATTTGAAACTATAGTTCTTGAGTCATAGAGAGGGTAGTGGAATTGTTGGTGTAGGAGTGACATCCGTAGAGATCAACAGGAACATCAGAGGCGAAAGCGGCTGCCTGGCTATGTACTGACGCTG…	0	0	0	0	0	0	0	0	0	0	0	0	0	0	0	0	0	0	0	0	0	0	0	0	0	0	0	0	0	0	0	0	0	0	0	0	0	0	0	0	0	0	0	0	0	0
ASV423	64c20a101af3c98faa4341fef74a6653	D_0__Bacteria;D_1__Proteobacteria;D_2__Deltaproteobacteria;D_3__Myxococcales;D_4__Sandaracinaceae;D_5__uncultured;D_6__bacterium enrichment culture clone 33(2013)	GGAATATTGGGCAATGGGCGAAAGCCTGACCCAGCCACGCCGCGTGTGTGATGAAGGCCTTCGGGTCGTAAAGCACTGTGGGGAGAGACGAAAATGCGCAGGAGGAAATGCCTGCGTACTGACGGTACCTCCTTAGCAAGCACCGGCTAACTCTGTGCCAGCAGCCGCGGTAATACAGAGGGTGCAAACGTTGCTCGGATTTACTGGGCGTAAAGCGCGTGTAGGCGGACTCGCAAGTCGGTTGTGAAATCCCTGGGCTTAACCTAGGAACTGCATCCGAAACTGCTTGTCTTGAGTAATGGAGAGGGTGGCGGAATTCCCGGTGTAGAGGTGAAATTCGTAGATATCGGGAGGAACATCAGTGGCGAAGGCGGCCACCTGGACATTTACTGACGCTGA…	0	0	0	0	1	0	0	0	0	0	0	0	0	0	0	0	0	0	0	0	0	0	0	0	0	0	0	0	0	0	0	0	0	0	0	0	0	0	0	0	0	0	0	0	0	0
ASV424	f754f80a1f21077a36b8038a32705aae	D_0__Bacteria;D_1__Planctomycetes;D_2__Planctomycetacia;D_3__Pirellulales;D_4__Pirellulaceae	AGAATCTTCGGCAATGGGCGCAAGCCTGACCGAGCGACGCCGCGTGCGGGATGAAGGCCTTCGGGTTGTAAACCGCTGTCAGAGGGGATGAAATATTAGGGGGTCCTCCCCCTAGTTTGACATAGCCTCAGAGGAAGGGCGGGCTAAGTTCGTGCCAGCAGCCGCGGTAAGACGAACCGCCCAAACGTTATTCGGAATTACTGGGCTTAAAGGGTGCGTAGGCGGCGCGACAAGTTGGGTGTGAAATCCCTCGGCTCAACCGAGGAACTGCGCCCAAAACTGTCGTGCTAGAGGGAGATAGGGGTAAGCGGAACTGATGGTGGAGCGGTGAAATGCGTTGATATTATCAGGAACACCGGTGGCGAAAGCGGCTTACTGGATCTCTTCTGACGCTGAGGC…	0	0	0	0	0	0	0	0	0	0	0	0	0	0	0	0	0	0	0	0	1	0	0	0	0	0	0	0	0	0	0	0	0	0	0	0	0	0	0	0	0	0	0	0	0	0
ASV425	28398c0e10fa122b284ce464564b54b4	D_0__Bacteria;D_1__Bacteroidetes;D_2__Bacteroidia;D_3__Flavobacteriales;D_4__Crocinitomicaceae;D_5__Crocinitomix;D_6__uncultured bacterium	GGAATATTGGTCAATGGAGGAAACTCTGAACCAGCCATGCCGCGTGAAGGATGAAGGCGTTCTGCGTTGTAAACTTCTTTTATTTGGGAAGAAACCCCTCTACGTGTAGAGGGCTGACGGTACCAAACGAATAAGCACCGGCTAACTCCGTGCCAGCAGCCGCGGTAATACGGAGGGTGCAAGCGTTATCCGGAATCATTGGGTTTAAAGGGTCCGCAGGCGGTATTATAAGTCAGTGGTGAAAGCCTACAGCTTAACTGTAGAACTGCCATTGAAACTATAGTACTTGAATTCGGTCGAAGTTGGCGGAATATGTAGTGTAGCGGTGAAATGCTTAGATATTACATAGAACACCTATAGCGAAGGCAGCTAACTAGACCTGGATTGACGCTGAGGGAC…	0	0	0	0	0	0	0	0	0	0	0	0	0	0	0	0	0	0	0	0	0	0	0	1	0	0	0	0	0	0	0	0	0	0	0	0	0	0	0	0	0	0	0	0	0	0
ASV426	c611936727c4aa48fdc23c2d7ce4a1ca	D_0__Bacteria	GAAAGTACAGCTACGTGAGCCGGTTGGTCACGAGCCCTATATTTCTATGGGGTTGGAAATGGAACGCGCCTGGGCAACTGTCGCCCACGCTGTGAATGCCGGTGCCTACCGCCTGCATCGGGAAGATTCTGATATCGGCCTTTTCTATGTTACTTATGATGAGGAGCGCGAACTGGTCGACAGCGAGGATGACGGTGGTTGGTTCTCTTGGGGTAAAAAGGGCCAAGAGGATGAGCTGGCGGAGACCGCTGAGGAGGTCACCCTACAGCAGATTCTCGCCGGCATCGACCTGACCGAGAGCAGTGAGCCAGCCCTGTTCAGGGAAATCAAAGGACTAGGTGTTGAAGCGACTCCCGAAGAGGAATACCCCGGTTACCTGATTGTTATTCGCGGCAATGA…	0	0	0	0	0	0	0	0	0	0	0	0	0	0	0	0	0	0	0	0	0	0	0	0	0	1	0	0	0	0	0	0	0	0	0	0	0	0	0	0	0	0	0	0	0	0
ASV427	b56f9bf1ef0fb974360b82742e3b216d	D_0__Bacteria;D_1__Verrucomicrobia;D_2__Verrucomicrobiae;D_3__Verrucomicrobiales;D_4__Rubritaleaceae;D_5__Luteolibacter;D_6__uncultured bacterium	AGAATAATTCACAATGGGGGCAACCCTGATGGTGCAACGCCGCGTGGAGGATGACGGTCTTCGGATTGTAAACTCCTGTCATCGGGGAGTAAGACCTGGCAGTTAATAGCTGACAGGGTTGATAGTACCCGAAGAGGAAGGGACGGCTAACTTCGTGCCAGCAGCCGCGGTAATACGAAGGTCCCGAGCGTTGTTCGGAATCACTGGGCGTAAAGGGAGCGTAGGCGGCGCGGTAAGTCAGATGTGAAATCCCGGGGCTCAACCCCGGAACTGCATCCGATACTGCCGTGCTAGAGGATTGGAGAGGTAGCTGGAATTCACGGTGTAGCAGTGAAATGCGTAGAGATCGTGAGGAACACTCGTGGCGAAAGCGAGCTACTGGACAATATCTGACGCTGA…	0	0	0	0	0	0	0	0	0	0	0	0	0	0	0	0	0	0	0	0	0	0	0	0	0	0	1	0	0	0	0	0	0	0	0	0	0	0	0	0	0	0	0	0	0	0
ASV428	d281861afe580d9e450b6c738d0bb6ec	D_0__Bacteria;D_1__Bacteroidetes;D_2__Bacteroidia;D_3__Flavobacteriales;D_4__Flavobacteriaceae	GGAATATTGGACAATGGGCGAGAGCCTGATCCAGCCATGCCGCGTGCAGGAAGACGGCCCTATGGGTTGTAAACTGCTTTTATATAGGAAGAAACACTCCCTCGTGAGGGAATTTGACGGTACTATATGAATAAGCACCGGCTAACTCCGTGCCAGCAGCCGCGGTAATACGGAGGGTGCAAGCGTTATCCGGAATCATTGGGTTTAAAGGGTCCGTAGGCGGGCAATTAAGTCAGAGGTGAAATCCCACAGCTCAACTGTGGAACTGCCTTTGATACTGGTTGTCTTGAGTTATATTGAAGTGAGTAGAATATGTAGTGTAGCGGTGAAATGCTTAGATATTACATAGAATACCGATTGCGAAGGCAGCTCACTAAGTATACACTGACGCTGATGGAC…	0	0	0	0	0	0	0	0	0	0	0	0	0	0	0	0	0	0	0	0	0	0	0	0	0	0	1	0	0	0	0	0	0	0	0	0	0	0	0	0	0	0	0	0	0	0
ASV429	3d299832e7660edfbd1f05493d0ee3c2	D_0__Bacteria;D_1__Proteobacteria;D_2__Alphaproteobacteria;D_3__Micavibrionales;D_4__Micavibrionaceae;D_5__uncultured;D_6__uncultured bacterium	GGAATATTGGACAATGGAGGAAACTCTGATCCAGCCATGCCGCGTGAATGAAGAAGGCCTTAGGGTTGTAAAGTTCTTTCAATAGTGAAGATAATGACGGTAGCTATAGAAGAAGCTCCGGCTAAATTCGTGCCAGCAGCCGCGGTAATACGAATGGAGCAAGCGTTGTTCGGAATCACTGGGCTTAAAGCGTGCGCAGGCGGAAATGAAAGTCGGGAGTGAAATCCCAGGGCTCAACCCTGGAACTGCTTCCGAAACTTCATTTCTAGAATTCGATAGAGGCAGGGGGAATTCCTAGTGTAGAGGTGAAATTCGCAGATATTAGGAGGAACACCAGTGGCGTAGGCGCCCTGCTGGGTCGATATTGACGCTCATGTACGAAAGCGTGGGGAGCAAACA…	0	0	0	0	0	0	0	0	0	1	0	0	0	0	0	0	0	0	0	0	0	0	0	0	0	0	0	0	0	0	0	0	0	0	0	0	0	0	0	0	0	0	0	0	0	0
ASV430	de3901de7c765fbc1e1c7da26e954ea8	D_0__Bacteria;D_1__Proteobacteria;D_2__Gammaproteobacteria;D_3__Alteromonadales;D_4__Psychromonadaceae;D_5__Psychromonas	GGAATATTGCACAATGGAGGAAACTCTGATGCAGCCATGCCGCGTGTGTGAAGAAGGCTTTCGGGTTGTAAAGCACTTTCAGTGGGGAGGAAAGGGTGTACGTTAATAGCGTGCATCTGTGACGTTACCCACAGAAGAAGCACCGGCTAACTCCGTGCCAGCAGCCGCGGTAATACGGAGGGTGCGAGCGTTAATCGGAATTACTGGGCGTAAAGCGCGCGTAGGTGGTTAATTAAGTCAGATGTGAAAGCCCAGGGCTCAACCTTGGAACTGCATTTGAAACTGGTTAACTAGAGTTTTGTAGAGGGTGGTAGAATTTCAGGTGTAGCGGTGAAATGCGTAGAGATCTGAAGGAATACCAGTGGCGAAGGCGGCCACCTGGACAAAGACTGACACTGA…	0	0	0	0	0	0	0	0	0	0	0	1	0	0	0	0	0	0	0	0	0	0	0	0	0	0	0	0	0	0	0	0	0	0	0	0	0	0	0	0	0	0	0	0	0	0
ASV431	4f8014914ba59a26033eccffbdbb81cc	D_0__Bacteria;D_1__Verrucomicrobia;D_2__Verrucomicrobiae;D_3__Verrucomicrobiales;D_4__DEV007;D_5__Verrucomicrobia bacterium PAORIC-16;D_6__Verrucomicrobia bacterium PAORIC-16	AGAATCATTCGCAATGGACGCAAGTCTGACGGTGCGACGCCGCGTGGAGGATGAAGGCCCTAGGGTCGTAAACTCCTGTCATCAGGGAGTAAAAACTTACGTAGTAACTGACGTAGGTCTTGATAGTACCTGAAGAGGAAGGGACGGCAAACTTCGTGCCAGCAGCCGCGGTAATACGAAGGTCCCAAGCGTTGTTCGGATTTACTGGGCGTAAAGAGTCTGTAGGCGGTGTGGTAAGTCAGATGTGAAATCCCGGGGCTCAACCCCGGAACTGCATCCGATACTGCCACACTAGAGTATTGGAGGGGAGTCTGGAATTCTCGGTGTAGCAGTGAAATGCGTAGATATCGAGAGGAACACTAGTGGCGAAGGCGAGACTCTGGACAATAACTGACGCTG…	0	0	0	0	0	0	0	0	0	0	0	0	0	0	1	0	0	0	0	0	0	0	0	0	0	0	0	0	0	0	0	0	0	0	0	0	0	0	0	0	0	0	0	0	0	0
ASV432	0ddf7d0cc8fb14650fd45b483d5db501	D_0__Bacteria;D_1__Bacteroidetes;D_2__Bacteroidia;D_3__Cytophagales;D_4__Spirosomaceae;D_5__Taeseokella;D_6__Lacihabitans sp. SM1504	GGAATATTGGTCAATGGACGAGAGTCTGAACCAGCCATGCCGCGTGCAGGAAGACTGCCCTCTGGGTTGTAAACTGCTTTTATATGGGAAGAAAAGACTCTTGCGAGAGGCATTGACGGTACCATAGGAATAAGCCACGGCTAACTACGTGCCAGCAGCCGCGGTAATACGTAGGTGGCAAGCGTTATCCGGATTTATTGGGTTTAAAGGGTGCGTAGGCGGCTTTTTAAGTCGGTGGTTAAAGGTAGCAGCTCAACTGTTTTACATGCCATCGAAACTGAAGAGCTTGAGTTATCAGGAGGCAGGCGGAATTTCTGGTGTAGCGGTGAAATGCATAGATACCAGAAGGAACACCTATTGCGAAGGCAGCTTGCTGTAGATATACTGACGCTGATGCAC…	0	0	0	0	0	0	0	0	0	0	0	0	0	0	0	0	1	0	0	0	0	0	0	0	0	0	0	0	0	0	0	0	0	0	0	0	0	0	0	0	0	0	0	0	0	0
ASV433	c1059cd7c382632c59d2113c0cca52c8	D_0__Bacteria;D_1__Bacteroidetes;D_2__Bacteroidia;D_3__Flavobacteriales;D_4__Flavobacteriaceae;D_5__Ulvibacter	GGAATATTGGACAATGGGCGAGAGCCTGATCCAGCCATGCCGCGTGCAGGAAGACGGCCCTATGGGTTGTAAACTGCTTTTTTACGGGAAGAAACACTCCCTTGCGAGGGAATTTGACGGTACCGTACGAATAAGGACCGGCTAACTCCGTGCCAGCAGCCGCGGTAATACGGAGGGTCCGAGCGTTATCCGGAATCATTGGGTTTAAAGGGTCCGTAGGCGGGCAGCTCAGTCAGTGGTGAAAGTCTGCAGCTCAACTGTAGAATTGCCATTGATACTGGTTGTCTTGAATTATTATGAAGTGGTTAGAATAAGTAGTGTAGCGGTGAAATGCATAGATATTACTTAGAATACCAATTGCGAAGGCAGATCACTAATAATATATTGACGCTGATGGAC…	0	0	0	0	0	0	0	0	0	0	0	0	0	0	0	0	1	0	0	0	0	0	0	0	0	0	0	0	0	0	0	0	0	0	0	0	0	0	0	0	0	0	0	0	0	0
ASV434	68385755b5a4ae8966f0139f80d99bb4	D_0__Bacteria;D_1__Proteobacteria;D_2__Gammaproteobacteria;D_3__Gammaproteobacteria Incertae Sedis;D_4__Unknown Family;D_5__Marinicella	GGAATATTGGACAATGGGCGCAAGCCTGATCCAGCAATACCGCGTGTGTGAAGAAGGCCTTAGGGTTGTAAAGCACTTTTATGTAGGAAGAAGGATTGATTGTTAATAGCAGTTGATTTTGACGGTACTACAAGAATAAGCACCGGCTAACTCCGTGCCAGCAGCCGCGGTAATACGGAGGGTGCGAGCGTTAATCGGAATTACTGGGCGTAAAGGGTACGTAGGCGGCTTAATAAGTCAGATGTGAAATCCCCGGGCTTAACCTGGGAACTGCATTTGAAACTGTTTGGCTAGAGTGAGTGAGAGGTTAGTGGAATTCAAGGCGTAGCGGTGAAATGCGTAGAGGTCTTGAGGAACATCAGTGGCGAAGGCGACTAACTGGCACTACACTGACGCTGA…	0	0	0	0	0	0	0	0	0	0	0	0	0	0	0	0	0	0	0	0	0	0	0	0	0	0	0	0	0	0	0	0	0	0	0	0	0	0	0	0	0	0	0	0	0	0
ASV435	757205083cdfb3639f5fd9bb0444cc74	D_0__Bacteria;D_1__Proteobacteria;D_2__Gammaproteobacteria	GGAATATTGGACAATGGGCGCAAGCCTGATCCAGCCATGCCGCGTGTGTGAAGAAGGCTTTCGGGTTGTAAAGCACTTTCAGCGAGGAGGAAAGGTTAGTTCTTAATAAGGGCTAGCTGTGACGTTACTCGCAGAAGAAGCACCGGCTAACTCCGTGCCAGCAGCCGCGGTAATACGGAGGGTGCAAGCGTTAATCGGAATTACTGGGCGTAAAGCGCGCGTAGGCGGTAATTTAAGTCAGCTGTGAAAGCCCAGGGCTTAACCTTGGAATTGCAGTTGATACTGGGTTACTAGAGTATGAGAGAGGATAGTGGAATTTCAGGTGTAGCGGTGAAATGCGTAGAGATCTGAAGGAACATCAGTGGCGAAGGCGACTATCTGGCTTAATACTGACGCTGA…	0	0	0	0	0	0	0	0	0	0	0	0	1	0	0	0	0	0	0	0	0	0	0	0	0	0	0	0	0	0	0	0	0	0	0	0	0	0	0	0	0	0	0	0	0	0
ASV436	5d4863c0b3ee43fbecd5d449407a1478	D_0__Bacteria;D_1__Bacteroidetes;D_2__Bacteroidia;D_3__Flavobacteriales;D_4__Flavobacteriaceae;D_5__Aquimarina	GGAATATTGGACAATGGAGGCAACTCTGATCCAGCCATGCCGCGTGTAGGAAGACTGCCCTATGGGTTGTAAACTACTTTTATAGAGGAAGAAACCTATCTACGTGTAGATAGCTGACGGTACTCTACGAATAAGGATCGGCTAACTCCGTGCCAGCAGCCGCGGTAATACGGAGGATCCAAGCGTTATCCGGAATCATTGGGTTTAAAGGGTCCGTAGGCGGGTTTGTAAGTCAGTGGTGAAAGTTTTCGGCTCAACCGGAAAATTGCCATTGATACTGCAAGTCTTGAATCATTATGAAGTGGTTAGAATAAGTAGTGTAGCGGTGAAATGCATAGATATTACTTAGAATACCGATTGCGAAGGCAGATCACTAATAATGTATTGACGCTAAGGGAC…	0	0	0	0	0	0	0	0	0	0	0	0	0	1	0	0	0	0	0	0	0	0	0	0	0	0	0	0	0	0	0	0	0	0	0	0	0	0	0	0	0	0	0	0	0	0
ASV437	0c30c7be170b5dbb0534a56fb80e61b7	D_0__Bacteria;D_1__Bacteroidetes;D_2__Bacteroidia;D_3__Flavobacteriales;D_4__Flavobacteriaceae;D_5__Lutimonas	GGAATATTGGGCAATGGAGGCAACTCTGACCCAGCCATGCCGCGTGCAGGAAGACGGCCCTATGGGTTGTAAACTGCTTTTATACAGGAAGAAACTTATCCACGTGTGGATAACTGACGGTACTGTAAGAATAAGGACCGGCTAACTCCGTGCCAGCAGCCGCGGTAATACGGAGGGTCCAAGCGTTATCCGGAATCATTGGGTTTAAAGGGTCCGTAGGCGGGCAATTAAGTCAGAGGTGAAATCCCACAGCTCAACTGTGGAACTGCCTTTGATACTGGTTGTCTTGAATTTTAGTGAAGTAGATAGAATATGTAGTGTAGCGGTGAAATGCATAGATATTACATAGAATACCGATTGCGAAGGCAGTCTACTAACTAACAATTGACGCTAATGGAC…	0	0	0	0	0	0	0	0	0	0	0	0	0	0	0	0	1	0	0	0	0	0	0	0	0	0	0	0	0	0	0	0	0	0	0	0	0	0	0	0	0	0	0	0	0	0
ASV438	d287873fee2a6014544d1fafc906c0e0	D_0__Bacteria;D_1__Proteobacteria;D_2__Alphaproteobacteria;D_3__Thalassobaculales;D_4__uncultured	GGAATATTGGACAATGGGCGCAAGCCTGATCCAGCCATGCCGCGTGAGTGAAGAAGGCCTTAGGGTTGTAAAGCTCTTTCACCCGCGAAGATAATGACGGTAGCGGGAGAAGAAGCCCCGGCTAACTCCGTGCCAGCAGCCGCGGTAATACGGAGGGGGCAAACGTTGTTCGGAATTACTGGGCGTAAAGGGCGCGTAGGCGGTCTGTTGCGTCAGGTGTGAAAGCCCTGGGCTCAACCTAGGAGGTGCACTTGATACGGGCAGGCTAGAATCCGGGAGAGGATGGTGGAATTCCCAGTGTAGAGGTGAAATTCGTAGATATTGGGAAGAACACCGATGGCGAAGGCAGCCATCTGGACCGGTATTGACGCTGAGGCGCGAAAGCGTGGGGAGCAAACA…	0	0	0	0	0	0	0	0	0	0	0	0	0	0	0	0	0	0	0	0	0	0	0	0	0	0	0	0	0	0	0	0	0	0	0	0	0	0	0	0	0	0	1	0	0	0
ASV439	252d2980756c4e9256b3f997ee82a459	D_0__Bacteria	CACACCCTCCAACGGCGGTGGCGGCACCAGACCGGATGATCCCTGGTGCGTGGCCGAAGGCACTTGGCTCACAGCAAACCTGCAGGTAGACCACTGCCGGGTGGGTGATCTGCTCGACTGCTGGGACGTTGGCGACGGTGATACGCACCCGGACGCGATTCAGGCGGTAAGGCCTCAGCAAGAGGTGCCCTGTGTATTAATCACCATGACCAACGGCGCCCGAGTAATTTGCAG	0	0	0	0	0	0	0	0	0	0	0	0	0	0	0	0	0	0	0	0	0	0	0	0	0	0	0	0	0	1	0	0	0	0	0	0	0	0	0	0	0	0	0	0	0	0
ASV440	b43e2d56472fb87339eb876026deda65	D_0__Bacteria;D_1__Bacteroidetes;D_2__Bacteroidia;D_3__Flavobacteriales;D_4__Flavobacteriaceae;D_5__uncultured	GGAATATTGGACAATGGAGGCAACTCTGATCCAGCCATGCCGCGTGCAGGAAGACGGCCCTATGGGTTGTAAACTGCTTTTATATAGGAAGAAACATTTCCACGTGTGGAAATTTGACGGTACTATAAGAATAAGGACCGGCTAACTCCGTGCCAGCAGCCGCGGTAATACGGAGGGTCCGAGCGTTATCCGGAATCATTGGGTTTAAAGGGTCCGTAGGCGGGAATCTAAGTCAGTGGTGAAATCTTACAGCTCAACTGTAAAATTGCCATTGATACTGGATTTCTTGAATTAATGTGAAGTGGTTAGAATGTGTAGTGTAGCGGTGAAATGCATAGATATTACACAGAATACCAATTGCGAAGGCAGATCACTAACATTATATTGACGCTGAGGGAC…	0	0	0	0	0	0	0	0	0	0	0	0	0	0	0	0	0	0	0	0	0	0	0	0	0	0	0	0	0	0	0	0	1	0	0	0	0	0	0	0	0	0	0	0	0	0
ASV441	5e8316bbbd6ef108a41eb5d69721df97	D_0__Bacteria;D_1__Bacteroidetes;D_2__Bacteroidia;D_3__Flavobacteriales;D_4__Flavobacteriaceae	GGAATATTGGACAATGGGGGCAACCCTGATCCAGCCATGCCGCGTGCAGGATGACTGCCCTATGGGTTGTAAACTGCTTTTGTACGGGAAGAAACGCAACTACGTGTAGTTGTTTGACGGTACCGTAAGAATAAGGATCGGCTAACTCCGTGCCAGCAGCCGCGGTAATACGGAGGATCCAAGCGTTATCCGGAATCATTGGGTTTAAAGGGTCCGCAGGCGGGCCAGTAAGTCAGGGGTGAAAGTTTGCCGCTCAACGGTAAAATTGCCTTTGATACTGCTGGTCTTGAATTATTGTGAAGTGGTTAGAATATGTAGTGTAGCGGTGAAATGCTTAGAGATTACATGGAATACCGATTGCGAAGGCAGACCACTAACAATATATTGACGCTCATGGAC…	0	0	0	0	0	0	0	0	0	0	0	0	0	0	0	0	0	0	0	0	0	0	0	0	0	0	0	0	0	0	0	0	0	0	0	0	0	0	0	0	0	0	0	0	0	0
ASV442	1ee548fb3e3e0dbf099a9dbfe78ef405	D_0__Bacteria;D_1__Proteobacteria;D_2__Gammaproteobacteria;D_3__Tenderiales;D_4__Tenderiaceae;D_5__Candidatus Tenderia;D_6__uncultured gamma proteobacterium	GGAATATTGGACAATGGGCGAAAGCCTGATCCAGCAATGCCGCGTGTGTGAAGAAGGCCTGCGGGTTGTAAAGCACTTTCAGTAGGGAAGATAATGACGGTACCTACAGAAGAAGCACCGGCTAACTCCGTGCCAGCAGCCGCGGTAATACGGAGGGTGCGAGCGTTAATCGGAATTACTGGGCGTAAAGAGCACGTAGGTGGTTTTGTAAGTCGGATGTGAAATCCCCGGGCTCAACCTGGGAATTGCATTCGAAACTGCATCACTAGAGTCTAGCAGAGGGATGGGGAATTCCGGGTGTAGCGGTGAAATGCGTAGATATCCGGAGGAACATCAGTGGCGAAGGCGCCATCCTGGGCTAAGACTGACACTGAGGTGCGAAAGCGTGGGGAGCAAACA…	0	0	0	0	0	0	0	0	0	0	0	0	0	0	0	0	0	0	0	0	0	0	0	0	0	0	0	0	0	0	0	0	0	0	0	0	0	0	0	0	0	0	0	0	0	0
ASV443	c856eebd0d33e6730031d2be23d15c3c	D_0__Bacteria;D_1__Epsilonbacteraeota;D_2__Campylobacteria;D_3__Campylobacterales;D_4__Arcobacteraceae;D_5__Arcobacter	GGAATATTGCACAATGGACGAAAGTCTGATGCAGCAACGCCGCGTGGAGGATGACACATTTCGGTGCGTAAACTCCTTTTATATGGGAAGATAATGACGGTACCATATGAATAAGCACCGGCTAACTCCGTGCCAGCAGCCGCGGTAATACGGAGGGTGCAAGCGTTACTCGGAATCACTGGGCGTAAAGAGAATGTAGGCGGATAGGTAAGTCAGAAGTGAAATCCAATAGCTCAACTATTGAACTGCTTTTGAAACTGCTTGTCTAGAATATGGGAGAGGTAGATGGAATTTCTGGTGTAGGGGTAAAATCCGTAGATATCAGAAGGAATACCGATTGCGAAGGCGATCTACTGGAACATTATTGACGCTGAGATTCGAAAGCGTGGGGAGCAAACA…	0	0	0	0	0	0	0	0	0	0	0	0	0	0	0	0	0	0	0	0	0	0	0	0	0	0	0	0	0	0	0	0	0	0	0	0	0	0	0	0	0	0	0	0	0	0
ASV444	94d55005acab4514281c9820f2ed0bfc	D_0__Bacteria;D_1__Bacteroidetes;D_2__Bacteroidia;D_3__Flavobacteriales;D_4__Cryomorphaceae;D_5__uncultured	GGAATATTGCACAATGGACGAAAGTCTGATGCAGCCATGCCGCGTGCAGGATGAATGCCCTATGGGTTGTAAACTGCTTTTATATAGGAAGAAACTTTTCTACGTGTAGAAAACTGACGGTACTATAAGAATAAGGACCGGCTAACTCCGTGCCAGCAGCCGCGGTAATACGGAGGGTCCAAGCGTTATCCGGATTTATTGGGTTTAAAGGGTCCGTAGGCGGGAGAATAAGTCAGTGGTGAAAGCCTACAGCTCAACTGTAGAACTGCCATTGAAACTGTTTTTCTTGAATTTAGATGAAGTGGGCGGAATATATCATGTAGCGGTGAAATGCATAGATATGATATAGAACACCGATTGCGAAGGCAGCTCACTAAACTAATATTGACGCTGAGGGAC…	0	0	0	0	0	0	0	0	0	0	0	0	0	0	0	0	0	0	0	0	0	0	0	0	0	0	0	0	0	0	0	0	0	0	0	0	0	0	0	0	0	0	0	0	0	0
ASV445	512dc2d3bb827bf101be8a39c6bb7696	D_0__Bacteria;D_1__Proteobacteria;D_2__Gammaproteobacteria;D_3__Cellvibrionales;D_4__Microbulbiferaceae;D_5__Microbulbifer	GGAATATTGGACAATGGGCGCAAGCCTGATCCAGCAATGCCGCGTGTGTGAAGAAGGCCTTAGGGTTGTAAAGCACTTTCAATTGTGAAGAAGGGTGTAAGTTTAATACACTTGTATCTTGACGTTAACTTTAGAAGAAGCACCGGCTAACTCTGTGCCAGCAGCCGCGGTAATACAGAGGGTGCAAGCGTTAATCGGAATTACTGGGCGTAAAGCGCGCGTAGGCGGTTAGTTAAGCTGGATGTGAAAGCCCTGGGCTTAACCTGGGAACTGCATTCAGAACTGGCTAACTAGAGTACGAGAGAGGGTAGTGGAATTTCCTGTGTAGCGGTGAAATGCGTAGATATAGGAAGGAACATCAGTGGCGAAGGCGACTGCCTGGCTCGATACTGACGCTGA…	0	0	1	0	0	0	0	0	0	0	0	0	0	0	0	0	0	0	0	0	0	0	0	0	0	0	0	0	0	0	0	0	0	0	0	0	0	0	0	0	0	0	0	0	0	0
ASV446	43f45a0247e1e4dbf7f6fbe77a59b520	D_0__Bacteria;D_1__Proteobacteria;D_2__Gammaproteobacteria;D_3__Cellvibrionales;D_4__Microbulbiferaceae;D_5__Microbulbifer	ATCGGAATTACTGGGCGTAAAGCGCGCGTAGGCGGTTAGTTAAGCTGGATGTGAAAGCCCTGGGCTTAACCTGGGAACTGCATTCAGAACTGGCTGGCTAGAGTACGAGAGAGGGTAGTGGAATTTCCTGTGTAGCGGTGAAATGCGTAGATATAGGAAGGAACATCAGTGGCGAAGGCGACTGCCTGGCTCGATACTGACGCTGAGGTGCGAAAGCGTGGGGAGCAAACAGG	0	0	0	1	0	0	0	0	0	0	0	0	0	0	0	0	0	0	0	0	0	0	0	0	0	0	0	0	0	0	0	0	0	0	0	0	0	0	0	0	0	0	0	0	0	0
ASV447	cf02ce0314f0ea8c0797dec70b2fbea0	D_0__Bacteria;D_1__Chlamydiae;D_2__Chlamydiae;D_3__Chlamydiales	AGAATCATTCGCAATGGGCGAAAGCCTGACGATGCGACGCCGTGTGAGCGAAGAAGGCCTTCGGGTTGTAAAGCTCTTTCGCCGGGGAACAAGGGAGGATGGTTAATATCTGTCTGACTTGAGCGTACCTGGTAAAGAAGCACCGGCTAACTCCGTGCCAGCAGCTGCGGTAATACGGAGGGTGCAAGCGTTAATCGGATTCATTGGGCGTAAAGAGCGCGTAGGCGGGAAGGTAAGTCAGATGTGAAAGACCGGGGCTCAACCCCGGGACCGCATTTGAAACTACTTTTCTTGAGGATAGGTGGGGAAAGCGGAATTCCACATGTAGCGGTGAAATGCGTAGATATGTGGAAGAACACCGGTGGCGAAGGCGGCTTTCTAACTTATTCCTGACGCTGA…	0	0	0	0	0	0	0	0	0	0	0	0	0	0	0	0	0	0	1	0	0	0	0	0	0	0	0	0	0	0	0	0	0	0	0	0	0	0	0	0	0	0	0	0	0	0
ASV448	69b37723496476ba43f968b8f2db92e0	D_0__Bacteria;D_1__Proteobacteria;D_2__Alphaproteobacteria;D_3__Rickettsiales;D_4__AB1;D_5__Sinorickettsia chlamys;D_6__Sinorickettsia chlamys	GGAATCTTAGACAATGGGGGCAACCCTGATCTAGCCATGCCGCGTGAGTGAAGAAGGCCTTAGGGTTGTAAAGCTCTTTCACCTGTGAGGATGATGACAGTAACAGGATAAGAAGGACCGGCTAACTCCGTGCCAGCAGCCGCGGTAAGACGGAGGGTCCTAGCGTTGTTCGGAATAACTGGGCGTAAAGGGTACGTAGGCGGTTTGGTCAGTTAGATGTGAAAGCCCAGGGCTCAACCTTGGAACTGCATTTAATACTGCCAAACTTGAGATCGGAAGAGGAAAGCGGAATTTCTAGTGTAGAGGTGAAATTCGTAGATATTAGAAGGAACATCAGAGGCGAAGGCGGCTTTCTGGTCCGATACTGACGCTGAGGTACGAAAGCGTGGGGAGCAAACA…	0	0	0	0	0	0	0	0	0	0	0	0	0	0	0	0	0	0	0	1	0	0	0	0	0	0	0	0	0	0	0	0	0	0	0	0	0	0	0	0	0	0	0	0	0	0
ASV449	c4b46445268c65a2e706f32313fe2746	D_0__Bacteria;D_1__Proteobacteria;D_2__Alphaproteobacteria;D_3__Rhodobacterales;D_4__Rhodobacteraceae;D_5__Amylibacter;D_6__uncultured bacterium	GGAATCTTGGACAATGGGGGAAACCCTGATCCAGCCATGCCGCGTGAGTGAAGAAGGCCCTAGGGTCGTAAAGCTCTTTCAACTGTGAAGATAATGACGGTAGCAGTAGAAGAAATCCCGGCTAACTCCGTGCCAGCAGCCGCGGTAATACGGAGGGGATTAGCGTTGTTCGGAATTACTGGGCGTAAAGCGTACGTAGGCGGATCAATAAGTTAGAGGTGAAATCCCGGGGCTTAACCCCGGAACTGCCTTTAAAACTGTTGGTCTTGAGGTCGAGAGAGGCGAGTGGAATTCCAAGTGTAGAGGTGAAATTCGTAGATATTTGGAGGAACACCAGCGGCGAAGGCGGCTCGCTGGCTCGATACTGACGCTGAGGTACGAAAGTGTGGGGAGCAAACA…	0	0	0	0	0	0	0	0	0	0	0	0	0	0	0	0	0	0	0	1	0	0	0	0	0	0	0	0	0	0	0	0	0	0	0	0	0	0	0	0	0	0	0	0	0	0
ASV450	ad69051407ee596abb60c2d5f48e808c	D_0__Bacteria;D_1__Proteobacteria;D_2__Gammaproteobacteria;D_3__Coxiellales;D_4__Coxiellaceae;D_5__Coxiella;D_6__uncultured marine bacterium	GGAATATTGGACAATGGGGGAAACCCTGATCCAGCAATGCCGCGTGTGTGAAGAAGGCCTGAGGGTTGTAAAGCACTTTCAGTTGGGAGGAACGGTTTACGGTTAATAACCGTGAACTTTGACGTTACCAACAGAAGAAGCACCGGCTAACTCCGTGCCAGCAGCCGCGGTAATACGGAGGGTGCAAGCGTTAATCGGAATTACTGGGCGTAAAGCGCACGCAGGTGGATTAGTAAGTTGGATGTGAAAGCCCTGGGCTTAACCTGGGAACTGCATTCAAAACTACTCGTCTAGAGTATAGGAGAGGGAAGTGGAATTTCCGGTGTAGCGGTGAAATGCGTAGATATCGGAAGGAACACCAGTGGCGAAGGCGACTTCCTGGACTAATACTGACACTCA…	0	0	0	0	0	0	0	0	0	0	0	0	0	0	0	0	0	0	0	0	0	0	0	0	1	0	0	0	0	0	0	0	0	0	0	0	0	0	0	0	0	0	0	0	0	0
ASV451	8f3d6a06b4714c20dc89544cb584d27d	D_0__Bacteria;D_1__Actinobacteria;D_2__Thermoleophilia;D_3__Gaiellales;D_4__uncultured;D_5__uncultured bacterium W5-102b;D_6__uncultured bacterium W5-102b	GGAATCTTGCGCAATGGGCGAAAGCTTGACGCAGCAACGCCGCGTGAGGGAAGAAGGCCTTAGGGTCGTAAACCTCTTTCAGATGGGACGAAGTCGGGCTGGCGATGAGTCAGACCGATGACGGTACCTTCAGAAGAAGCTCCGGCTAACTACGTGCCAGCAGCCGCGGTAATACGTAGGGAGCAAGCGTTGTCCGGAATCATTGGGCGTAAAGAGCGTGTAGGCGGCCAAGTAAGTCTGGTGTGAAATCTTGAGGCTCAACCTCAAGCGTGCATCGGATACTGTTTGGCTAGAGTCCGGAAGAGGAGATCGGAATTCCTGGTGTAGCGGTGAAATGCGCAGATATCAGGAGGAACACCTATTGCGAAGGCAGGTCTCTGGTACGTGACTGACGCTGAG…	0	0	0	0	0	0	0	0	0	0	0	0	0	0	0	0	0	0	0	0	0	0	0	0	1	0	0	0	0	0	0	0	0	0	0	0	0	0	0	0	0	0	0	0	0	0
ASV452	5cec333c5779291813e79014e8331198	D_0__Bacteria;D_1__Bacteroidetes;D_2__Bacteroidia;D_3__Chitinophagales;D_4__Saprospiraceae;D_5__uncultured	GGAATATTGGACAATGGGCGAAAGCCTGATCCAGCCATGCCGCGTGCAGGAAGACGGCCCTACGGGTTGTAAACTGCTTTTGTATGGGAAGAATGGCCCTGACGTGTCAGGGACGCGACGGTACCATAAGAATAAGCACCGGCTAACTCCGTGCCAGCAGCCGCGGTAATACGGAGGGTGCAAGCGTTATCCGGAATTACTGGGTTTAAAGGGTGCGTAGGCGGCTATATAAGTCAGGAGTGAAAGGTTCCCGCTAAACGGGAGACGGTCTTTTGATACTGTATAGCTTGAATAAGGTTGAGGTTAGCGGAATGTGACATGTAGCGGTGAAATGCATAGATATGTCATAGAACACCAATTGCGAAGGCAGCTGGCTAGACCTTTATTGACGCTGAGGCA…	0	0	0	0	0	0	0	0	0	0	0	0	0	0	0	0	0	0	0	0	0	0	0	0	0	1	0	0	0	0	0	0	0	0	0	0	0	0	0	0	0	0	0	0	0	0
ASV453	7d83199c6aa9801ba2a0c0e3cd384303	D_0__Bacteria;D_1__Patescibacteria;D_2__Saccharimonadia;D_3__Saccharimonadales;D_4__uncultured organism;D_5__uncultured organism;D_6__uncultured organism	GGAATTTTCCACAATGGACGAAAGTCTGATGGAGCAACACCGCGTGCAGGATGACAGCCTTCGGGTCGTAAACTGCTTTTATGAGTGAAGATTTAGACGGTAACTCAAGAATAAGGGACGGCTAACTACGTGCCAGCAGCCGCGGTCATACGTAGGTCCCAAGCGTTATCCGGAATTACTGGGCGTAAAGAGTTGCGTAGGTGGTTTTTTAAGCAGAGTATGAAATTTCACGGCTCAACCGTGAACCCGTATTCTGAACTGATTAACTAGAGGGCGAGAGAGGTTTCTAGAATTTCTTGTGTAGGAGTGAAATCCGTAGATATAAGAAGGAATACCGATGGCGTAGGCAGGAAACTGGCTCGCACCTGACACTAAGGCACGAAAGCGTGGGTAGCAAAC…	0	0	0	0	0	0	0	0	0	0	0	1	0	0	0	0	0	0	0	0	0	0	0	0	0	0	0	0	0	0	0	0	0	0	0	0	0	0	0	0	0	0	0	0	0	0
ASV454	6cb3c3f6e66ef3756614e2d8aa622e5c	D_0__Bacteria	GAAAGTACAGCTGCGCGAGCCGGTTGGTCACGAACCCTATATTTCTATGGGGTTGGAAATGGAACGCGCCTGGGCAACTGTCGCCCACGCTGTGAATGCCGGTGCCTACCGCCTGCATCGGGAAGATTCTGATATCGGCCTTTTCTATGTTACTTATGATGAGGAGCGCGAACTGGCCGACAGCGAGGATGACGGTGGTTGGTTCTCTTGGGGTAAAAAGGGCCAAGAGGATGAGCTGGCGGAGAGCGCTGAGGAGGTCACTCTACAGCAGATTCTCGCCGGCATCGACCTGACCGAGAGCAGTGAGCCAGCCCTGTTCATGGAGATCAAAGGGCTAGGTGTTGGAGCGGCTCCCGAAGAGGAATACCCCGGTTACCTGATTGTTATTCGCGGCAATGA…	0	0	0	0	0	0	0	0	0	0	0	0	1	0	0	0	0	0	0	0	0	0	0	0	0	0	0	0	0	0	0	0	0	0	0	0	0	0	0	0	0	0	0	0	0	0
ASV455	a24143623522e5ad62ee074dc26f5786	D_0__Bacteria;D_1__Bacteroidetes;D_2__Bacteroidia;D_3__Flavobacteriales;D_4__Cryomorphaceae;D_5__uncultured;D_6__uncultured bacterium	CGCGTGAAGGAATGAATGCCCTATGGGTTGTAAACTTCTTTTATGTAGGAAGAAACACAGATACGTGTATTTGTTTGACGGTACTACAGGAATAAGGACCGGCTAACTCCGTGCCAGCAGCCGCGGTAATACGGAGGGTCCAAGCGTTATCCGGATTCATTGGGTTTAAAGGGTTCGTAGGCGGATATATAAGTCAGTGGTGAAATCCCGAAGCTCAACTTCGGAACTGCCATTGAAACTGTATATCTTGAATTTAGATGAAGTGGGCGGAATACGACATGTAGCGGTGAAATGCATAGATATGTCGTAGAACACCGATAGTGAAGACAGCTCACTAAGCTAAGATTGACGCTGATGAACGAAAGCATGGGTAGCGAACAGG	0	0	0	0	0	0	0	0	0	0	0	0	0	1	0	0	0	0	0	0	0	0	0	0	0	0	0	0	0	0	0	0	0	0	0	0	0	0	0	0	0	0	0	0	0	0
ASV456	46d842d156108664619bb5c41f08e83c	D_0__Bacteria;D_1__Proteobacteria;D_2__Gammaproteobacteria;D_3__Thiohalorhabdales;D_4__Thiohalorhabdaceae;D_5__Granulosicoccus	GGAATATTGGACAATGGGGGCAACCCTGATCCAGCAATGCCGCGTGTGTGAAGAAGGCCTGCGGGTTGTAAAGCACTTTCAGTAGAGAAGAAAAGTTTAGGGTTAATACCCCTGAATCTTGACGTTACCTACAGAAGAAGCTCCGGCTAACTCCGTGCCAGCAGCCGCGGTAATACGGAGGGAGCGAGCGTTAATCGGAATTACTGGGCGTAAAGCGCGCGTAGGCGGCTTGGTCAGTCAGATGTGAAATCCCCGAGCTCAACTTGGGAACTGCATTTGATACTGCCAGGCTAGAGTATGTTAGAGGAAAGCGGAATTCCGGGTGTAGCGGTGAAATGCGTAGATATCCGGAGGAACATCAGTGGCGAAGGCGGCTTTCTGGAACAATACTGACGCTGA…	0	0	0	0	0	0	0	0	0	0	0	0	0	0	0	0	1	0	0	0	0	0	0	0	0	0	0	0	0	0	0	0	0	0	0	0	0	0	0	0	0	0	0	0	0	0
ASV457	4b4d53b50168906eda83f371d1b26dbc	D_0__Bacteria;D_1__Bacteroidetes;D_2__Bacteroidia;D_3__Flavobacteriales;D_4__Flavobacteriaceae;D_5__Flavicella;D_6__uncultured bacterium	GGAATATTGGACAATGGAGGTAACTCTGATCCAGCCATGCCGCGTGCAGGAAGACGGCCCTATGGGTTGTAAACTGCTTTTATATAGGAAGAAACCTTTCCACGTGTGGAAATCTGACGGTACTATATGAATAAGCACCGGCTAACTCCGTGCCAGCAGCCGCGGTAATACGGAGGGTGCAAGCGTTATCCGGAATCATTGGGTTTAAAGGGTCCGTAGGCGGACTAATAAGTCAGAGGTGAAATCCCATAGCTCAACTATGGAACTGCCTTTGATACTGTTAGTCTTGAGTTACTTGGAAGTAGATAGAATGTGTAGTGTAGCGGTGAAATGCATAGATATTACACAGAATACCGATTGCGAAGGCAGTCTACTACGAGTATACTGACGCTGATGGAC…	0	0	0	0	0	0	0	0	0	0	0	0	0	0	0	0	0	0	0	0	0	0	0	0	0	0	0	0	1	0	0	0	0	0	0	0	0	0	0	0	0	0	0	0	0	0
ASV458	cc4e782c3e2ab7173df72e61679e0d97	D_0__Bacteria;D_1__Proteobacteria;D_2__Gammaproteobacteria;D_3__Cellvibrionales;D_4__Microbulbiferaceae;D_5__Microbulbifer	GGAATATTGCGCAATGGGGGAAACCCTGACGCAGCCATGCCGCGTGTGTGAAGAAGGCCTTAGGGTTGTAAAGCACTTTCAATTGGGAAGAAAAGCTTAACGTTAATAGCGTTGAGCCCTGACATTACCTTTAGAAGAAGCACCGGCTAACTCCGTGCCAGCAGCCGCGGTAATACGGAGGGTGCAAGCGTTAATCGGAATTACTGGGCGTAAAGCGCGCGTAGGCGGTTAGTTAAGCTGGATGTGAAAGCCCTGGGCTCAACCTGGGAACTGCATTCAGAACTGGCTGACTAGAGTACGAGAGAGGGTAGTGGAATTTCCTGTGTAGCGGTGAAATGCGTAGATATAGGAAGGAACATCAGTGGCGAAGGCGACTGCCTGGCTCGATACTGACGCTGA…	0	0	1	0	0	0	0	0	0	0	0	0	0	0	0	0	0	0	0	0	0	0	0	0	0	0	0	0	0	0	0	0	0	0	0	0	0	0	0	0	0	0	0	0	0	0
ASV459	f836c66708c5e6bbc3710ed2432b3265	D_0__Bacteria;D_1__Bacteroidetes;D_2__Bacteroidia;D_3__Flavobacteriales;D_4__Flavobacteriaceae;D_5__uncultured;D_6__uncultured marine bacterium	GGAATATTGGACAATGGAGGTAACTCTGATCCAGCCATGCCGCGTGCAGGAAGACGGCCCTATGGGTTGTAAACTGCTTTTATATAGGAAGAAACCTTTTCACGTGTGAGAAGCTGACGGTACTATAAGAATAAGGACCGGCTAACTCCGTGCCAGCAGCCGCGGTAATACGGAGGGTCCGAGCGTTATCCGGAATCATTGGGTTTAAAGGGTCCGTAGGCGGGAATCTAAGTCAGTGGTGAAATCTTACAGCTCAACTGTAAAATTGCCATTGATACTGGGTTTCTTGAATTAATGTGAAGTGATTAGAATGTGTAGTGTAGCGGTGAAATGCATAGATATTACACAGAATACCAATTGCGAAGGCAGATCACTAACATTATATTGACGCTGAGGGAC…	0	0	0	0	0	0	0	0	0	0	0	0	0	0	0	0	0	0	0	0	0	0	0	0	0	0	0	11	0	0	0	0	0	0	0	0	0	0	0	0	0	0	0	0	0	0
ASV460	3533e087dc2fd2a5aef7694d9228f634	D_0__Bacteria;D_1__Bacteroidetes;D_2__Bacteroidia;D_3__Flavobacteriales;D_4__Flavobacteriaceae;D_5__Winogradskyella	GGAATATTGGACAATGGGCGAGAGCCTGATCCAGCCATGCCGCGTGCAGGAAGACTGCCCTATGGGTTGTAAACTGCTTTTATATAGGAAGAAACCTTTCCACGTGTGGAAAGCTGACGGTACTATAAGAATAAGGATCGGCTAACTCCGTGCCAGCAGCCGCGGTAATACGGAGGATCCAAGCGTTATCCGGAATCATTGGGTTTAAAGGGTCCGTAGGTGGATAATTAAGTCAGGGGTGAAAGTCTGCAGCTCAACTGTAGAATTGCCTTTGATACTGGTTATCTTGAATTATTGTGAAGTGGTTAGAATATGTAGTGTAGCGGTGAAATGCATAGATATTACATAGAATACCAATTGCGAAGGCAGATCACTAACAATATATTGACACTGATGGAC…	0	0	0	0	0	0	0	0	0	0	0	0	0	0	0	0	0	0	0	0	0	0	0	0	0	0	0	5	0	0	0	0	0	0	0	0	0	0	0	0	0	0	0	0	0	0
ASV461	825dd216356ffd7d045c6573b2235369	D_0__Bacteria;D_1__Bacteroidetes;D_2__Bacteroidia;D_3__Flavobacteriales;D_4__Flavobacteriaceae;D_5__Aquimarina	GGAATATTGGACAATGGAGGCAACTCTGATCCAGCCATGCCGCGTGTAGGAAGACTGCCCTATGGGTTGTAAACTACTTTTATAGAGGAAGAAACAATATTACGTGTAATATTCTGACGGTACTCTACGAATAAGGATCGGCTAACTCCGTGCCAGCAGCCGCGGTAATACGGAGGATCCAAGCGTTATCCGGAATCATTGGGTTTAAAGGGTCCGTAGGCGGGTTTGTAAGTCAGTGGTGAAAGTTTTCGGCTCAACCGGAAAATTGCCATTGATACTGCAAGTCTTGAATTATTGTGAAGTGGTTAGAATGTGTAGTGTAGCGGTGAAATGCATAGATATTACACAGAATACCGATTGCGAAGGCAGATCACTAACAATTAATTGACGCTAAGGGAC…	0	0	0	0	0	0	0	0	0	0	0	0	0	0	0	0	0	0	0	0	0	0	0	0	0	0	0	4	0	0	0	0	0	0	0	0	0	0	0	0	0	0	0	0	0	0
[truncated: 17 more columns]
